# Supplementary material for: In quest of contact: phylogeography of helmeted terrapins (Pelomedusa galeata, P. subrufa sensu stricto)
Source: PeerJ. 2018 Jun 5;6:e4901. doi: 10.7717/peerj.4901 (PMC5993023; doi:10.7717/peerj.4901)
Supplement: Table S1 [file peerj-06-4901-s002.xls]

## Sheet: South Africa Namibia Botswana
Lab Code	X	Y	mtDNA lineage	Sublineage	Provenance	Voucher
11746	-17.4869	22.9879	VIII	8	Angola: Cuando Cubango: 23 km E Jamba	MTD T 11746
11747	-17.4869	22.9879	VIII	8	Angola: Cuando Cubango: 23 km E Jamba	MTD T 11747
11748	-17.4869	22.9879	VIII	8	Angola: Cuando Cubango: 23 km E Jamba	MTD T 11748
11754	-15.2418	14.5221	VIII	8	Angola: Cunene: Huila District	MTD T 11754
11755	-15.2418	14.5221	VIII	8	Angola: Cunene: Huila District	MTD T 11755
5562	-22.263	28.684	VIII	8	Botswana: Central District: Mashatu Game Reserve	MTD T 5562
5220	-11.208	27.382	VIII	8	Democratic Republic of the Congo: Haut Katanga Province: Kalakundi Mine	MTD T 5220
5221	-15.923	35.715	VIII	8	Malawi: Mt Mulanje	MTD T 5221
10478	-17.7984	23.9472	VIII	8	Namibia: Caprivi: Kwando river near Kongola	MTD T 10478
16215	-21.5254	15.5683	VIII	8	Namibia: Erongo: Omandumba	MTD T 16215
13024	-22.6388	18.184	VIII	8	Namibia: Khomas: Frank Farm	MTD T 13024
8983	-22.6441	17.4037	VIII	8	Namibia: Khomas: Hohewarte Farm, Bismarck Dam	MTD T 8983
7027	-22.5525	17.0823	VIII	8	Namibia: Khomas: Windhoek	PEM R9412
MCZ R 184287	-19.6244	14.8383	VIII	8	Namibia: Kunene: Kamanjab	MCZ R 184287
13019	-22.2259	18.1617	VIII	8	Namibia: Omaheke: Omateva Farm	MTD T 13019
8977	-19.135	16.0828	VIII	8	Namibia: Oshikoto: Etosha National Park	MTD T 8977
10477	-19.7292	17.8649	VIII	8	Namibia: Otjozondjupa: about 40 km from Grootfontein between Grootfontein und Otavi	MTD T 10477	NEU
7024	-21.1882	17.1386	VIII	8	Namibia: Otjozondjupa: Quickborn	PEM R14953
7024	-21.1882	17.1386	VIII	8	Namibia: Otjozondjupa: Quickborn	PEM R14954
8979	-21.1677	16.8204	VIII	8	Namibia: Otjozondjupa: Street B1, 92 km in direction Okahandja	MTD T 8979
10616	-21.458	17.8567	VIII	8	Namibia: Otjozondjupa: vicinity of Hochfeld: Kataneno Farm #106	MTD T 10616
10617	-21.458	17.8567	VIII	8	Namibia: Otjozondjupa: vicinity of Hochfeld: Kataneno Farm #106	MTD T 10617
10535	-3.07058	37.3541	VIII	8	Tanzania: Kilimanjaro	ZSM 320/1937/1
10547	-3.07058	37.3541	VIII	8	Tanzania: Kilimanjaro	ZSM 320/1937/2
16198	-31.5733	26.5006	IX	9-IC	South Africa: Eastern Cape: about 5 km SW of Sterkstroom, on the R344	MTD T16198
11703	-33.494	25.4732	IX	9-IC	South Africa: Eastern Cape: Addo Elephant National Park	MTD T 11703
11694a	-33.5025	25.7587	IX	9-IC	South Africa: Eastern Cape: Addo Elephant National Park	MTD T 11694
11681	-33.4429	25.7471	IX	9-IC	South Africa: Eastern Cape: Addo Elephant National Park, main camp	MTD T 11681
11753	-32.4513	28.5945	IX	9-IC	South Africa: Eastern Cape: Butterworth, Manubi Forest	MTD T 11753
17100	-32.158	26.4451	IX	9-IC	South Africa: Eastern Cape: dam below TS05, Tsolwana NR	MTD T17100
11749	-32.2128	28.9151	IX	9-IC	South Africa: Eastern Cape: Dwesa Nature Reserve	MTD T 11749
11751	-32.2128	28.9151	IX	9-IC	South Africa: Eastern Cape: Dwesa Nature Reserve	MTD T 11751
11752	-31.2944	29.9792	IX	9-IB	South Africa: Eastern Cape: Mkambati Nature Reserve	MTD T 11752
13906	-33.9596	24.801	IX	9-IC	South Africa: Eastern Cape: N Humansdorp	MTD T 13906
5218	-33.851	25.581	IX	9-IC	South Africa: Eastern Cape: Port Elizabeth	MTD T 5218
5219	-33.851	25.581	IX	9-IC	South Africa: Eastern Cape: Port Elizabeth	MTD T 5219
17099	-32.1827	26.4537	IX	9-IC	South Africa: Eastern Cape: riverbed near TS03-14, approx. 100m from Otterford Lodge, Tsolwana Nature Reserve	MTD T 17099
16189	-33.5108	25.3939	IX	9-IC	South Africa: Eastern Cape: road from Kirkwood to R75, approx. 1.5 km N of junction with R75	MTD T 16189
5505	-31.5733	26.5006	IX	9-IC	South Africa: Eastern Cape: Sterkstroom	MTD T 5505
11750	-31.5933	24.9208	IX	9-IC	South Africa: Eastern Cape: Steytlerville, Rusoord Farm	MTD T 11750
5896	-32.0031	26.2653	IX	9-IC	South Africa: Eastern Cape: Tarkastad	MTD T 5896
10594	-29.4223	24.9467	IX	9-IA	South Africa: Free State: Koffiefontein	MTD T 10594
10595	-29.4223	24.9467	IX	9-IA	South Africa: Free State: Koffiefontein	MTD T 10595
10596	-29.4223	24.9467	IX	9-IA	South Africa: Free State: Koffiefontein	MTD T 10596
10597	-29.4223	24.9467	IX	9-IA	South Africa: Free State: Koffiefontein	MTD T 10597
10598	-29.4223	24.9467	IX	9-IA	South Africa: Free State: Koffiefontein	MTD T 10598
10599	-29.4223	24.9467	IX	9-IA	South Africa: Free State: Koffiefontein	MTD T 10599
10600	-29.4223	24.9467	IX	9-IA	South Africa: Free State: Koffiefontein	MTD T 10600
10601	-29.4223	24.9467	IX	9-IA	South Africa: Free State: Koffiefontein	MTD T 10601
10602	-29.4223	24.9467	IX	9-IA	South Africa: Free State: Koffiefontein	MTD T 10602
10603	-29.4223	24.9467	IX	9-IA	South Africa: Free State: Koffiefontein	MTD T 10603
10604	-29.4223	24.9467	IX	9-IA	South Africa: Free State: Koffiefontein	MTD T 10604
5563	-25.914	28.131	IX	9-IA	South Africa: Gauteng	MTD T 5563
13593	-28.2795	31.8198	IX	9-IB	South Africa: KwaZulu-Natal: Hluhluwe-iMfolozi Game Reserve: Bekaphanzi Pan	MTD T 13593
17009	-28.145899	31.591881	IX	9-IB	South Africa: KwaZulu-Natal: iMfolozi National Park	MTD T 17009
17013	-28.1459	31.5919	IX	9-IB	South Africa: KwaZulu-Natal: iMfolozi National Park	MTD T 17013
16194	-26.8764	32.0781	IX	9-IB	South Africa: KwaZulu-Natal: Manyiseni region in Lebombo Mountains	MTD T 16194
16201	-26.8764	32.0781	IX	9-IB	South Africa: KwaZulu-Natal: Manyiseni region in Lebombo Mountains	MTD T 16201
5508	-26.9346	32.2818	IX	9-IB	South Africa: KwaZulu-Natal: Ndumo	MTD T 5508
5509	-26.9346	32.2818	IX	9-IB	South Africa: KwaZulu-Natal: Ndumo	MTD T 5509
17018	-27.29773	30.85197	IX	9-IB	South Africa: KwaZulu-Natal: Nederland Farm	MTD T 17018
17019	-27.30080	30.85362	IX	9-IB	South Africa: KwaZulu-Natal: Nederland Farm	MTD T 17019
17020	-27.30080	30.85362	IX	9-IB	South Africa: KwaZulu-Natal: Nederland Farm	MTD T 17020
17021	-27.30080	30.85362	IX	9-IB	South Africa: KwaZulu-Natal: Nederland Farm	MTD T 17021
17022	-27.30080	30.85362	IX	9-IB	South Africa: KwaZulu-Natal: Nederland Farm	MTD T 17022
17024	-27.30080	30.85362	IX	9-IB	South Africa: KwaZulu-Natal: Nederland Farm	MTD T 17024
17025	-27.30080	30.85362	IX	9-IB	South Africa: KwaZulu-Natal: Nederland Farm	MTD T 17025
10613	-24.3559	30.958	VIII	8	South Africa: Limpopo: Hoedspruit	MTD T 10613
17059	-23.8939	28.2952	VIII	8	South Africa: Limpopo: Lapalala	MTD T 17059
17066	-23.8939	28.2952	VIII	8	South Africa: Limpopo: Lapalala	MTD T 17066
17054	-23.9876	28.3708	VIII	8	South Africa: Limpopo: Lapalala, southern Gate	MTD T 17054
17080	-24.6085	28.7867	IX	9-IA	South Africa: Limpopo: Mookopong: Mosdene Farm	MTD T 17080
17081	-24.6166	28.7854	IX	9-IA	South Africa: Limpopo: Mookopong: Mosdene Farm	MTD T 17081
17082	-24.6166	28.7854	IX	9-IA	South Africa: Limpopo: Mookopong: Mosdene Farm	MTD T 17082
17083	-24.6166	28.7854	IX	9-IA	South Africa: Limpopo: Mookopong: Mosdene Farm	MTD T 17083
17084	-24.6085	28.7867	IX	9-IA	South Africa: Limpopo: Mookopong: Mosdene Farm	MTD T 17084
17085	-24.6085	28.7867	IX	9-IA	South Africa: Limpopo: Mookopong: Mosdene Farm	MTD T 17085
17086	-24.6085	28.7867	IX	9-IA	South Africa: Limpopo: Mookopong: Mosdene Farm	MTD T 17086
17087	-24.6085	28.7867	IX	9-IA	South Africa: Limpopo: Mookopong: Mosdene Farm	MTD T 17087
17088	-24.6085	28.7867	IX	9-IA	South Africa: Limpopo: Mookopong: Mosdene Farm	MTD T 17088
16211	-24.6476	31.3477	VIII	8	South Africa: Mpumalanga: next to Hluvukani Clinic, road to Manyeleti Game Reserve	MTD T 16211
13589	-24.9777	31.4796	VIII	8	South Africa: Mpumalanga: Sabie Park, close to Paul Kruger Gate	MTD T 13589
10558	-25.4583	27.7519	IX	9-IA	South Africa: North West Province: Brits	MTD T 10558
10559	-25.4381	27.7388	IX	9-IA	South Africa: North West Province: Brits	MTD T 10559
10560	-25.4381	27.7388	IX	9-IA	South Africa: North West Province: Brits	MTD T 10560
10561	-25.449	27.718	IX	9-IA	South Africa: North West Province: Brits	MTD T 10561
10562	-25.4381	27.7388	IX	9-IA	South Africa: North West Province: Brits	MTD T 10562
10563	-25.4381	27.7388	IX	9-IA	South Africa: North West Province: Brits	MTD T 10563
10564	-25.4583	27.7519	IX	9-IA	South Africa: North West Province: Brits	MTD T 10564
10565	-25.4381	27.7388	IX	9-IA	South Africa: North West Province: Brits	MTD T 10565
10566	-25.6335	27.7864	IX	9-IA	South Africa: North West Province: Brits	MTD T 10566
10567	-25.6335	27.7864	IX	9-IA	South Africa: North West Province: Brits	MTD T 10567
10568	-25.6335	27.7864	IX	9-IA	South Africa: North West Province: Brits	MTD T 10568
10569	-25.4381	27.7388	IX	9-IA	South Africa: North West Province: Brits	MTD T 10569
10570	-25.449	27.718	IX	9-IA	South Africa: North West Province: Brits	MTD T 10570
10571	-25.6335	27.7864	IX	9-IA	South Africa: North West Province: Brits	MTD T 10571
10572	-25.4381	27.7388	IX	9-IA	South Africa: North West Province: Brits	MTD T 10572
10573	-25.4381	27.7388	IX	9-IA	South Africa: North West Province: Brits	MTD T 10573
10574	-25.4583	27.7519	IX	9-IA	South Africa: North West Province: Brits	MTD T 10574
10575	-25.4381	27.7388	IX	9-IA	South Africa: North West Province: Brits	MTD T 10575
10576	-25.4583	27.7519	IX	9-IA	South Africa: North West Province: Brits	MTD T 10576
10577	-25.4381	27.7388	IX	9-IA	South Africa: North West Province: Brits	MTD T 10577
10578	-25.4583	27.7519	IX	9-IA	South Africa: North West Province: Brits	MTD T 10578
10579	-25.4583	27.7519	IX	9-IA	South Africa: North West Province: Brits	MTD T 10579
10580	-25.4583	27.7519	IX	9-IA	South Africa: North West Province: Brits	MTD T 10580
10581	-25.449	27.718	IX	9-IA	South Africa: North West Province: Brits	MTD T 10581
10582	-25.4381	27.7388	IX	9-IA	South Africa: North West Province: Brits	MTD T 10582
10583	-25.4583	27.7519	IX	9-IA	South Africa: North West Province: Brits	MTD T 10583
10584	-25.4381	27.7388	IX	9-IA	South Africa: North West Province: Brits	MTD T 10584
10585	-25.4381	27.7388	IX	9-IA	South Africa: North West Province: Brits	MTD T 10585
10586	-25.449	27.718	IX	9-IA	South Africa: North West Province: Brits	MTD T 10586
10587	-25.449	27.718	IX	9-IA	South Africa: North West Province: Brits	MTD T 10587
10588	-25.6335	27.7864	IX	9-IA	South Africa: North West Province: Brits	MTD T 10588
10589	-25.4381	27.7388	IX	9-IA	South Africa: North West Province: Brits	MTD T 10589
10590	-25.4381	27.7388	IX	9-IA	South Africa: North West Province: Brits	MTD T 10590
10591	-25.4381	27.7388	IX	9-IA	South Africa: North West Province: Brits	MTD T 10591
10592	-25.4381	27.7388	IX	9-IA	South Africa: North West Province: Brits	MTD T 10592
10593	-25.4583	27.7519	IX	9-IA	South Africa: North West Province: Brits	MTD T 10593
10610	-26.7266	27.0497	IX	9-IA	South Africa: North West Province: Ikageng	MTD T 10610
10605	-26.8983	27.1771	IX	9-IA	South Africa: North West Province: S Potchefstroom	MTD T 10605
10606	-26.8983	27.1771	IX	9-IA	South Africa: North West Province: S Potchefstroom	MTD T 10606
10607	-26.8983	27.1771	IX	9-IA	South Africa: North West Province: S Potchefstroom	MTD T 10607
10608	-26.8983	27.1771	IX	9-IA	South Africa: North West Province: S Potchefstroom	MTD T 10608
10609	-26.8983	27.1771	IX	9-IA	South Africa: North West Province: S Potchefstroom	MTD T 10609
10611	-26.8983	27.1771	IX	9-IA	South Africa: North West Province: S Potchefstroom	MTD T 10611
10612	-26.8983	27.1771	IX	9-IA	South Africa: North West Province: S Potchefstroom	MTD T 10612
16195	-27.0167	23.7514	IX	9-IA	South Africa: Northern Cape: 9 km NW Bothithong	MTD T 16195
5510	-27.0167	23.7514	IX	9-IA	South Africa: Northern Cape: Bothithong	MTD T 5510
7022	-29.2433	17.7358	IXb	9-II	South Africa: Northern Cape: Besondermeid, Steinkopf (Namaqualand)	PEM R14962
13904 = neu2	-30.3207	24.4965	IX	9-IA	South Africa: Northern Cape: Rooipoort Guest Farm	MTD T 13904
16186	-28.637	24.2804	IX	9-IA	South Africa: Northern Cape: Rooipoort Nature Reserve	MTD T 16186
5897	-33.6364	19.3451	IXb	9-II	South Africa: Western Cape: Chelance	MTD T 5897
15603	-33.33	19.1841	IXb	9-II	South Africa: Western Cape: Die Eikelaan	MTD T 15603
15597	-33.4282	19.0271	IXb	9-II	South Africa: Western Cape: Elandsberg	MTD T 15597
15598	-33.4755	19.039	IXb	9-II	South Africa: Western Cape: Elandsberg	MTD T 15598
15599	-33.4755	19.039	IXb	9-II	South Africa: Western Cape: Elandsberg	MTD T 15599
15600	-33.4755	19.039	IXb	9-II	South Africa: Western Cape: Elandsberg	MTD T 15600
15601	-33.4755	19.039	IXb	9-II	South Africa: Western Cape: Elandsberg	MTD T 15601
10511	-33.5002	21.6854	IX	9-IC	South Africa: Western Cape: Groenfontein near Calitzdorp	MTD T 10511
15602	-33.333	19.1868	IXb	9-II	South Africa: Western Cape: La Bruyre	MTD T 15602
15604	-33.4533	19.2104	IXb	9-II	South Africa: Western Cape: La Plaisante Estate	MTD T 15604
16185	-33.5844	22.2179	IX	9-IC	South Africa: Western Cape: Oudtshoorn	MTD T 16185

## Sheet: Table S1
Supplemental Table S1. Studied samples and ENA accession numbers for DNA sequences.
							Accession numbers
Lab Code	Species	mtDNA lineage	Provenance	X	Y	Voucher	12 S	cyt b	ND4+tRNAs	ODC	R35	References
10594	Pelomedusa galeata	Ia	South Africa: Free State: Koffiefontein	-29.4223	24.9467	MTD T 10594	HG973072	—	HG973249	LT992212	LT992167	(5),(7)
10595	Pelomedusa galeata	Ia	South Africa: Free State: Koffiefontein	-29.4223	24.9467	MTD T 10595	HG973073	HG973176	HG973250	LT992213	LT992168	(5),(7)
10596	Pelomedusa galeata	Ia	South Africa: Free State: Koffiefontein	-29.4223	24.9467	MTD T 10596	HG973074	HG973177	HG973251	LT992214	LT992169	(5),(7)
10597	Pelomedusa galeata	Ia	South Africa: Free State: Koffiefontein	-29.4223	24.9467	MTD T 10597	HG973075	HG973178	HG973252	—	—	(5)
10598	Pelomedusa galeata	Ia	South Africa: Free State: Koffiefontein	-29.4223	24.9467	MTD T 10598	HG973076	HG973179	HG973253	—	—	(5)
10599	Pelomedusa galeata	Ia	South Africa: Free State: Koffiefontein	-29.4223	24.9467	MTD T 10599	HG973077	HG973180	HG973254	—	—	(5)
10600	Pelomedusa galeata	Ia	South Africa: Free State: Koffiefontein	-29.4223	24.9467	MTD T 10600	HG973078	—	HG973255	—	—	(5)
10601	Pelomedusa galeata	Ia	South Africa: Free State: Koffiefontein	-29.4223	24.9467	MTD T 10601	HG973079	HG973181	HG973256	—	—	(5)
10602	Pelomedusa galeata	Ia	South Africa: Free State: Koffiefontein	-29.4223	24.9467	MTD T 10602	HG973080	HG973182	HG973257	—	—	(5)
10603	Pelomedusa galeata	Ia	South Africa: Free State: Koffiefontein	-29.4223	24.9467	MTD T 10603	HG973081	HG973183	HG973258	—	—	(5)
10604	Pelomedusa galeata	Ia	South Africa: Free State: Koffiefontein	-29.4223	24.9467	MTD T 10604	HG973082	HG973184	HG973259	—	—	(5)
5563	Pelomedusa galeata	Ia	South Africa: Gauteng	-25.914	28.131	MTD T 5563	HG934040	FN645272	FN645331	—	—	(1),(5)
17080	Pelomedusa galeata	Ia	South Africa: Limpopo: Mookgopong: Mosdene Farm	-24.6085	28.7867	MTD T 17080	LT992124	LT992039	LT992081	—	—	(7)
17081	Pelomedusa galeata	Ia	South Africa: Limpopo: Mookgopong: Mosdene Farm	-24.6166	28.7854	MTD T 17081	LT992125	—	LT992082	—	—	(7)
17082	Pelomedusa galeata	Ia	South Africa: Limpopo: Mookgopong: Mosdene Farm	-24.6166	28.7854	MTD T 17082	LT992126	LT992040	LT992083	LT992215	LT992170	(7)
17083	Pelomedusa galeata	Ia	South Africa: Limpopo: Mookgopong: Mosdene Farm	-24.6166	28.7854	MTD T 17083	LT992127	LT992041	LT992084	—	—	(7)
17084	Pelomedusa galeata	Ia	South Africa: Limpopo: Mookgopong: Mosdene Farm	-24.6085	28.7867	MTD T 17084	LT992128	LT992042	LT992085	LT992216	LT992171	(7)
17085	Pelomedusa galeata	Ia	South Africa: Limpopo: Mookgopong: Mosdene Farm	-24.6085	28.7867	MTD T 17085	LT992129	LT992043	LT992086	—	—	(7)
17086	Pelomedusa galeata	Ia	South Africa: Limpopo: Mookgopong: Mosdene Farm	-24.6085	28.7867	MTD T 17086	LT992130	LT992044	LT992087	LT992217	LT992172	(7)
17087	Pelomedusa galeata	Ia	South Africa: Limpopo: Mookgopong: Mosdene Farm	-24.6085	28.7867	MTD T 17087	LT992131	LT992045	LT992088	LT992218	LT992173	(7)
17088	Pelomedusa galeata	Ia	South Africa: Limpopo: Mookgopong: Mosdene Farm	-24.6085	28.7867	MTD T 17088	LT992132	LT992046	LT992089	LT992219	LT992174	(7)
10558	Pelomedusa galeata	Ia	South Africa: North West Province: Brits	-25.4583	27.7519	MTD T 10558	HG973105	—	HG973282	LT992220	LT992175	(5),(7)
10559	Pelomedusa galeata	Ia	South Africa: North West Province: Brits	-25.4381	27.7388	MTD T 10559	HG973083	HG973185	HG973260	LT992221	LT992176	(5),(7)
10560	Pelomedusa galeata	Ia	South Africa: North West Province: Brits	-25.4381	27.7388	MTD T 10560	HG973084	HG973186	HG973261	LT992222	LT992177	(5),(7)
10561	Pelomedusa galeata	Ia	South Africa: North West Province: Brits	-25.449	27.718	MTD T 10561	HG973100	HG973199	HG973277	LT992223	LT992178	(5),(7)
10562	Pelomedusa galeata	Ia	South Africa: North West Province: Brits	-25.4381	27.7388	MTD T 10562	HG973085	HG973187	HG973262	LT992224	LT992179	(5),(7)
10563	Pelomedusa galeata	Ia	South Africa: North West Province: Brits	-25.4381	27.7388	MTD T 10563	HG973086	—	HG973263	—	—	(5)
10564	Pelomedusa galeata	Ia	South Africa: North West Province: Brits	-25.4583	27.7519	MTD T 10564	HG973106	—	HG973283	—	—	(5)
10565	Pelomedusa galeata	Ia	South Africa: North West Province: Brits	-25.4381	27.7388	MTD T 10565	HG973087	HG973188	HG973264	—	—	(5)
10566	Pelomedusa galeata	Ia	South Africa: North West Province: Brits	-25.6335	27.7864	MTD T 10566	HG973114	HG973211	HG973291	—	—	(5)
10567	Pelomedusa galeata	Ia	South Africa: North West Province: Brits	-25.6335	27.7864	MTD T 10567	HG973115	HG973212	HG973292	—	—	(5)
10568	Pelomedusa galeata	Ia	South Africa: North West Province: Brits	-25.6335	27.7864	MTD T 10568	HG973116	—	—	—	—	(5)
10569	Pelomedusa galeata	Ia	South Africa: North West Province: Brits	-25.4381	27.7388	MTD T 10569	HG973088	HG973189	HG973265	—	—	(5)
10570	Pelomedusa galeata	Ia	South Africa: North West Province: Brits	-25.449	27.718	MTD T 10570	HG973101	HG973200	HG973278	—	—	(5)
10571	Pelomedusa galeata	Ia	South Africa: North West Province: Brits	-25.6335	27.7864	MTD T 10571	HG973117	HG973213	HG973293	—	—	(5)
10572	Pelomedusa galeata	Ia	South Africa: North West Province: Brits	-25.4381	27.7388	MTD T 10572	HG973089	—	HG973266	—	—	(5)
10573	Pelomedusa galeata	Ia	South Africa: North West Province: Brits	-25.4381	27.7388	MTD T 10573	HG973090	HG973190	HG973267	—	—	(5)
10574	Pelomedusa galeata	Ia	South Africa: North West Province: Brits	-25.4583	27.7519	MTD T 10574	HG973107	HG973204	HG973284	—	—	(5)
10575	Pelomedusa galeata	Ia	South Africa: North West Province: Brits	-25.4381	27.7388	MTD T 10575	HG973091	HG973191	HG973268	—	—	(5)
10576	Pelomedusa galeata	Ia	South Africa: North West Province: Brits	-25.4583	27.7519	MTD T 10576	HG973108	HG973205	HG973285	—	—	(5)
10577	Pelomedusa galeata	Ia	South Africa: North West Province: Brits	-25.4381	27.7388	MTD T 10577	HG973092	HG973192	HG973269	—	—	(5)
10578	Pelomedusa galeata	Ia	South Africa: North West Province: Brits	-25.4583	27.7519	MTD T 10578	HG973109	HG973206	HG973286	—	—	(5)
10579	Pelomedusa galeata	Ia	South Africa: North West Province: Brits	-25.4583	27.7519	MTD T 10579	HG973110	HG973207	HG973287	—	—	(5)
10580	Pelomedusa galeata	Ia	South Africa: North West Province: Brits	-25.4583	27.7519	MTD T 10580	HG973111	HG973208	HG973288	—	—	(5)
10581	Pelomedusa galeata	Ia	South Africa: North West Province: Brits	-25.449	27.718	MTD T 10581	HG973102	HG973201	HG973279	—	—	(5)
10582	Pelomedusa galeata	Ia	South Africa: North West Province: Brits	-25.4381	27.7388	MTD T 10582	HG973093	HG973193	HG973270	—	—	(5)
10583	Pelomedusa galeata	Ia	South Africa: North West Province: Brits	-25.4583	27.7519	MTD T 10583	HG973112	HG973209	HG973289	—	—	(5)
10584	Pelomedusa galeata	Ia	South Africa: North West Province: Brits	-25.4381	27.7388	MTD T 10584	HG973094	HG973194	HG973271	—	—	(5)
10585	Pelomedusa galeata	Ia	South Africa: North West Province: Brits	-25.4381	27.7388	MTD T 10585	HG973095	HG973195	HG973272	—	—	(5)
10586	Pelomedusa galeata	Ia	South Africa: North West Province: Brits	-25.449	27.718	MTD T 10586	HG973103	HG973202	HG973280	—	—	(5)
10587	Pelomedusa galeata	Ia	South Africa: North West Province: Brits	-25.449	27.718	MTD T 10587	HG973104	HG973203	HG973281	—	—	(5)
10588	Pelomedusa galeata	Ia	South Africa: North West Province: Brits	-25.6335	27.7864	MTD T 10588	HG973118	HG973214	HG973294	—	—	(5)
10589	Pelomedusa galeata	Ia	South Africa: North West Province: Brits	-25.4381	27.7388	MTD T 10589	HG973096	HG973196	HG973273	—	—	(5)
10590	Pelomedusa galeata	Ia	South Africa: North West Province: Brits	-25.4381	27.7388	MTD T 10590	HG973097	—	HG973274	—	—	(5)
10591	Pelomedusa galeata	Ia	South Africa: North West Province: Brits	-25.4381	27.7388	MTD T 10591	HG973098	HG973197	HG973275	—	—	(5)
10592	Pelomedusa galeata	Ia	South Africa: North West Province: Brits	-25.4381	27.7388	MTD T 10592	HG973099	HG973198	HG973276	—	—	(5)
10593	Pelomedusa galeata	Ia	South Africa: North West Province: Brits	-25.4583	27.7519	MTD T 10593	HG973113	HG973210	HG973290	—	—	(5)
10610	Pelomedusa galeata	Ia	South Africa: North West Province: Ikageng	-26.7266	27.0497	MTD T 10610	HG973119	HG973215	HG973295	—	—	(5)
10605	Pelomedusa galeata	Ia	South Africa: North West Province: S Potchefstroom	-26.8983	27.1771	MTD T 10605	HG973120	HG973216	HG973296	—	—	(5)
10606	Pelomedusa galeata	Ia	South Africa: North West Province: S Potchefstroom	-26.8983	27.1771	MTD T 10606	HG973121	—	—	—	—	(5)
10607	Pelomedusa galeata	Ia	South Africa: North West Province: S Potchefstroom	-26.8983	27.1771	MTD T 10607	HG973122	—	—	—	—	(5)
10608	Pelomedusa galeata	Ia	South Africa: North West Province: S Potchefstroom	-26.8983	27.1771	MTD T 10608	HG973123	HG973217	HG973297	—	—	(5)
10609	Pelomedusa galeata	Ia	South Africa: North West Province: S Potchefstroom	-26.8983	27.1771	MTD T 10609	HG973124	HG973218	—	—	—	(5)
10611	Pelomedusa galeata	Ia	South Africa: North West Province: S Potchefstroom	-26.8983	27.1771	MTD T 10611	HG973125	HG973219	—	—	—	(5)
10612	Pelomedusa galeata	Ia	South Africa: North West Province: S Potchefstroom	-26.8983	27.1771	MTD T 10612	HG973126	HG973220	—	—	—	(5)
16195	Pelomedusa galeata	Ia	South Africa: Northern Cape: 9 km NW Bothithong	-27.0167	23.7514	MTD T 16195	LT992133	LT992047	LT992090	—	—	(7)
5510	Pelomedusa galeata	Ia	South Africa: Northern Cape: Bothithong	-27.0167	23.7514	MTD T 5510	HG934046	FN645271	FN645330	—	FN645409	(1),(5)
13904	Pelomedusa galeata	Ia	South Africa: Northern Cape: Rooipoort Guest Farm	-30.3207	24.4965	MTD T 13904	LN824006	LN824012	LN824018	LT992225	—	(6),(7)
16186	Pelomedusa galeata	Ia	South Africa: Northern Cape: Rooipoort Nature Reserve	-28.637	24.2804	MTD T 16186	LT992134	LT992048	LT992091	LT992226	LT992180	(7)
11752	Pelomedusa galeata	Ib	South Africa: Eastern Cape: Mkambati Nature Reserve	-31.2944	29.9792	MTD T 11752	HG973069	HG973173	HG973246	—	—	(5)
13593	Pelomedusa galeata	Ib	South Africa: KwaZulu-Natal: Hluhluwe-iMfolozi Game Reserve: Bekaphanzi Pan	-28.2795	31.8198	MTD T 13593	LN824007	LN824013	LN824019	—	—	(6)
17009	Pelomedusa galeata	Ib	South Africa: KwaZulu-Natal: iMfolozi Game Reserve	-28.145899	31.591881	MTD T 17009	LT992135	LT992049	LT992092	—	—	(7)
17013	Pelomedusa galeata	Ib	South Africa: KwaZulu-Natal: iMfolozi Game Reserve	-28.1459	31.5919	MTD T 17013	LT992136	LT992050	LT992093	—	—	(7)
16194	Pelomedusa galeata	Ib	South Africa: KwaZulu-Natal: Manyiseni region in Lebombo Mountains	-26.8764	32.0781	MTD T 16194	LT992137	LT992051	LT992094	—	—	(7)
16201	Pelomedusa galeata	Ib	South Africa: KwaZulu-Natal: Manyiseni region in Lebombo Mountains	-26.8764	32.0781	MTD T 16201	LT992138	LT992052	LT992095	LT992227	LT992181	(7)
5508	Pelomedusa galeata	Ib	South Africa: KwaZulu-Natal: Ndumo	-26.9346	32.2818	MTD T 5508	—	FN645269	FN645328	—	FN645408	(1)
5509	Pelomedusa galeata	Ib	South Africa: KwaZulu-Natal: Ndumo	-26.9346	32.2818	MTD T 5509	HG934044	FN645270	FN645329	—	—	(1),(5)
17018	Pelomedusa galeata	Ib	South Africa: KwaZulu-Natal: Nederland Farm	-27.29773	30.85197	MTD T 17018	LT992139	LT992053	LT992096	—	—	(7)
17019	Pelomedusa galeata	Ib	South Africa: KwaZulu-Natal: Nederland Farm	-27.30080	30.85362	MTD T 17019	LT992140	LT992054	LT992097	LT992228	LT992182	(7)
17020	Pelomedusa galeata	Ib	South Africa: KwaZulu-Natal: Nederland Farm	-27.30080	30.85362	MTD T 17020	LT992141	LT992055	LT992098	LT992229	LT992183	(7)
17021	Pelomedusa galeata	Ib	South Africa: KwaZulu-Natal: Nederland Farm	-27.30080	30.85362	MTD T 17021	LT992142	LT992056	LT992099	LT992230	LT992184	(7)
17022	Pelomedusa galeata	Ib	South Africa: KwaZulu-Natal: Nederland Farm	-27.30080	30.85362	MTD T 17022	LT992143	LT992057	LT992100	LT992231	LT992185	(7)
17024	Pelomedusa galeata	Ib	South Africa: KwaZulu-Natal: Nederland Farm	-27.30080	30.85362	MTD T 17024	LT992144	LT992058	LT992101	—	—	(7)
17025	Pelomedusa galeata	Ib	South Africa: KwaZulu-Natal: Nederland Farm	-27.30080	30.85362	MTD T 17025	LT992145	LT992059	LT992102	LT992232	LT992186	(7)
16198	Pelomedusa galeata	Ic	South Africa: Eastern Cape: about 5 km SW of Sterkstroom, on the R344	-31.5733	26.5006	MTD T16198	LT992146	LT992060	LT992103	—	—	(7)
11694a	Pelomedusa galeata	Ic	South Africa: Eastern Cape: Addo Elephant National Park	-33.5025	25.7587	MTD T 11694	LT992147	LT992061	LT992104	LT992233	LT992187	(7)
11703	Pelomedusa galeata	Ic	South Africa: Eastern Cape: Addo Elephant National Park	-33.494	25.4732	MTD T 11703	HG973065	HG973169	HG973242	LT992234	LT992188	(5),(7)
11681	Pelomedusa galeata	Ic	South Africa: Eastern Cape: Addo Elephant National Park, main camp	-33.4429	25.7471	MTD T 11681	HG973064	—	HG973241	—	—	(5)
11753	Pelomedusa galeata	Ic	South Africa: Eastern Cape: Butterworth, Manubi Forest	-32.4513	28.5945	MTD T 11753	HG973066	HG973170	HG973243	—	—	(5)
17100	Pelomedusa galeata	Ic	South Africa: Eastern Cape: dam below TS05, Tsolwana NR	-32.158	26.4451	MTD T17100	LT992148	LT992062	LT992105	LT992235	LT992189	(7)
11749	Pelomedusa galeata	Ic	South Africa: Eastern Cape: Dwesa Nature Reserve	-32.2128	28.9151	MTD T 11749	HG973067	HG973171	HG973244	—	—	(5)
11751	Pelomedusa galeata	Ic	South Africa: Eastern Cape: Dwesa Nature Reserve	-32.2128	28.9151	MTD T 11751	HG973068	HG973172	HG973245	—	—	(5)
13906	Pelomedusa galeata	Ic	South Africa: Eastern Cape: N Humansdorp	-33.9596	24.801	MTD T 13906	LN824005	LN824011	LN824017	—	—	(6)
5218	Pelomedusa galeata	Ic	South Africa: Eastern Cape: Port Elizabeth	-33.851	25.581	MTD T 5218	—	FN645265	FN645324	—	—	(1)
5219	Pelomedusa galeata	Ic	South Africa: Eastern Cape: Port Elizabeth	-33.851	25.581	MTD T 5219	FR716892	FN645266	FN645325	—	FN645405	(1),(3)
17099	Pelomedusa galeata	Ic	South Africa: Eastern Cape: riverbed near TS03-14, approx. 100m from Otterford Lodge, Tsolwana Nature Reserve	-32.1827	26.4537	MTD T 17099	LT992149	LT992063	LT992106	LT992236	LT992190	(7)
16189	Pelomedusa galeata	Ic	South Africa: Eastern Cape: road from Kirkwood to R75, approx. 1.5 km N of junction with R75	-33.5108	25.3939	MTD T 16189	LT992150	LT992064	LT992107	LT992237	LT992191	(7)
5505	Pelomedusa galeata	Ic	South Africa: Eastern Cape: Sterkstroom	-31.5733	26.5006	MTD T 5505	—	FN645268	FN645327	—	FN645407	(1)
11750	Pelomedusa galeata	Ic	South Africa: Eastern Cape: Steytlerville, Rusoord Farm	-31.5933	24.9208	MTD T 11750	HG973070	HG973174	HG973247	LT992238	LT992192	(5),(7)
5896	Pelomedusa galeata	Ic	South Africa: Eastern Cape: Tarkastad	-32.0031	26.2653	MTD T 5896	HG973071	HG973175	HG973248	—	—	(5)
10511	Pelomedusa galeata	Ic	South Africa: Western Cape: Groenfontein near Calitzdorp	-33.5002	21.6854	MTD T 10511	HG973127	HG973221	HG973298	LT992239	LT992193	(5),(7)
16185	Pelomedusa galeata	Ic	South Africa: Western Cape: Oudtshoorn	-33.5844	22.2179	MTD T 16185	LT992151	LT992065	LT992108	LT992240	LT992194	(7)
7022	Pelomedusa galeata	II	South Africa: Northern Cape: Besondermeid, Steinkopf (Namaqualand)	-29.2433	17.7358	PEM R14962*	HG934045	HG934052	HG934057	—	—	(4)
5897	Pelomedusa galeata	II	South Africa: Western Cape: Chelance	-33.6364	19.3451	MTD T 5897	HG934047	HG934053	HG934058	—	—	(5)
15603	Pelomedusa galeata	II	South Africa: Western Cape: Die Eikelaan	-33.33	19.1841	MTD T 15603	LT992152	LT992066	LT992109	—	—	(7)
15597	Pelomedusa galeata	II	South Africa: Western Cape: Elandsberg	-33.4282	19.0271	MTD T 15597	LT992153	LT992067	LT992110	LT992241	LT992195	(7)
15598	Pelomedusa galeata	II	South Africa: Western Cape: Elandsberg	-33.4755	19.039	MTD T 15598	LT992154	LT992068	LT992111	LT992242	LT992196	(7)
15599	Pelomedusa galeata	II	South Africa: Western Cape: Elandsberg	-33.4755	19.039	MTD T 15599	LT992155	LT992069	LT992112	—	LT992197	(7)
15600	Pelomedusa galeata	II	South Africa: Western Cape: Elandsberg	-33.4755	19.039	MTD T 15600	LT992156	LT992070	LT992113	—	LT992198	(7)
15601	Pelomedusa galeata	II	South Africa: Western Cape: Elandsberg	-33.4755	19.039	MTD T 15601	LT992157	LT992071	LT992114	—	LT992199	(7)
15602	Pelomedusa galeata	II	South Africa: Western Cape: La Bruyre	-33.333	19.1868	MTD T 15602	LT992158	LT992072	LT992115	—	—	(7)
15604	Pelomedusa galeata	II	South Africa: Western Cape: La Plaisante Estate	-33.4533	19.2104	MTD T 15604	LT992159	LT992073	LT992116	—	—	(7)
11746	Pelomedusa subrufa	—	Angola: Cuando Cubango: 23 km E Jamba	-17.4869	22.9879	MTD T 11746	HG973152	HG973229	HG973306	—	—	(5)
11747	Pelomedusa subrufa	—	Angola: Cuando Cubango: 23 km E Jamba	-17.4869	22.9879	MTD T 11747	HG973153	HG973230	HG973307	—	—	(5)
11748	Pelomedusa subrufa	—	Angola: Cuando Cubango: 23 km E Jamba	-17.4869	22.9879	MTD T 11748	HG973154	HG973231	HG973308	—	—	(5)
11754	Pelomedusa subrufa	—	Angola: Cunene: Huila District	-15.2418	14.5221	MTD T 11754	HG973155	HG973232	—	—	—	(5)
11755	Pelomedusa subrufa	—	Angola: Cunene: Huila District	-15.2418	14.5221	MTD T 11755	HG973156	HG973233	HG973309	—	—	(5)
5562	Pelomedusa subrufa	—	Botswana: Central District: Mashatu Game Reserve	-22.263	28.684	MTD T 5562	—	FN645261	FN645320	—	—	(1)
5220	Pelomedusa subrufa	—	Democratic Republic of the Congo: Haut Katanga Province: Kalakundi Mine	-11.208	27.382	MTD T 5220	HG934007	FN645264	FN645323	—	FN645404	(1),(5)
5224	Pelomedusa subrufa	—	Madagascar: Analaiva (at main road east of Morondava)	-20.3333	44.4999	MTD T 5224	—	FN645251	FN645310	—	—	(1)
5060	Pelomedusa subrufa	—	Madagascar: between Ambondro and Tsiombe	-25.3833	45.7095	ZSM 177/2004	HG934023	FN645252	FN645311	—	—	(1),(4)
5061	Pelomedusa subrufa	—	Madagascar: between Ambondro and Tsiombe	-25.3833	45.7095	MTD T 5061	HG934022	FN645253	FN645312	—	—	(1),(4)
5062	Pelomedusa subrufa	—	Madagascar: between Ambondro and Tsiombe	-25.3833	45.7095	MTD T 5062	HG934021	FN645262	FN645321	—	FN645402	(1),(4)
6018	Pelomedusa subrufa	—	Madagascar: Ifaty near Toliara	-23.15	43.6167	MTD T 6018	—	FN645257	FN645316	—	FN645399	(1)
6019	Pelomedusa subrufa	—	Madagascar: Ifaty near Toliara	-23.15	43.6167	MTD T 6019	—	FN645258	FN645317	—	FN645400	(1)
6020	Pelomedusa subrufa	—	Madagascar: Ifaty near Toliara	-23.15	43.6167	MTD T 6020	—	FN645259	FN645318	—	FN645401	(1)
5227	Pelomedusa subrufa	—	Madagascar: just north of Andranomena	-20.1705	44.437	MTD T 5227	FR716891	FN645254	FN645313	—	—	(1),(3)
5228	Pelomedusa subrufa	—	Madagascar: just south of Andranomena	-20.1915	44.424	MTD T 5228	—	FN645255	FN645314	—	—	(1)
5225	Pelomedusa subrufa	—	Madagascar: Kirindy creek near Alan Amborompotsy	-20.0475	44.6485	MTD T 5225	HG934024	FN645256	FN645315	—	—	(1),(4)
5226	Pelomedusa subrufa	—	Madagascar: Kirindy creek near Alan Amborompotsy	-20.0475	44.6485	MTD T 5226	HG934025	FN645260	FN645319	—	—	(1),(4)
5221	Pelomedusa subrufa	—	Malawi: Mt Mulanje	-15.923	35.715	MTD T 5221	—	FN645263	FN645322	—	FN645403	(1)
10478	Pelomedusa subrufa	—	Namibia: Caprivi: Kwando river near Kongola	-17.7984	23.9472	MTD T 10478	HG973157	HG973234	HG973310	LT992243	LT992200	(5),(7)
16215	Pelomedusa subrufa	—	Namibia: Erongo: Omandumba	-21.5254	15.5683	MTD T 16215	LT992160	LT992074	LT992117	—	—	(7)
13024	Pelomedusa subrufa	—	Namibia: Khomas: Frank Farm	-22.6388	18.184	MTD T 13024	LT992161	LT992075	LT992118	LT992244	LT992201	(7)
8983	Pelomedusa subrufa	—	Namibia: Khomas: Hohewarte Farm, Bismarck Dam	-22.6441	17.4037	MTD T 8983	HG973158	—	HG973311	—	—	(5)
7027	Pelomedusa subrufa	—	Namibia: Khomas: Windhoek	-22.5525	17.0823	PEM R9412	HG973159	—	—	—	—	(5)
—	Pelomedusa subrufa	—	Namibia: Kunene: Kamanjab	-19.6244	14.8383	MCZ R 184287	GU213786	GU213845	—	—	—	(2)
13019	Pelomedusa subrufa	—	Namibia: Omaheke: Omateva Farm	-22.2259	18.1617	MTD T 13019	LT992162	LT992076	LT992119	LT992245	LT992202, LT992203	(7)
8977	Pelomedusa subrufa	—	Namibia: Oshikoto: Etosha National Park	-19.135	16.0828	MTD T 8977	HG973160	HG973235	HG973312	LT992246	LT992204, LT992205	(5),(7)
10477	Pelomedusa subrufa	—	Namibia: Otjozondjupa: about 40 km from Grootfontein between Grootfontein and Otavi	-19.7292	17.8649	MTD T 10477	HG973161	HG973236	HG973313	LT992247	LT992206	(5),(7)
7024	Pelomedusa subrufa	—	Namibia: Otjozondjupa: Quickborn	-21.1882	17.1386	PEM R14953	HG934026	—	—	—	—	(5)
7023	Pelomedusa subrufa	—	Namibia: Otjozondjupa: Quickborn	-21.1882	17.1386	PEM R14954	HG934027	HG934050	—	—	—	(5)
8979	Pelomedusa subrufa	—	Namibia: Otjozondjupa: Street B1, 92 km in direction Okahandja	-21.1677	16.8204	MTD T 8979	HG973162	—	—	—	—	(5)
10616	Pelomedusa subrufa	—	Namibia: Otjozondjupa: vicinity of Hochfeld: Kataneno Farm #106	-21.458	17.8567	MTD T 10616	HG973163	HG973237	HG973314	—	—	(5)
10617	Pelomedusa subrufa	—	Namibia: Otjozondjupa: vicinity of Hochfeld: Kataneno Farm #106	-21.458	17.8567	MTD T 10617	HG973164	HG973238	HG973315	—	—	(5)
10613	Pelomedusa subrufa	—	South Africa: Limpopo: Hoedspruit	-24.3559	30.958	MTD T 10613	HG973165	HG973239	HG973316	LT992248	LT992207	(5),(7)
17059	Pelomedusa subrufa	—	South Africa: Limpopo: Lapalala Wilderness Area	-23.8939	28.2952	MTD T 17059	LT992163	LT992077	LT992120	LT992249	LT992208	(7)
17066	Pelomedusa subrufa	—	South Africa: Limpopo: Lapalala Wilderness Area	-23.8939	28.2952	MTD T 17066	LT992164	LT992078	LT992121	LT992250	LT992209	(7)
17054	Pelomedusa subrufa	—	South Africa: Limpopo: Lapalala Wilderness Area, southern Gate	-23.9876	28.3708	MTD T 17054	LT992165	LT992079	LT992122	LT992251	LT992210	(7)
16211	Pelomedusa subrufa	—	South Africa: Mpumalanga: next to Hluvukani Clinic, road to Manyeleti Game Reserve	-24.6476	31.3477	MTD T 16211	LT992166	LT992080	LT992123	—	—	(7)
13589	Pelomedusa subrufa	—	South Africa: Mpumalanga: Sabie Park, close to Paul Kruger Gate	-24.9777	31.4796	MTD T 13589	LN824008	LN824014	LN824020	LT992252	LT992211	(6),(7)
10535	Pelomedusa subrufa	—	Tanzania: Kilimanjaro	-3.07058	37.3541	ZSM 320/1937/1	HG973166	—	—	—	—	(5)
10547	Pelomedusa subrufa	—	Tanzania: Kilimanjaro	-3.07058	37.3541	ZSM 320/1937/2	HG973167	—	—	—	—	(5)
5216	Pelusios sinuatus	—	South Africa: KwaZulu-Natal: Phinda	-27.8536	32.3072	MTD T 5216	FR716876	—	—	—	—	(3)
5506	Pelusios sinuatus	—	South Africa: Limpopo: Phalaborwa	-24.036	31.1931	MTD T 5506	—	FN645273	FN645332	—	—	(1)
Acronyms:
MCZ R: Museum of Comparative Zoology (Reptile Collection), Cambridge, Mass.; MTD T: Museum für Tierkunde (Tissue Collection), Senckenberg Dresden; PEM R: Port Elizabeth Museum (Reptile Collection); ZSM: Zoologische Staatssammlung München
* Historical DNA sample; holotype of Pelomedusa galeata devilliersi Hewitt, 1935
References:
1: Vargas et al. (2010), 2: Wong et al. (2010), 3: Fritz et al. (2011), 4: Fritz et al. (2014), 5: Petzold et al. (2014), 6: Fritz et al. (2015), 7: this study
