# Supplementary material for: In quest of contact: phylogeography of helmeted terrapins (Pelomedusa galeata, P. subrufa sensu stricto)
Source: PeerJ. 2018 Jun 5;6:e4901. doi: 10.7717/peerj.4901 (PMC5993023; doi:10.7717/peerj.4901)
Supplement: Supplemental Information 1 [file peerj-06-4901-s003.fas]

>MTD_T_17080_South_Africa_Limpopo
TATCCGCCCGAGAACTACGAGCTTATAGCTTAAAACTCAAAGGACTTGGC
GGTGTCCCACACCCCACTAGAGGAGCCTGTTCTATAAGCGATACTCCACG
ATCAACCTTACCACCCTTTGCCAT-CAGCCTATATACCGCCGTCGCCAGC
TTACCTTGTGAAAGCCAAAAAGTAAGCGAAATAGCTCCTACAGCTAGAAA
GTCAGGTCCAGGTGTAGCCAATAAGGTGGGTGCAATGGGCTACATTTTCT
AAAATAGAAATATTCACGGACAGACCCTTGAAACAGGGACTAATAAGTCG
GATTTAGCAGTAATCTAGGAATAGAAAACCTACATTAAGCCGGCCCTGGG
ACAAGC
>MTD_T_17081_South_Africa_Limpopo
TaTCCGCCcGAGAACTACGAGCTTATAGCTTAAAACTCAAAGGACTTGGC
GGTGTCCCACACCCCACTAGAGGAGCCTGTTCTaTAAGCGATACTCCACG
ATCAACCTTACCACCCTTTGCCAT-CAGCCTATATACCGCCGTCGCCAGC
TTACCTTGTGAAAGCCAAAAAGTAAGCGAAATAGCTCCTACAGCTAGAAA
GTCAGGTCCAGGTGTAGCCAATAAGGTGGGTGCAATGGGCTACATTTTCT
AAAATAGAAATATTCACGGACAGACCCTTGAAACAGGGACTAATAAGTCG
GATtTAGCAGTAATCTAGGAATAGAAAACCTACATTAAGCCGGCCCTGGG
ACAAGC
>MTD_T_17082_South_Africa_Limpopo
TATCCGCCCGAGAACTACGAGCTTATAGCTTAAAACTCAAAGGACTTGGC
GGTGTCCCACACCCCACTAGAGGAGCCTGTTCTATAAGCGATACTCCACG
ATCAACCTTACCACCCTTTGCCAT-CAGCCTATATACCGCCGTCGCCAGC
TTACCTTGTGAAAGCCAAAAAGTAAGCGAAATAGCTCCTACAGCTAGAAA
GTCAGGTCCAGGTGTAGCCAATAAGGTGGGTGCAATGGGCTACATTTTCT
AAAATAGAAATATTCACGGACAGACCCTTGAAACAGGGACTAATAAGTCG
GATTTAGCAGTAATCTAGGAATAGAAAACCTACATTAAGCCGGCCCTGGG
ACAAGC
>MTD_T_17083_South_Africa_Limpopo
TATCCGCCCGAGAACTACGAGCTTATAGCTTAAAACTCAAAGGACTTGGC
GGTGTCCCACACCCCACTAGAGGAGCCTGTTCTATAAGCGATACTCCACG
ATCAACCTTACCACCCTTTGCCAT-CAGCCTATATACCGCCGTCGCCAGC
TTACCTTGTGAAAGCCAAAAAGTAAGCGAAATAGCTCCTACAGCTAGAAA
GTCAGGTCCAGGTGTAGCCAATAAGGTGGGTGCAATGGGCTACATTTTCT
AAAATAGAAATATTCACGGACAGACCCTTGAAACAGGGACTAATAAGTCG
GATTTAGCAGTAATCTAGGAATAGAAAACCTACATTAAGCCGGCCCTGGG
ACAAGC
>MTD_T_17084_South_Africa_Limpopo
TATCCGCCCGAGAACTACGAGCTTATAGCTTAAAACTCAAAGGACTTGGC
GGTGTCCCACACCCCACTAGAGGAGCCTGTTCTATAAGCGATACTCCACG
ATCAACCTTACCACCCTTTGCCAT-CAGCCTATATACCGCCGTCGCCAGC
TTACCTTGTGAAAGCCAAAAAGTAAGCGAAATAGCTCCTACAGCTAGAAA
GTCAGGTCCAGGTGTAGCCAATAAGGTGGGTGCAATGGGCTACATTTTCT
AAAATAGAAATATTCACGGACAGACCCTTGAAACAGGGACTAATAAGTCG
GATTTAGCAGTAATCTAGGAATAGAAAACCTACATTAAGCCGGCCCTGGG
ACAAGC
>MTD_T_17085_South_Africa_Limpopo
TATCCGCCCGAGAACTACGAGCTTATAGCTTAAAACTCAAAGGACTTGGC
GGTGTCCCACACCCCACTAGAGGAGCCTGTTCTATAAGCGATACTCCACG
ATCAACCTTACCACCCTTTGCCAT-CAGCCTATATACCGCCGTCGCCAGC
TTACCTTGTGAAAGCCAAAAAGTAAGCGAAATAGCTCCTACAGCTAGAAA
GTCAGGTCCAGGTGTAGCCAATAAGGTGGGTGCAATGGGCTACATTTTCT
AAAATAGAAATATTCACGGACAGACCCTTGAAACAGGGACTAAtAAGTCG
GATTTAGCAGTAATCTAGGAATAGAAAACCTACATTAAGCCGGCCCTGGG
ACAAGC
>MTD_T_17086_South_Africa_Limpopo
TATCCGCCCGAGAACTACGAGCTTATAGCTTAAAACTCAAAGGACTTGGC
GGTGTCCCACACCCCACTAGAGGAGCCTGTTCTATAAGCGATACTCCACG
ATCAACCTTACCACCCTTTGCCAT-CAGCCTATATACCGCCGTCGCCAGC
TTACCTTGTGAAAGCCAAAAAGTAAGCGAAATAGCTCCTACAGCTAGAAA
GTCAGGTCCAGGTGTAGCCAATAAGGTGGGTGCAATGGGCTACATTTTCT
AAAATAGAAATATTCACGGACAGACCCTTGAAACAGGGACTAATAAGTCG
GATTTAGCAGTAATCTAGGAATAGAAAACCTACATTAAGCCGGCCCTGGG
ACAAGC
>MTD_T_17087_South_Africa_Limpopo
TATCCGCCCGAGAACTACGAGCTTATAGCTTAAAACTCAAAGGACTTGGC
GGTGTCCCACACCCCACTAGAGGAGCCTGTTCTATAAGCGATACTCCACG
ATCAACCTTACCACCCTTTGCCAT-CAGCCTATATACCGCCGTCGCCAGC
TTACCTTGTGAAAGCCAAAAAGTAAGCGAAATAGCTCCTACAGCTAGAAA
GTCAGGTCCAGGTGTAGCCAATAAGGTGGGTGCAATGGGCTACATTTTCT
AAAATAGAAATATTCACGGACAGACCCTTGAAACAGGGACTAATAAGTCG
GATTTAGCAGTAATCTAGGAATAGAAAACCTACATTAAGCCGGCCCTGGG
ACAAGC
>MTD_T_17088_South_Africa_Limpopo
TATCCGCCCGAGAACTACGAGCTTATAGCTTAAAACTCAAAGGACTTGGC
GGTGTCCCACACCCCACTAGAGGAGCCTGTTCTATAAGCGATACTCCACG
ATCAACCTTACCACCCTTTGCCAT-CAGCCTATATACCGCCGTCGCCAGC
TTACCTTGTGAAAGCCAAAAAGTAAGCGAAATAGCTCCTACAGCTAGAAA
GTCAGGTCCAGGTGTAGCCAATAAGGTGGGTGCAATGGGCTACATTTTCT
AAAATAGAAATATTCACGGACAGACCCTTGAAACAGGGACTAATAAGTCG
GATTTAGCAGTAATCTAGGAATAGAAAACCTACATTAAGCCGGCCCTGGG
ACAAGC
>MTD_T_16195_South_Africa_Northern_Cape
TATCCGCCCGAGAACTACGAGCTTATAGCTTAAAACTCAAAGGACTtGGC
GGTGTCCCACACCCCACTAGAGGAGCCTGTTCTATAAGCGATACTCCACG
ATCAACCTTACCACCCTTtGCCAT-CAGCCTATATACCGCCGTCGCCAGC
TTACCTTGTGAAAGCCAAAAAGTAAGCGAAATAGCTCCTACAGCTAGAAA
GTCAGGTCCAGGTGTAGCCAATAAGGTGGGTGCAATGGGCTACATTTTCT
AAAATAGAAATATTCACGGACAGACCCTTGAAACAGGGACTAATAAGTCG
GATTTAGCAGTAATCTAGGAATAGAAAACCTACATTAAGCCGGCCCTGGG
ACAAGC
>MTD_T_16186_South_Africa_Northern_Cape
TATCCGCCCGAGAACTACGAGCTTATAGCTTAAAACTCAAAGGACTTGGC
GGTGTCCCACACCCCACTAGAGGAGCCTGTTCTATAAGCGATACTCCACG
ATCAACCTTACCACCCTTTGCCAT-CAGCCTATATACCGCCGTCGCCAGC
TTACCTTGTGAAAGCCAAAAAGTAAGCGAAATAGCTCCTACAGCTAGAAA
GTCAGGTCCAGGTGTAGCCAATAAGGTGGGTGCAATGGGCTACATTTTCT
AAAATAGAAATATTCACGGACAGACCCTTGAAACAGGGACTAATAAGTCG
GATTTAGCAGTAATCTAGGAAtAGAAAACCTACATTAAGCCGGCCCTGGG
AcAAgC
>MTD_T_17009_South_Africa_KwaZulu-Natal
TATCCGCCCGAGAACTACGAGCTTATAGCTTAAAACTCAAAGGACTTGGC
GGTGTCCCACACCCCACTAGAGGAGCCTGTTCTATAAGCGATATTCCACG
ATCAACCTTACCACCCTTTGCCAT-CAGCCTATATACCGCCGTCGCCAGC
TTACCTTGTGAAAGCCAAAAAGTAAGCGAAATAGCTCCTACAGCTAGAAA
GTCAGGTCCAGGTGTAGCCAATAAGGTGGGTGCAATGGGCTACATTTTCT
AAAATAGAAATATTCACGGACAGACCCTTGAAACAGGGACTAATAAGTCG
GATTTAGCAGTAATCTAGGAATAGAAAACCTACATTAAGCCGGCCCTGGG
ACAAGC
>MTD_T_17013_South_Africa_KwaZulu-Natal
TATCCGCCCGAGAACTACGAGCTTATAGCTTAAAACTCAAAGGACTTGGC
GGTGTCCCACACCCCACTAGAGGAGCCTGTTCTATAAGCGATATTCCACG
ATCAACCTTACCACCCTTTGCCAT-CAGCCTATATACCGCCGTCGCCAGC
TTACCTTGTGAAAGCCAAAAAGTAAGCGAAATAGCTCCTACAGCTAGAAA
GTCAGGTCCAGGTGTAGCCAATAAGGTGGGTGCAATGGGCTACATTTTCT
AAAATAGAAATATTCACGGACAGACCCTTGAAACAGGGACTAATAAGTCG
GATTTAGCAGTAATCTAGGAATAGAAAACCTACATTAAGCCGGCCCTGGG
ACAAGC
>MTD_T_16194_South_Africa_KwaZulu-Natal
TATCCGCCCGAGAACTACGAGCTTATAGCTTaAAACTCAAAGGACTTGGC
GGTGTCCCACACCCCACTAGAGGAGCCTGTTCTATAAGCGATATTCCACG
ATCAACCTTACCACCCTTTGCCAT-CAGCCTATATACCGCCGTCGCCAGC
TTACCTTGTGAAAGCCAAAAaGTAAGCGAAATAGCTCCTACAGCTAGAAA
GTCAGGTCCAGGTGTAGCCAATAAGGTGGGTGCAATGGGCTACATTTTCT
AAAATAGAAATATTCACGGACAGACCCTTGAAacAGGGACTAAtAaGTCG
GATTTAGCAGTAATCTAGGAATAgAAAaCCTACATTAAGCCGGCCCTGGG
AcAAGC
>MTD_T_16201_South_Africa_KwaZulu-Natal
TATCCGCCCGAGAACTACGAGCTtATAGCTTAAAACTCAAAGGACTTGGC
GGTGTCCCACACCCCACTAGAGGAGCCtGTTCTATAAGCGATATTCCACG
ATCAACCTTACCACCCTTtGCCAT-CAGCCTATATACCGCCGTCGCCAGC
TTACCTtGTGAAAGCCAAAAAGTAAGCGAAATAGCTCCTACAGCTAGAAA
GTCAGGTCCAGGTGTAGCCAATAAGGTGGGTGCAATGGGCTACATTTTCT
AAAATAGAAATATTCACGGACAGACCCTTGAAACAGGGACTAATAAGTCG
GATTTAGCAGTAATCTAGGAATAGAAAACCTACATTAAGCCGGCCCTGGG
ACAAGC
>MTD_T_17018_South_Africa_KwaZulu-Natal
TATCCGCCCGAGAACTACGAGCTTATAGCTTAAAACTCAAAGGACTTGGC
GGTGTCCCACACCCCACTAGAGGAGCCTGTTCTATAAGCGATATTCCACG
ATCAACCTTACCACCCTTTGCCAT-CAGCCTATATACCGCCGTCGCCAGC
TTACCTTGTGAAAGCCAAAAAGTAAGCGAAATAGCTCCTACAGCTAGAAA
GTCAGGTCCAGGTGTAGCCAATAAGGTGGGTGCAATGGGCTACATTTTCT
AAAATAGAAATATTCACGGACAGACCCTTGAAACAGGGACTAATAAGTCG
GATTTAGCAGTAATCTAGGAATAGAAAACCTACATTAAGCCGGCCCTGGG
ACAAGC
>MTD_T_17019_South_Africa_KwaZulu-Natal
TATCCGCCCGAGAACTACGAGCTTATAGCTTAAAACTCAAAGGACTTGGC
GGTGTCCCACACCCCACTAGAGGAGCCTGTTCTATAAGCGATATTCCACG
ATCAACCTTACCACCCTTTGCCAT-CAGCCTATATACCGCCGTCGCCAGC
TTACCTTGTGAAAGCCAAAAAGTAAGCGAAATAGCTCCTACAGCTAGAAA
GTCAGGTCCAGGTGTAGCCAATAAGGTGGGTGCaATGGGCTACATTTTCT
AAAATAGAAATATTCACGGACAGACCCTTGAAACAGGGACTAATAAGTCG
GATTTAGCAGTAATCTAGGAATAGAAAACCTACATTAAGCCGGCCCTGGG
ACAAGC
>MTD_T_17020_South_Africa_KwaZulu-Natal
TATCCGCCCGAGAACTACGAGCTTATAGCTTAAAACTCAAAGGACTTGGC
GGTGTCCCACACCCCACTAGAGGAGCCTGTTCTATAAGCGATATTCCACG
ATCAACCTTACCACCCTTTGCCAT-CAGCCTATATACCGCCGTCGCCAGC
TTACCTTGTGAAAGCCAAAAAGTAAGCGAAATAGCTCCTACAGCTAGAAA
GTCAGGTCCAGGTGTAGCCAATAAGGTGGGTGCAATGGGCTACATTTTCT
AAAATAGAAATATTCACGGACAGACCCTTGAAACAGGGACTAATAAGTCG
GATTTAGCAGTAATCTAGGAATAGAAAACCTACATTAAGCCGGCCCTGGG
AcaAGc
>MTD_T_17021_South_Africa_KwaZulu-Natal
TATCCGCCCGAGAACTACGAGCTTATAGCTTAAAACTCAAAGGACTTGGC
GGTGTCCCACACCCCACTAGAGGAGCCTGTTCTATAAGCGATATTCCACG
ATCAACCTTACCACCCTTTGCCAT-CAGCCTATATACCGCCGTCGCCAGC
TTACCTTGTGAAAGCCAAAAAGTAAGCGAAATAGCTCCTACAGCTAGAAA
GTCAGGTCCAGGTGTAGCCAATAAGGTGGGTGCAATGGGCTACATTTTCT
AAAATAGAAATATTCACGGACAGACCCTTGAAACAGGGACTAATAAGTCG
GATTTAGCAGTAATCTAGGAATAGAAAACCTACATTAAGCCGGCCCTGGG
AcAaGc
>MTD_T_17022_South_Africa_KwaZulu-Natal
TATCCGCCCGAGAACTACGAGCTTATAGCTTAAAACTCAAAGGACTTGGC
GGTGTCCCACACCCCACTAGAGGAGCCTGTTCTATAAGCGATATTCCACG
ATCAACCTTACCACCCTTTGCCAT-CAGCCTATATACCGCCGTCGCCAGC
TTACCTTGTGAAAGCCAAAAAGTAAGCGAAATAGCTCCTACAGCTAGAAA
GTCAGGTCCAGGTGTAGCCAATAAGGTGGGTGCAATGGGCTACATTTTCT
AAAATAGAAATATTCACGGACAGACCCTTGAAACAGGGACTAATAAGTCG
GATTTAGCAGTAATCTAGGAATAGAAAACCTACATTAAGCCGGCCCTGGG
ACAAGC
>MTD_T_17024_South_Africa_KwaZulu-Natal
TATCCGCCcGAGAACTACGAGCTTATAGCTTAAAACTCAAAGGACTTGGC
GGTGTCCCACACCCCACTAGAGGAGCCTgTtcTaTAAGCGATATTCCACG
ATCAACCTTACCACCCTTTGCCAT-CAGCCTATATACCGCCGTCGCCAGC
TTACCTTGTGAAAGCCAAAAAGTAAGCGAAATAGCTCCTACAGCTAGAAA
GTCAGGTCCAGGTGTAGCCAATAAGGTGGGTGCaATGGGCTACATTTTCT
AAAATAGAAATATTCACGGACAGACCCTTGAAACAGGGACTAAtAAGTCG
GATTTAGCAGTAATCTAGGAATAGAAAACCTACATTAAGCCGGCCCTGGG
ACAAGC
>MTD_T_17025_South_Africa_KwaZulu-Natal
TATCCGCCCGAGAACTACGAGCTTATAGCTTAAAACTCAAAGGACTTGGC
GGTGTCCCACACCCCACTAGAGGAGCCTGTTCTATAAGCGATATTCCACG
ATCAACCTTACCACCCTTTGCCAT-CAGCCTATATACCGCCGTCGCCAGC
TTACCTTGTGAAAGCCAAAAAGTAAGCGAAATAGCTCCTACAGCTAGAAA
GTCAGGTCCAGGTGTAGCCAATAAGGTGGGTGCAATGGGCTACATTTTCT
AAAATAGAAATATTCACGGACAGACCCTTGAAACAGGGACTAATAAGTCG
GATTTAGCAGTAATCTAGGAATAGAAAACCTACATTAAGCCGGCCCTGGG
ACAAGC
>MTD_T_16198_South_Africa_Eastern_Cape
TATCCGCCCGAGAACTaCGAGCTtATAGCTTAAAACTCAAAGGACTtGGC
GGtGTCCCACACCCCACTAGAGGAGCCTGTTCTATAAGCGATATTCCACG
ATCAACCTTACCACCTTttGCCAT-CAGCCTATATACCGCCGTCGCCAGC
TTACCTTGTGAAAGCCAAAAAGTAAGCGAAATAGCTCCTACAGCTAGAAA
GTCAGGTCCAGGTGTAGCCAATAAGGTGGGTGCAATGGGCTACATTTTCT
AAAATAGAAATATTCACGGACAGACCCTTGAAACAGGGACTAATAAGTCG
GATTTAGCAGTAACCTAGGAATAGAAAACCTACATTAAGCCGGCCCTGGG
ACAAGC
>MTD_T_11694_South_Africa_Eastern_Cape
TATCCGCCCGAGAACTACGAGCTTATAGCTTAAAACTCAAAGGACTTGGC
GGTGTCCCACACCCCACTAGAGGAGCCTGTTCTATAAGCGATATTCCACG
ATCAACCTTACCACCTTTTGCCAT-CAGCCTATATACCGCCGTCGCCAGC
TTACCTTGTGAAAGCCAAAAAGTAAGCGAAATAGCTCCTACAGCTAGAAA
GTCAGGTCCAGGTGTAGCCAATAAGGTGGGTGCAATGGGCTACATTTTCT
AAAATAGAAATATTCACGGACAGACCCTTGAAACAGGGACTAATAAGTCG
GATTTAGCAGTAACCTAGGAATAGAAAACCTACATTAAGCCGGCCCTGGG
ACAAGC
>MTD_T_17100_South_Africa_Eastern_Cape
TATCCGCCCGAGAACTACGAGCTTATAGCTTAAAACTCAAAGGACTTGGC
GGTGTCCCACACCCCACTAGAGGAGCCTGTTCTATAAGCGATATTCCACG
ATCAACCTTACCACCTTTTGCCAT-CAGCCTATATACCGCCGTCGCCAGC
TTACCTTGTGAAAGCCAAAAAGTAAGCGAAATAGCTCCTACAGCTAGAAA
GTCAGGTCCAGGTGTAGCCAATAAGGTGGGTGCAATGGGCTACATTTTCT
AAAATAGAAATATTCACGGACAGACCCTTGAAACAGGGACTAATAAGTCG
GATTTAGCAGTAACCTAGGAATAGAAAACCTACATTAAGCCGGCCCTGGG
ACAAGC
>MTD_T_17099_South_Africa_Eastern_Cape
TATCCGCCCGAGAACTACGAGCTTATAGCTTAAAACTCAAAGGACTTGGC
GGTGTCCCACACCCCACTAGAGGAGCCTGTTCTATAAGCGATATTCCACG
ATCAACCTTACCACCTTTTGCCAT-CAGCCTATATACCGCCGTCGCCAGC
TTACCTTGTGAAAGCCAAAAAGTAAGCGAAATAGCTCCTACAGCTAGAAA
GTCAGGTCCAGGTGTAGCCAATAAGGTGGGTGCAATGGGCTACATTTTCT
AAAATAGAAATATTCACGGACAGACCCTTGAAACAGGGACTAATAAGTCG
GATTTAGCAGTAACCTAGGAATAGAAAACCTACATTAAGCCGGCCCTGGG
ACAAGC
>MTD_T_16189_South_Africa_Eastern_Cape
TATCCGCCCGAGAACTACGAGCTTATAGCTTAAAACTCAAAGGACTTGGC
GGTGTCCCACACCCCACTAGAGGAGCCTGTTCTATAAGCGATATTCCACG
ATCAACCTTACCACCTTTTGCCAT-CAGCCTATATACCGCCGTCGCCAGC
TTACCTTGTGAAAGCCAAAAaGTAAGCGAAATAGCTCCTACAGCTAGAAA
GTCAGGTCCAGGTGtAGCCAaTAaGGtGGGTGCAaTGGGCTACaTTTtCT
AAAaTAGAAaTATTCaCGGAcAGACCcTTGAAAcaGGgAcTAaTaAGtCg
GATTtAGCAGTAACCTAGGAATAGAAAACCTACATTAAGCCGGCCCTGGG
ACAAGC
>MTD_T_16185_South_Africa_Western_Cape
TATCCGCCCGAGAACTACGAGCTTATAGCTTaAAACTCaAAGGACTTGGC
GGTGTCCCACACCCCACTAGAGGAGCCTGTTCTATAAGCGATATTCCACG
ATCAACCTTACCACCTTTTGCCAT-CAGCCTATATACCGCCGTCGCCAGC
TTACCTTGTGAAAGCCaAAAAGTAAGCGAAATAGCTCCTACAGCTAGAAA
GTCAGGTCCAGGTGTAGCCAATAAGGTGGGTGCAATgGGCTACATTTTCT
AAAATAGAAATATTCACGGACAGACCCTTGAAACAGGGACTAATAAGTCG
GATTTAGCAGTAACCTAGGAATAGAAAaCCTACATTAAGCCGGCCCTGGG
ACAAGC
>MTD_T_15603_South_Africa_Western_Cape
TATCCGCCAGAGAACTACGAGCTtATAGCTTAAAACTCAAAGGACTtGGC
GGTGTCCCACACCCCACTAGAGGAGCCTGTTCTATAAGCGATAATCCACG
ATCAACCTTACCACCCTTtGCCATTCAGCCTATATACCGCCGTCTCCAGC
TTACCTTGTGAAAGCCAAAAAGTAAGCGAAATAGCTCCTACAGCTAGAAA
GTCAGGTCCAGGTGTAGCCAATAGGGTGGGTGCAATGGGCTACATTTTCT
AAAATAGAAATATTCACGGACAGACCCTTGAAATAGGGACTAATAAGTCG
GATTTAGCAGTAATCTAGGAATAGAAAGCCTATATTAAGCCGGCCCTGGG
ACAAGC
>MTD_T_15597_South_Africa_Western_Cape
TATCCGCCAGAGAACTACGAGCTTATAGCTTAAAACTCAAAGGACTTGGC
GGTGTCCCACACCCCACTAGAGGAGCCtGTTCTATAAGCGATAATCCACG
ATCAACCTTACCACCCTTtGCCATTCAGCCTATATACCGCCGTCTCCAGC
TTACCTtGTGAAAGCCAAAAAGTAAGCGAAATAGCTCCTACAGCTAGAAA
GTCAGGTCCAGGTGTAGCCAATAGGGTGGGTGCAATGGGCTACATTTTCT
AAAATAGAAATATTCACGGACAGACCCTTGAAATAGGGACTAATAAGTCG
GATTTAGCAGTAATCTAGGAATAGAAAGCCTATATTAAGCCGGCCCTGGG
ACAAGC
>MTD_T_15598_South_Africa_Western_Cape
TATCCGCCAGAGAACTACGAGCTTATAGCTTAAAACTCAAAGGACTTGGC
GGTGTCCCACACCCCACTAGAGGAGCCTGTTCTATAAGCGATAATCCACG
ATCAACCTTACCACCCTTTGCCATTCAGCCTATATACCGCCGTCTCCAGC
TTACCTTGTGAAAGCCAAAAAGTAAGCGAAATAGCTCCTACAGCTAGAAA
GTCAGGTCCAGGTGTAGCCAATAGGGTGGGTGCAATGGGCTACATTTTCT
AAAATAGAAATATTCACGGACAGACCCTTGAAATAGGGACTAATAAGTCG
GATTTAGCAGTAATCTAGGAATAGAAAGCCTATATTAAGCCGGCCCTGGG
ACAAGC
>MTD_T_15599_South_Africa_Western_Cape
TATCCGCCAGAGAACTACGAGCTTATAGCTTAAAACTCAAAGGACTTGGC
GGTGTCCCACACCCCACTAGAGGAGCCTGTTCTATAAGCGATAATCCACG
ATCAACCTTACCACCCTTTGCCATTCAGCCTATATACCGCCGTCTCCAGC
TTACCTTGTGAAAGCCAAAAAGTAAGCGAAATAGCTCCTACAGCTAGAAA
GTCAGGTCCAGGTGTAGCCAATAGGGTGGGTGCAATGGGCTACATTTTCT
AAAATAGAAATATTCACGGACAGACCCTTGAAATAGGGACTAATAAGTCG
GATTTAGCAGTAATCTAGGAATAGAAAGCCTATATTAAGCCGGCCCTGGG
ACAAGC
>MTD_T_15600_South_Africa_Western_Cape
TATCCGCCAGAGAACTACGAGCTTATAGCTTAAAACTCAAAGGACTtGGC
GGTGTCCCACACCCCACTAGAGGAGCCtGTTCTATAAGCGATAATCCACG
ATCAACCTTACCACCCTTtGCCATTCAGCCTATATACCGCCGTCTCCAGC
TTACCTTGTGAAAGCCAAAAAGTAAGCGAAATAGCTCCTACAGCTAGAAA
GTCAGGTCCAGGTGTAGCCAATAGGGTGGGTGCAATGGGCTACATTTTCT
AAAATAGAAATATTCACGGACAGACCCTTGAAATAGGGACTAATAAGTCG
GATTTAGCAGTAATCTAGGAATAGAAAGCCTATATTAAGCCGGCCCTGGG
ACAAGC
>MTD_T_15601_South_Africa_Western_Cape
TATCCGCCAGAGAACTACGAGCTTATAGCTTAAAACTCAAAGGACTTGGC
GGTGTCCCACACCCCACTAGAGGAGCCTGTTCTATAAGCGATAATCCACG
ATCAACCTTACCACCCTTTGCCATTCAGCCTATATACCGCCGTCTCCAGC
TTACCTTGTGAAAGCCAAAAAGTAAGCGAAATAGCTCCTACAGCTAGAAA
GTCAGGTCCAGGTGTAGCCAATAGGGTGGGTGCAATGGGCTACATTTTCT
AAAATAGAAATATTCACGGACAGACCCTTGAAATAGGGACTAATAAGTCG
GATTTAGCAGTAATCTAGGAATAGAAAGCCTATATTAAGCCGGCCCTGGG
ACAAGC
>MTD_T_15602_South_Africa_Western_Cape
TATCCGCCAGAGAACTACGAGCTTATAGCTTAAAACTCAAAGGACTTGGC
GGTGTCCCACACCCCACTAGAGGAGCCTGTTCTATAAGCGATAATCCACG
ATCAACCTTACCACCCTTTGCCATTCAGCCTATATACCGCCGTCTCCAGC
TTACCTTGTGAAAGCCAAAAAGTAAGCGAAATAGCTCCTACAGCTAGAAA
GTCAGGTCCAGGTGTAGCCAATAGGGTGGGTGCAATGGGCTACATTTTCT
AAAATAGAAATATTCACGGACAGACCCTTGAAATAGGGACTAATAAGTCG
GATTTAGCAGTAATCTAGGAATAGAAAGCCTATATTAAGCCGGCCCTGGG
ACAAGC
>MTD_T_15604_South_Africa_Western_Cape
TATCCGCCAGAGAACTACGAGCTTATAGCTTAAAACTCAAAGGACTTGGC
GGTGTCCCACACCCCACTAGAGGAGCCTGTTCTATAAGCGATAATCCACG
ATCAACCTTACCACCCTTTGCCATTCAGCCTATATACCGCCGTCTCCAGC
TTACCTTGTGAAAGCCAAAAAGTAAGCGAAATAGCTCCTACAGCTAGAAA
GTCAGGTCCAGGTGTAGCCAATAGGGTGGGTGCAATGGGCTACATTTTCT
AAAATAGAAATATTCACGGACAGACCCTTGAAATAGGGACTAATAAGTCG
GATTTAGCAGTAATCTAGGAATAGAAAGCCTATATTAAGCCGGCCCTGGG
ACAAGC
>MTD_T_16215_Namibia
TATCCGCCTGAGAACTACGAGCTTATAGCTTAAAACTCAAAGGACTTGGC
GGTGTCCCATACCCAACTAGAGGAGCCtGTTCTATAAGCGATAATCCACG
ATCAACCTTACCACCCCTTGCCATTCAGCCTATATACCGCCGTCTCCAGC
TTACCTtGTGAAAGCCTAAAAGTAAGCAAAATAGCTCTTACAGCTAGAAA
GTCAGGTCCAGGTGTAGCCGATGGGGTGGATGCAATGGGCTACATTTTCT
AAAATAGAAATATTCACGGACAGACCATTGAAATATGGACTGACAAGTCG
GATTTAGCAGTAATCTAGGAGTAGAAAACCTACATTAAGCCGGCCCTGGG
ACAAGC
>MTD_T_13024_Namibia
TATCCGCCTGAGAACTACGAGCTTATAGCTTAAAACTCAAAGGACTTGGC
GGTGTCCCATACCCAACTAGAGGAGCCTGTTCTATAAGCGATAATCCACG
ATCAACCTTACCACCCCTTGCCATTCAGCCTATATACCGCCGTCTCCAGC
TTACCTTGTGAAAGCCTAAAAGTAAGCAAAATAGCTCTTACAGCTAGAAA
GTCAGGTCCAGGTGTAGCCGATGGGGTGGATGCAATGGGCTACATTTTCT
AAAATAGAAATATTCACGGACAGACCATTGAAATATGGACTGACAAGTCG
GATTTAGCAGTAATCTAGGAGTAGAAAACCTACATTAAGCCGGCCCTGGG
ACAAGC
>MTD_T_13019_Namibia
TATCCGCCTGAGAACTACGAGCTTATAGCTTAAAACTCAAAGGACTTGGC
GGTGTCCCATACCCAACTAGAGGAGCCTGTTCTATAAGCGATAATCCACG
ATCAACCTTACCACCCCTTGCCATTCAGCCTATATACCGCCGTCTCCAGC
TTACCTTGTGAAAGCCTAAAAGTAAGCAAAATAGCTCTTACAGCTAGAAA
GTCAGGTCCAGGTGTAGCCGATGGGGTGGATGCAATGGGCTACATTTTCT
AAAATAGAAATATTCACGGACAGACCATTGAAATATGGACTGACAAGTCG
GATTTAGCAGTAATCTAGGAGTAGAAAACCTACATTAAGCCGGCCCTGGG
ACAAGC
>MTD_T_17059_South_Africa_Limpopo
TATCCGCCTGAGAACTACGAGCTTATAGCTTAAAACTCAAAGGACTTGGC
GGTGTCCCATACCCAACTAGAGGAGCCTGTTCTATAAGCGATAATCCACG
ATCAACCTTACCACCCCTTGCCATTCAGCCTATATACCGCCGTCTCCAGC
TTACCTTGTGAAAGCCTAAAAGTAAGCAAAATAGCTCTTACAGCTAGAAA
GTCAGGTCCAGGTGTAGCCGATGGGGTGGATGCAATGGGCTACATTTTCT
AAAATAGAAATATTCACGGACAGACCATTGAAATACGGACTGACAAGTCG
GATTTAGCAGTAATCTAGGAGTAGAAAACCTACATTAAGCCGGCCCTGGG
ACAAGC
>MTD_T_17066_South_Africa_Limpopo
TATCCGCCTGAGAACTACGAGCTTATAGCTTAAAACTCAAAGGACTTGGC
GGTGTCCCATACCCCACTAGAGGAGCCTGTTCTATAAGCGATAATCCACG
ATCAACCTTACCACCCCTTGCCATTCAGCCTATATACCGCCGTCTCCAGC
TTACCTTGTGAAAGCCTAAAAGTAAGCAAAATAGCTCTTACAGCTAGAAA
GTCAGGTCCAGGTGTAGCCGATGGGGTGGATGCAATGGGCTACATTTTCT
AAAATAGAAATATTCACGGACAGACCATTGAAATATGGACTGACAAGTCG
GATTTAGCAGTAATCTAGGAATAGAAAACCTACATTAAGCTGGCCCTGGG
ACAAGC
>MTD_T_17054_South_Africa_Limpopo
TATCCGCCTGAGAACTACGAGCTTATAGCTTAAAACTCAAAGGACTTGGC
GGTGTCCCATACCCAACTAGAGGAGCCTGTTCTATAAGCGATAATCCACG
ATCAACCTTACCACCCCTTGCCATTCAGCCTATATACCGCCGTCTCCAGC
TTACCTTGTGAAAGCCTAAAAGTAAGCAAAATAGCTCTTACAGCTAGAAA
GTCAGGTCCAGGTGTAGCCGATGGGGTGGATGCAATGGGCTACATTTTCT
AAAATAGAAATATTCACGGACAGACCATTGAAATACGGACTGACAAGTCG
GATTTAGCAGTAATCTAGGAGTAGAAAACCTACATTAAGCCGGCCCTGGG
ACAAGC
>MTD_T_16211
TATCCGCCTGAGAACTACGAGCTTATAGCTTAAAACTCAAAGGACTTGGC
GGTGTCCCATACCCCACTAGAGGAGCCTGTTCTATAAGCGATAATCCACG
ATCAACCTTACCACCCCTTGCCATTCAGCCTATATACCGCCGTCTCCAGC
TTACCTTGTGAAAGCCTAAAAGTAAGCAAAATAGCTCTTACAGCTAGAAA
GTCAGGTCCAGGTGTAGCCGATGGGGTGGATGCAATGGGCTACATTTTCT
AAAATAGAAATATTCACGGACAGACCATTGAAATATGGACTGACAAGTCG
GATTTAGCAGTAATCTAGGAATAGAAAACCTACATTAAGCTGGCCCTGGG
ACAAGC
>LN824005.1
............AACTACGAGCTTATAGCTTAAAACTCAAAGGACTTGGC
GGTGTCCCACACCCCACTAGAGGAGCCTGTTCTATAAGCGATATTCCACG
ATCAACCTTACCACCTTTTGCCAT-CAGCCTATATACCGCCGTCGCCAGC
TTACCTTGTGAAAGCCAAAAAGTAAGCGAAATAGCTCCTACAGCTAGAAA
GTCAGGTCCAGGTGTAGCCAATAAGGTGGGTGCAATGGGCTACATTTTCT
AAAATAGAAATATTCACGGACAGACCCTTGAAACAGGGACTAATAAGTCG
GATTTAGCAGTAACCTAGGAATAGAAAACCTACATTAAGCCGGCCCTGGG
ACAAGC
