# Supplementary material for: In quest of contact: phylogeography of helmeted terrapins (Pelomedusa galeata, P. subrufa sensu stricto)
Source: PeerJ. 2018 Jun 5;6:e4901. doi: 10.7717/peerj.4901 (PMC5993023; doi:10.7717/peerj.4901)
Supplement: Supplemental Information 2 [file peerj-06-4901-s004.fas]

>MTD_T_17080_South_Africa_Limpopo
TAGGATCCACCTTAGTCCAATGAATCTGAGGCGGATTCTCAGTAGATAAC
GCAACCCTAACCCGCTTCTTTACCTTACACTTTCTAACCCCTTTTATTAT
CGCCGGCTTCTCTTTAATTCACCTTTTATTTCTCCACGAAACAGGATCCA
ATAACCCCACAGGACTCAACTCCAACTCCGACAAAATCCCATTTCACCCC
TACTTCTCATACAAAGACCTTCTAGGAATAAACCTACTCACAATAGGACT
ATTAACCTTAACCCTATTTCTACCCAATCTACTAACAGACCCAGAAAACT
TCACCCCAGCCAACCCTCTAATTACCCCCACACACATTAAACCTGAATGA
TATTTCCTCTTTGCTTACGCAATCCTACGCTCCATCCCTAATAAACTAGG
CGGAGTACTAGCCCTTCTAGCCTCAGTAGCTATCCTCTTCCTCATACCCA
CACTACACACCTCCAAACAACGATCAGCTACTTTCCGACCCTTCACCCAA
ACCCTACTCTGATCTTTAATTGCTGATTTAATTATCCTTACCnnnnnnnn
nnnnnnnnnnnnnnnnnnnnnnnnnnnnnnnnnnnnnnnnnnnnnnnnnn
nnnnnnnnnnnnnnnnnnnnnnnnnnnnnnnnnnnnnnnnnnnnnnnnnn
nnnnnnnnnnnnnnnnnnnnnnnn
>MTD_T_17082_South_Africa_Limpopo
TAGGATCCACCTTAGTCCAATGAATCTGAGGCGGATTCTCAGTAGATAAC
GCAACCCTAACCCGCTTCTTTACCTTACACTTTCTAACCCCTTTTATTAT
CGCCGGCTTCTCTTTAATTCACCTTTTATTTCTCCACGAAACAGGATCCA
ATAACCCCACAGGACTCAACTCCAACTCCGACAAAATCCCATTTCACCCC
TACTTCTCATACAAAGACCTTCTAGGAATAAACCTACTCACAATAGGACT
ATTAACCTTAACCCTATTTCTACCCAATCTACTAACAGACCCAGAAAACT
TCACCCCAGCCAACCCTCTAATTACCCCCACACACATTAAACCTGAATGA
TATTTCCTCTTTGCTTACGCAATCCTACGCTCCATCCCTAATAAACTAGG
CGGAGTACTAGCCCTTCTAGCCTCAGTAGCTATCCTCTTCCTCATACCCA
CACTACACACCTCCAAACAACGATCAGCTACTTTCCGACCCTTCACCCAA
ACCCTACTCTGATCTTTAATTGCTGATTTAATTATCCTTACCnnnnnnnn
nnnnnnnnnnnnnnnnnnnnnnnnnnnnnnnnnnnnnnnnnnnnnnnnnn
nnnnnnnnnnnnnnnnnnnnnnnnnnnnnnnnnnnnnnnnnnnnnnnnnn
nnnnnnnnnnnnnnnnnnnnnnnn
>MTD_T_17083_South_Africa_Limpopo
TAGGATCCACCTTAGTCCAATGAATCTGAGGCGGATTCTCAGTAGATAAC
GCAACCCTAACCCGCTTCTTTACCTTACACTTTCTAACCCCTTTTATTAT
CGCCGGCTTCTCTTTAATTCACCTTTTATTTCTCCACGAAACAGGATCCA
ATAACCCCACAGGACTCAACTCCAACTCCGACAAAATCCCATTTCACCCC
TACTTCTCATACAAAGACCTTCTAGGAATAAACCTACTCACAATAGGACT
ATTAACCTTAACCCTATTTCTACCCAATCTACTAACAGACCCAGAAAACT
TCACCCCAGCCAACCCTCTAATTACCCCCACACACATTAAACCTGAATGA
TATTTCCTCTTTGCTTACGCAATCCTACGCTCCATCCCTAATAAACTAGG
CGGAGTACTAGCCCTTCTAGCCTCAGTAGCTATCCTCTTCCTCATACcCA
CACTACACACCTCCAAaCAACGATCAGCTACTTTCCGACCCTTCACCcaA
ACCcTACTCTGATCTTTAATTGCTGATTtAATTATCCTTACCTGAATTGG
AGCTCAGCCTGTAGAaGACCCGTtCATCATGATCGGACAaGCAGCCTCTA
TCcTCTACTTtACCTtAATCcTCctTTTAATtCCcAtaAnnnnnnnnnnn
nnnnnnnnnnnnnnnnnnnnnnnn
>MTD_T_17084_South_Africa_Limpopo
TAGGATCCACCTTAGTCCAATGAATCTGAGGCGGATTCTCAGTAGATAAC
GCAACCCTAACCCGCTTCTTTACCTTACACTTTCTAACCCCTTTTATTAT
CGCCGGCTTCTCTTTAATTCACCTTTTATTTCTCCACGAAACAGGATCCA
ATAACCCCACAGGACTCAACTCCAACTCCGACAAAATCCCATTTCACCCC
TACTTCTCATACAAAGACCTTCTAGGAATAAACCTACTCACAATAGGACT
ATTAACCTTAACCCTATTTCTACCCAATCTACTAACAGACCCAGAAAACT
TCACCCCAGCCAACCCTCTAATTACCCCCACACACATTAAACCTGAATGA
TATTTCCTCTTTGCTTACGCAATCCTACGCTCCATCCCTAATAAACTAGG
CGGAGTACTAGCCCTTCTAGCCTCAGTAGCTATCCTCTTCCTCATACCCA
CACTACACACCTCCAAACAACGATCAGCTACTTTCCGACCCTTCACCCAA
ACCCTACTCTGATCTTTAATTGCTGATTTAATTATCCTTACCnnnnnnnn
nnnnnnnnnnnnnnnnnnnnnnnnnnnnnnnnnnnnnnnnnnnnnnnnnn
nnnnnnnnnnnnnnnnnnnnnnnnnnnnnnnnnnnnnnnnnnnnnnnnnn
nnnnnnnnnnnnnnnnnnnnnnnn
>MTD_T_17085_South_Africa_Limpopo
TAGGATCCACCTTAGTCCAATGAATCTGAGGCGGATTCTCAGTAGATAAC
GCAACCCTAACCCGCTTCTTTACCTTACACTTTCTAACCCCTTTTATTAT
CGCCGGCTTCTCTTTAATTCACCTTTTATTTCTCCACGAAACAGGATCCA
ATAACCCCACAGGACTCAACTCCAACTCCGACAAAATCCCATTTCACCCC
TACTTCTCATACAAAGACCTTCTAGGAATAAACCTACTCACAATAGGACT
ATTAACCTTAACCCTATTTCTACCCAATCTACTAACAGACCCAGAAAACT
TCACCCCAGCCAACCCTCTAATTACCCCCACACACATTAAACCTGAATGA
TATTTCCTCTTTGCTTACGCAATCCTACGCTCCATCCCTAATAAACTAGG
CGGAGTACTAGCCCTTCTAGCCTCAGTAGCTATCCTCTTCCTCATACCCA
CACTACACACCTCCAAACAACGATCAGCTACTTTCCGACCCTTCACCCAA
ACCCTACTCTGATCTTTAATTGCTGATTTAATTATCCTTACCnnnnnnnn
nnnnnnnnnnnnnnnnnnnnnnnnnnnnnnnnnnnnnnnnnnnnnnnnnn
nnnnnnnnnnnnnnnnnnnnnnnnnnnnnnnnnnnnnnnnnnnnnnnnnn
nnnnnnnnnnnnnnnnnnnnnnnn
>MTD_T_17086_South_Africa_Limpopo
TAGGATCCACCTTAGTCCAATGAATCTGAGGCGGATTCTCAGTAGATAAC
GCAACCCTAACCCGCTTCTTTACCTTACACTTTCTAACCCCTTTTATTAT
CGCCGGCTTCTCTTTAATTCACCTTTTATTTCTCCACGAAACAGGATCCA
ATAACCCCACAGGACTCAACTCCAACTCCGACAAAATCCCATTTCACCCC
TACTTCTCATACAAAGACCTTCTAGGAATAAACCTACTCACAATAGGACT
ATTAACCTTAACCCTATTTCTACCCAATCTACTAACAGACCCAGAAAACT
TCACCCCAGCCAACCCTCTAATTACCCCCACACACATTAAACCTGAATGA
TATTTCCTCTTTGCTTACGCAATCCTACGCTCCATCCCTAATAAACTAGG
CGGAGTACTAGCCCTTCTAGCCTCAGTAGCTATCCTCTTCCTCATACCCA
CACTACACACCTCCAAACAACGATCAGCTACTTTCCGACCCTTCACCCAA
ACCcTACTCTGATCTTTAATTGCTGATTTAATTATCCTTACCTGAATTGG
AGCTCAGCCTGTAGAaGACCCGTtCATCATGATCGGACAaGCAGCcTCTA
TCCTCTACTTtACCTTAATCCTCcttTTAAtTCCCataannnnnnnnnnn
nnnnnnnnnnnnnnnnnnnnnnnn
>MTD_T_17087_South_Africa_Limpopo
TAGGATCCACCTTAGTCCAATGAATCTGAGGCGGATTCTCAGTAGATAAC
GCAACCCTAACCCGCTTCTTTACCTTACACTTTCTAACCCCTTTTATTAT
CGCCGGCTTCTCTTTAATTCACCTTTTATTTCTCCACGAAACAGGATCCA
ATAACCCCACAGGACTCAACTCCAACTCCGACAAAATCCCATTTCACCCC
TACTTCTCATACAAAGACCTTCTAGGAATAAACCTACTCACAATAGGACT
ATTAACCTTAACCCTATTTCTACCCAATCTACTAACAGACCCAGAAAACT
TCACCCCAGCCAACCCTCTAATTACCCCCACACACATTAAACCTGAATGA
TATTTCCTCTTTGCTTACGCAATCCTACGCTCCATCCCTAATAAACTAGG
CGGAGTACTAGCCCTTCTAGCCTCAGTAGCTATCCTCTTCCTCATACCCA
CACTACACACCTCCAAACAACGATCAGCTACTTTCCGACCCTTCACCCAA
ACCCTACTCTGATCTTTAATTGCTGATTTAATTATCCTTACCnnnnnnnn
nnnnnnnnnnnnnnnnnnnnnnnnnnnnnnnnnnnnnnnnnnnnnnnnnn
nnnnnnnnnnnnnnnnnnnnnnnnnnnnnnnnnnnnnnnnnnnnnnnnnn
nnnnnnnnnnnnnnnnnnnnnnnn
>MTD_T_17088_South_Africa_Limpopo
TAGGATCCACCTTAGTCCAATGAATCTGAGGCGGATTCTCAGTAGATAAC
GCAACCCTAACCCGCTTCTTTACCTTACACTTTCTAACCCCTTTTATTAT
CGCCGGCTTCTCTTTAATTCACCTTTTATTTCTCCACGAAACAGGATCCA
ATAACCCCACAGGACTCAACTCCAACTCCGACAAAATCCCATTTCACCCC
TACTTCTCATACAAAGACCTTCTAGGAATAAACCTACTCACAATAGGACT
ATTAACCTTAACCCTATTTCTACCCAATCTACTAACAGACCCAGAAAACT
TCACCCCAGCCAACCCTCTAATTACCCCCACACACATTAAACCTGAATGA
TATTTCCTCTTTGCTTACGCAATCCTACGCTCCATCCCTAATAAACTAGG
CGGAGTACTAGCCCTTCTAGCCTCAGTAGCTATCCTCTTCCTCATACCCA
CACTACACACCTCCAAACAACGATCAGCTACTTTCCGACCCTTCACCCAA
ACCCTACTCTGATCTTTAATTGCTGATTTAATTATCCTTACCnnnnnnnn
nnnnnnnnnnnnnnnnnnnnnnnnnnnnnnnnnnnnnnnnnnnnnnnnnn
nnnnnnnnnnnnnnnnnnnnnnnnnnnnnnnnnnnnnnnnnnnnnnnnnn
nnnnnnnnnnnnnnnnnnnnnnnn
>MTD_T_16195_South_Africa_Northern_Cape
TAGGATCCACCTTAGTCCAATGAATCTGAGGCGGATTCTCAGTAGATAAC
GCAACCCTAACCCGCTTCTTTACCTTACACTTTCTAACCCCTTTTATTAT
CGCCGGCTTCTCTTTAATTCACCTTTTATTTCTCCACGAAACAGGATCCA
ATAACCCCACAGGACTCAACTCCAAcTCCGACAAAATCCCATTTCACCCC
TACTTCTCATACAAAGACCTTCTAGGAATAAACCTACTCACAATAGGACT
ATTAACCTTAACCCTATTTCTACCCAATCTACTAACAGACCCAGAAAACT
TCACCCCAGCCAACCCTCTAATTACCCCCACACACATTAAACCTGAATGA
TATTTCCTCTTTGCTTACGCAATCCTACGCTCCATCCCTAATAAACTAGG
cGGAGTACTAGCCCTTCTAGCCTCAGTAGCTATCCTCTTCCTCATACCCA
CACTACACACCTCCAAACAACGATCAGCTACTTTCCGACCCTTCACCCAA
ACCCTACTCTGATCTTTAATTGCTGATTTAATTATCCTTACCTGAATTGG
AGCTCAGCCTGTAGAAGACCCGTTCATCATGATCGGACAAGCAGCCTCTA
TCCTCTACTTTACCTTAGTCCTCCTTTTAATTCCCATAGCAGCTACCCTA
GAAAACAAACTCCTCAATTACTAA
>MTD_T_16186_South_Africa_Northern_Cape
TAGGATCCACcTTAGTCCAATGAATCTGAGGCGGATTCTCAGTAGATAAC
GCAACCCTAACCCGCTTCTTTACCTTACACTTTCTAACCCCTTTTATTAT
CGCCGGCTTCTCTTTAATTCACCTTTTATTTCTCCACGAAACAGGATCCA
ATAACCCCACAGGACTCAACTCCAACTCCGACAAAATCCCATTTCACCCC
TACTTCTCATACAAAGACCTTCTAGGAATAAACCTACTCACAATAGGACT
ATTAACCTTAACCCTATTTCTACCCAATCTACTAACAGACCCAGAAAACT
TCACCCCAGCCAACCCTCTAATTACCCCCACACACATTAAACCTGAATGA
TATTTCCTCTTTGCTTACGCAATCCTACGCTCCATCCCTAATAAACTAGG
CGGAGTACTAGCCCTTCTAGCCTCAGTAGCTATCCTCTTCCTCATACCCA
CACTACACACCTCCAAACAACGATCAGCTACTTTCCGACCCTTCACCCAA
ACCCTACTCTGATCTTTAACTGCTGATTTAATTATCCTTACCTGAATTGG
AGCTCAGCCTGTAGAAGACCCGTTCATCATGATCGGACAAGCAGCCTCTA
TCCTCTACTTTACCTTAATCCTCCTTTTAATTCCCATAGCAGCTACCCTA
GAAAACAAACTCCTCAATTACTAA
>MTD_T_17009_South_Africa_KwaZulu-Natal
TAGGATCCACCTTAGTCCAATGAATCTGAGGCGGATTCTCAGTAGATAAC
GCAACCCTAACCCGCTTCTTTACCTTACACTTTCTAACCCCCTTTATTAT
CGCCGGCTTCTCTTTAATTCACCTTTTATTTCTCCACGAAACAGGATCCA
ATAACCCCACAGGACTCAACTCCAACTCCGACAAAATCCCATTTCACCCC
TACTTCTCATACAAAGATCTTCTAGGAATAAACCTACTCACAATAGGACT
ATTAACCTTAACCCTATTCCTACCCAATCTACTAACAGACCCAGAAAACT
TCACCCCAGCCAACCCTCTAATTACCCCCACACACATTAAACCTGAATGA
TATTTCCTCTTCGCTTACGCAATCCTACGCTCCATCCCTAATAAACTAGG
TGGAGTACTAGCCCTTCTAGCCTCAGTAGCTATCCTCTTCCTCATACCCA
CACTACACACCTCCAAACAACGATCAGCCACTTTCCGACCCTTCACCCAA
ACCCTACTCTGATCTTTAATTGCCGATTTAATTATCCTTACCTGAGTTGG
AGCCCAGCCTGTAGAAGACCCGTTCATCATGATCGGACAaGCAGCCTCTA
TCCTCTACTTTACCTTAATCCTCCTTTtAaTTCCCATAACAnnnnnnnnn
nnnnnnnnnnnnnnnnnnnnnnnn
>MTD_T_17013_South_Africa_KwaZulu-Natal
TAGGATCCACCTTAGTCCAATGAATCTGAGGCGGATTCTCAGTAGATAAC
GCAACCCTAACCCGCTTCTTTACCTTACACTTTCTAACCCCCTTTATTAT
CGCCGGCTTCTCTTTAATTCACCTTTTATTTCTCCACGAAACAGGATCCA
ATAACCCCACAGGACTCAACTCCAACTCCGACAAAATCCCATTTCACCCC
TACTTCTCATACAAAGATCTTCTAGGAATAAACCTACTCACAATAGGACT
ATTAACCTTAACCCTATTCCTACCCAATCTACTAACAGACCCAGAAAACT
TCACCCCAGCCAACCCTCTAATTACCCCCACACACATTAAACCTGAATGA
TATTTCCTCTTCGCTTACGCAATCCTACGCTCCATCCCTAATAAACTAGG
TGGAGTACTAGCCCTTCTAGCCTCAGTAGCTATCCTCTTCCTCATACCCA
CACTACACACCTCCAAACAACGATCAGCCACTTTCCGACCCTTCACCCAA
ACCCTACTCTGATCTTTAATTGCCGATTTAATTATCCTTACCTGAGTTGG
AGCCCAGCCTGTAGAAGACCCGTTCACCATGATCGGACAagCAGCCTCTA
TCCTCTACTTTACCTTAATCCTCCTTTTAaTTCCCATAACAnnnnnnnnn
nnnnnnnnnnnnnnnnnnnnnnnn
>MTD_T_16194_South_Africa_KwaZulu-Natal
TAGGATCCACCTTAGTCCAATGAATCTGAGGCGGATTCTCAGTAGATAAC
GCAACCCTAACCCGCTTCTTTACCTTACACTTTCTAACCCCCTTTATTAT
CGCCGGCTTCTCTTTAATTCACCTTTTATTTCTCCACGAAACAGGATCCA
ATAACCCCACAGGACTCAACTCCAACTCCGACAAAATCCCATTTCACCCC
TACTTCTCATACAAAGATCTTCTAGGAATAAACCTACTCACAATAGGACT
ATTAACCTTAACCCTATTCCTACCCAATCTACTAACAGACCCAGAAAACT
TCACCCCAGCCAACCCTCTAATTACCCCCACACACATTAAACCTGAATGA
TATTTCCTCTTCGCTTACGCAATCCTACGCTCCATCCCTAATAAACTAGG
TGGAGTACTAGCCCTTCTAGCCTCAGTAGCTATCCTCTTCCTCATACCCA
CACTACACACCTCCAAACAACGATCAGCCACTTTCCGACCCTTCACCCAA
ACCCTACTCTGATCTTTAATTGCCGATTTAATTATCCTTACCTGAGTTGG
AGCCCAGCCTGTAGAAGACCCGTTCATCATGATCGGACAAGCAGCCTCTA
TCCTCTACTTTACCTTAATCCTCCTTTTAATTCCCATAACAGCTACCCTA
GAAAACAAACTCCTCAGTTACTAA
>MTD_T_16201_South_Africa_KwaZulu-Natal
TAGGATCCACCTTAGTCCAATGAATCTGAGGCGGATTCTCAGTAGATAAC
GCAACCCTAACCCGCTTCTTTACCTTACACTTTCTAACCCCCTTTATTAT
CGCCGGCTTCTCTTTAATTCACCTTTTATTTCTCCACGAAACAGGATCCA
ATAACCCCACAGGACTCAACTCCAACTCCGACAAAATCCCATTTCACCCC
TACTTCTCATACAAAGATCTTCTAGGAATAAACCTACTCACAATAGGACT
ATTAACCTTAACCCTATTCCTACCCAATCTACTAACAGACCCAGAAAACT
TCACCCCAGCCAACCCTCTAATTACCCCCACACACATTAAACCTGAATGA
TATTTCCTCTTCGCTTACGCAATCCTACGCTCCATCCCTAATAAACTAGG
TGGAGTACTAGCCCTTCTAGCCTCAGTAGCTATCCTCTTCCTCATACCCA
CACTACACACCTCCAAACAACGATCAGCCACTTTCCGACCCTTCACCCAA
ACCCTACTCTGATCTTTAATTGCCGATTTAATTATCCTTACCTGAGTTGG
AGCCCAGCCTGTAGAAGACCCGTTCATCATGATCGGACAAGCAGCCTCTA
TCCTCTACTTTACCTTAATCCTCCTTTTAATTCCCATAACAGCTACCCTA
GAAAACAAACTCCTCAGTTACTAA
>MTD_T_17018_South_Africa_KwaZulu-Natal
TAGGATCCACCTTAGTCCAATGAATCTGAGGCGGATTCTCAGTAGATAAC
GCAACCCTAACCCGCTTCTTTACCTTACACTTTCTAACCCCCTTTATTAT
CGCCGGCTTCTCTTTAATTCACCTTTTATTTCTCCACGAAACAGGATCCA
ATAACCCCACAGGACTCAACTCCAACTCCGACAAAATCCCATTTCACCCC
TACTTCTCATACAAAGATCTTCTAGGAATAAACCTACTCACAATAGGACT
ATTAACCTTAACCCTATTCCTACCCAATCTACTAACAGACCCAGAAAACT
TCACCCCAGCCAACCCTCTAATTACCCCCACACACATTAAACCTGAATGA
TATTTCCTCTTCGCTTACGCAATCCTACGCTCCATCCCTAATAAACTAGG
TGGAGTACTAGCCCTTCTAGCCTCAGTAGCTATCCTCTTCCTCATACCCA
CACTACACACCTCCAAACAACGATCAGCCACTTTCCGACCCTTCACCCAA
ACCCTACTCTGATCTTTAATTGCCGATTTAATTATCCTTACCTGAGTTGG
AGCCCAGCCTGTAGAAGACCCGTTCACCATGATCGGACAaGCAGCCTCTA
TCCTCTACTTTACCTTAATCCTCCTTTTAaTTCCCATAACAnnnnnnnnn
nnnnnnnnnnnnnnnnnnnnnnnn
>MTD_T_17019_South_Africa_KwaZulu-Natal
TAGGATCCACCTTAGTCCAATGAATCTGAGGCGGATTCTCAGTAGATAAC
GCAACCCTAACCCGCTTCTTTACCTTACACTTTCTAACCCCCTTTATTAT
CGCCGGCTTCTCTTTAATTCACCTTTTATTTCTCCACGAAACAGGATCCA
ATAACCCCACAGGACTCAACTCCAACTCCGACAAAATCCCATTTCACCCC
TACTTCTCATACAAAGATCTTCTAGGAATAAACCTACTCACAATAGGACT
ATTAACCTTAACCCTATTCCTACCCAATCTACTAACAGACCCAGAAAACT
TCACCCCAGCCAACCCTCTAATTACCCCCACACACATTAAACCTGAATGA
TATTTCCTCTTCGCTTACGCAATCCTACGCTCCATCCCTAATAAACTAGG
TGGAGTACTAGCCCTTCTAGCCTCAGTAGCTATCCTCTTCCTCATACCCA
CACTACACACCTCCAAACAACGATCAGCCACTTTCCGACCCTTCACCCAA
ACCCTACTCTGATCTTTAATTGCCGATTTAATTATCCTTACCTGAGTTGG
AGCCCAGCCTGTAGAAGACCCGTTCACCATGATCGGACAAGCAGCCTCTA
TCCTCTACTTTACCTTAATCCTCCTTTTAATTCCCAtAACAnnnnnnnnn
nnnnnnnnnnnnnnnnnnnnnnnn
>MTD_T_17020_South_Africa_KwaZulu-Natal
TAGGATCCACCTTAGTCCAATGAATCTGAGGCGGATTCTCAGTAGATAAC
GCAACCCTAACCCGCTTCTTTACCTTACACTTTCTAACCCCCTTTATTAT
CGCCGGCTTCTCTTTAATTCACCTTTTATTTCTCCACGAAACAGGATCCA
ATAACCCCACAGGACTCAACTCCAACTCCGACAAAATCCCATTTCACCCC
TACTTCTCATACAAAGATCTTCTAGGAATAAACCTACTCACAATAGGACT
ATTAACCTTAACCCTATTCCTACCCAATCTACTAACAGACCCAGAAAaCT
TCACCCCAGCCAACCCTCTAATTACCCCCACACACATTAAACCTGAATGA
TATTTCCTCTTCGCTTACGCAATCCTACGCTCCATCCCTAATAAACTAGG
TGGAGTACTAGCCCTTCTAGCCTCAGTAGCTATCCTCTTCCTCATACCCA
CACTACACACCTCCAAACAACGATCAGCCACTTTCCGACCCTTCACCcAA
ACCCTACTCTGATCTTtAATTGCCGATTtAATTATCCTTACCTGAGTTGG
AGCCCAGCCTGTAGaAGACCCGTTCACcATGATCGGACAaGCAGCCTCTA
TCCTCTACTTTACCTTAATCCTCCTTTtaATTCCcatAAcAnnnnnnnnn
nnnnnnnnnnnnnnnnnnnnnnnn
>MTD_T_17021_South_Africa_KwaZulu-Natal
TAGGATCCACCTTAGTCCAATGAATCTGAGGCGGATTCTCAGTAGATAAC
GCAACCCTAACCCGCTTCTTTACCTTACACTTTCTAACCCCCTTTATTAT
CGCCGGCTTCTCTTTAATTCACCTTTTATTTCTCCACGAAACAGGATCCA
ATAACCCCACAGGACTCAACTCCAACTCCGACAAAATCCCATTTCACCCC
TACTTCTCATACAAAGATCTTCTAGGAATAAACCTACTCACAATAGGACT
ATTAACCTTAACCCTATTCCTACCCAATCTACTAACAGACCCAGAAAACT
TCACCCCAGCCAACCCTCTAATTACCCCCACACACATTAAACCTGAATGA
TATTTCCTCTTCGCTTACGCAATCCTACGCTCCATCCCTAATAAACTAGG
TGGAGTACTAGCCCTTCTAGCCTCAGTAGCTATCCTCTTCCTCATACCCA
CACTACACACCTCCAAACAACGATCAGCCACTTTCCGACCCTTCACCCAA
ACCCTACTCTGATCTTTAATTGCCGATTTAATTATCCTTACCTGAGTTGG
AGCCcAGCCTGTAGAaGACcCGTTCACCATGATCGGACAaGCAGCCTCTA
TcCTCTACTTTACCTTAATCCTCCTTTtaATTCCcAtAAcAnnnnnnnnn
nnnnnnnnnnnnnnnnnnnnnnnn
>MTD_T_17022_South_Africa_KwaZulu-Natal
TAGGATCCACCTTAGTCCAATGAATCTGAGGCGGATTCTCAGTAGATAAC
GCAACCCTAACCCGCTTCTTTACCTTACACTTTCTAACCCCCTTTATTAT
CGCCGGCTTCTCTTTAATTCACCTTTTATTTCTCCACGAAACAGGATCCA
ATAACCCCACAGGACTCAACTCCAACTCCGACAAAATCCCATTTCACCCC
TACTTCTCATACAAAGATCTTCTAGGAATAAACCTACTCACAATAGGACT
ATTAACCTTAACCCTATTCCTACCCAATCTACTAACAGACCCAGAAAACT
TCACCCCAGCCAACCCTCTAATTACCCCCACACACATTAAACCTGAATGA
TATTTCCTCTTCGCTTACGCAATCCTACGCTCCATCCCTAATAAACTAGG
TGGAGTACTAGCCCTTCTAGCCTCAGTAGCTATCCTCTTCCTCATACCCA
CACTACACACCTCCAAaCAACGATCAGCCACTTTCCGACCCTTCACCCAA
ACCCTACTCTGATCTTTAATTGCCGATTtAATTATCCTTACCTGAGTTGG
AGCCcAGCCTGTAGaAGACCcGTtCACCATGATCGGACAaGCAGCcTCTA
TCcTCTACTTtACCTTAATCCTCcTTtTaATTCCcATAAcAnnnnnnnnn
nnnnnnnnnnnnnnnnnnnnnnnn
>MTD_T_17024_South_Africa_KwaZulu-Natal
TAGGATCCACCTTAGTCCAATGAATCTGAGGCGGATTCTCAGTAGATAAC
GCAACCCTAACCCGCTTCTTTACCTTACACTTTCTAACCCCCTTTATTAT
CGCCGGCTTCTCTTTAATTCACCTTTTATTTCTCCACGAAACAGGATCCA
ATAACCCCACAGGACTCAACTCCAACTCCGACAAAATCCCATTTCACCCC
TACTTCTCATACAAAGATCTTCTAGGAATAAACCTACTCACAATAGGACT
ATTAACCTTAACCCTATTCCTACCCAATCTACTAACAGACCCAGAAAACT
TCACCCCAGCCAACCCTCTAATTACCCCCACACACATTAAACCTGAATGA
TATTTCCTCTTCGCTTACGCAATCCTACGCTCCATCCCTAATAAACTAGG
TGGAGTACTAGCCCTTCTAGCCTCAGTAGCTATCCTCTTCCTCATACCCA
CACTACACACCTCCAAACAACGATCAGCCACTTTCCGACCCTTCACCCAA
ACCCTACTCTGATCTTTAATTGCCGATTtAATTATCCTTACCTGAGTTGG
AGCCCAGCCTGTAGAaGACCcGTTCacCATGATCGGACAaGCAGCCTCTA
TCcTCTACTTTACCTTAATCCTCCTTTtaATTCCcataacannnnnnnnn
nnnnnnnnnnnnnnnnnnnnnnnn
>MTD_T_17025_South_Africa_KwaZulu-Natal
TAGGATCCACCTTAGTCCAATGAATCTGAGGCGGATTCTCAGTAGATAAC
GCAACCCTAACCCGCTTCTTTACCTTACACTTTCTAACCCCCTTTATTAT
CGCCGGCTTCTCTTTAATTCACCTTTTATTTCTCCACGAAACAGGATCCA
ATAACCCCACAGGACTCAACTCCAACTCCGACAAAATCCCATTTCACCCC
TACTTCTCATACAAAGATCTTCTAGGAATAAACCTACTCACAATAGGACT
ATTAACCTTAACCCTATTCCTACCCAATCTACTAACAGACCCAGAAAACT
TCACCCCAGCCAACCCTCTAATTACCCCCACACACATTAAACCTGAATGA
TATTTCCTCTTCGCTTACGCAATCCTACGCTCCATCCCTAATAAACTAGG
TGGAGTACTAGCCCTTCTAGCCTCAGTAGCTATCCTCTTCCTCATACCcA
CACTACACACCTCCaAACAACGATCAGCCACTTTCCGACCCTTCACCCAA
aCCCTACTCTGATCTTTAATTGCCGATTTAATTATCCTTACCTGAGTTGG
AGCCcAGCCTGTAGAaGACCCGTTCACCATGATCGGACaAGCAGCCTCTA
TCCTCTACTTTACCTTAATCCTCCTTTTAATTCCcatAACAnnnnnnnnn
nnnnnnnnnnnnnnnnnnnnnnnn
>MTD_T_16198_South_Africa_Eastern_Cape
TGGGATCCACCTTAGTCCAATGAATCTGGGGCGGATTCTCAGTAGATAAC
GCAACCCTAACCCGCTTCTTTACCTTACACTTTCTAACCCCTTTTATTAT
CGCCGGCTTCTCTTTAATTCACCTTTTATTTCTCCACGAAACAGGATCTA
ATAACCCCACAGGACTCAACTCCAACTCCGACAAAATCCCATTTCACCCC
TACTTCTCATACAAAGACCTTCTAGGAATAAACCTACTCACAATAGGACT
ATTAACCTTAACCCTATTTCTACCCAATCTACTAACAAACCCAGAAAACT
TCACCCCAGCCAACCCTCTAATCACCCCCACACACATTAAACCTGAATGA
TATTTCCTCTTTGCTTACGCAATCCTACGCTCCATCCCTAATAAACTAGG
TGGAGTACTAGCCCTTCTAGCCTCAGTAGCTATCCTCTTCCTCATACCCA
CACTACACACCTCCAAACAACGATCAGCTACTTTCCGACCCTTCACCCAA
ACCCTACTCTGATCTTTAATTGCCGATTTAATTATCCTTACCTGAATTGG
AGCCCAGCCTGTAGAAGACCCGTTCATCATGATCGGACAAGCAGCCTCTA
TCCTCTACTTTACCTTAATCCTCCTTTTAATTCCCATAACAGCTACCCTA
GAAAACAAACTCCTCAATTACTAA
>MTD_T_11694_South_Africa_Eastern_Cape
TAGGATCCACCTTAGTCCAATGAATCTGGGGCGGATTCTCAGTAGATAAC
GCAACCCTAACCCGCTTCTTTACCTTACACTTTCTAACCCCTTTTATTAT
CGCCGGCTTCTCTTTAATTCACCTTTTATTTCTCCACGAAACAGGATCTA
ATAACCCCACAGGACTCAACTCCAACTCCGACAAAATCCCATTTCACCCC
TACTTCTCATACAAAGACCTTCTAGGAATAAACCTACTCACAATAGGACT
ATTAACCTTAACCCTATTTCTACCCAATCTACTAACAGACCCAGAAAACT
TCACCCCAGCCAACCCTCTAATCACCCCCACACACATTAAACCTGAATGA
TATTTCCTCTTTGCTTACGCAATCCTACGCTCCATCCCTAATAAACTAGG
TGGAGTACTAGCCCTTCTAGCCTCAGTAGCTATCCTCTTCCTCATACCCA
CACTACACACCTCCAAACAACGATCAGCTACTTTCCGACCCTTCACCCAA
ACCCTACTTTGATCTTTAATTGCCGATTTAATTATCCTTACTnnnnnnnn
nnnnnnnnnnnnnnnnnnnnnnnnnnnnnnnnnnnnnnnnnnnnnnnnnn
nnnnnnnnnnnnnnnnnnnnnnnnnnnnnnnnnnnnnnnnnnnnnnnnnn
nnnnnnnnnnnnnnnnnnnnnnnn
>MTD_T_17100_South_Africa_Eastern_Cape
TAGGATCCACCTTAGTCCAATGAATCTGGGGCGGATTCTCAGTAGATAAC
GCAACCCTAACCCGCTTCTTTACCTTACACTTTCTAACCCCTTTTATTAT
CGCCGGCTTCTCTTTAATTCACCTTTTATTTCTCCACGAAACAGGATCTA
ATAACCCCACAGGACTCAACTCCAACTCCGACAAAATCCCATTTCACCCC
TACTTCTCATACAAAGACCTTCTAGGAATAAACCTACTCACAATAGGACT
ATTAACCTTAACCCTATTTCTACCCAATCTACTAACAGACCCAGAAAACT
TCACCCCAGCCAACCCTCTAATCACCCCCACACACATTAAACCTGAATGA
TATTTCCTCTTTGCTTACGCAATCCTACGCTCCATCCCTAATAAACTAGG
TGGAGTACTAGCCCTTCTAGCCTCAGTAGCTATCCTCTTCCTCATACCCA
CACTACACACCTCCAAACAACGATCAGCTACTTTCCGACCCTTCACCCAA
ACCCTACTCTGATCTTTAATTGCCGATTTAATTATCCTTACCnnnnnnnn
nnnnnnnnnnnnnnnnnnnnnnnnnnnnnnnnnnnnnnnnnnnnnnnnnn
nnnnnnnnnnnnnnnnnnnnnnnnnnnnnnnnnnnnnnnnnnnnnnnnnn
nnnnnnnnnnnnnnnnnnnnnnnn
>MTD_T_17099_South_Africa_Eastern_Cape
TAGGATCCaCCTTAGTCCaAtGAAtCtGGGGcGGATTCTCAGTAgATAAc
GcAACCCTAACCCGCTTCTTTACCTTACACTTTCTAACCCCCTTTATTAT
CGCCGGCTTCTCTTTAATTCACCTTTTATTTCTCCACGAAACAGGATCTA
ATAACCCCACAGGACTCAACTCCAACTCCGACAAAATCCCATTTCACCCC
TACTTCTCATACAAAGACCTTCTAGGAATAAACCTACTCACAATAGGACT
ATTAACCTTAACCCTATTTCTACCCAATCTACTAACAGACCCAGAAAACT
TCACCCCAGCCAACCCTCTAATCACCCCCACACACATTAAACCTGAATGA
TATTTCCTCTTTGCTTACGCAATCCTACGCTCCATCCCTAATAAACTAGG
TGGAGTACTAGCCCTTCTAGCCTCAGTAGCTATCCTCTTCCTCATACCCA
CACTACACACCTCCAAACAACGATCAGCTACTTTCCGACCCTTCACCCAA
ACCCTACTCTGATCTTTAATTGCCGATTTAATTATCCTTACCnnnnnnnn
nnnnnnnnnnnnnnnnnnnnnnnnnnnnnnnnnnnnnnnnnnnnnnnnnn
nnnnnnnnnnnnnnnnnnnnnnnnnnnnnnnnnnnnnnnnnnnnnnnnnn
nnnnnnnnnnnnnnnnnnnnnnnn
>MTD_T_16189_South_Africa_Eastern_Cape
TAGGATCCACCTTAGTCCAATGAATCTGGGGCGGATTCTCAGTAGATAAC
GCAACCCTAACCCGCTTCTTTACCTTACACTTTCTAACCCCTTTTATTAT
CGCCGGCTTCTCTTTAATTCACCTTTTATTTCTCCACGAAACAGGATCTA
ATAACCCCACAGGACTCAACTCCAACTCCGACAAAATCCCATTTCACCCC
TACTTCTCATACAAAGACCTTCTAGGAATAAACCTACTCACAATAGGACT
ATTAACCTTAACCCTATTTCTACCCAATCTACTAACAGACCCAGAAAACT
TCACCCCAGCCAACCCTCTAATCACCCCCACACACATTAAACCTGAATGA
TATTTCCTCTTTGCTTACGCAATCCTACGCTCCATCCCTAATAAACTAGG
TGGAGTACTAGCCCTTCTAGCCTCAGTAGCTATCCTCTTCCTCATACCCA
CACTACACACCTCCAAACAACGATCAGCTACTTTCCGACCCTTCACCCAA
ACCCTACTCTGATCTTTAATTGCCGATTTAATTATCCTTACCTGAATTGG
AGCCCAGCCTGTAGAAGACCCGTTCATCATGATCGGACAAGCAGCCTCTA
TCCTCTACTTTACCTTAATCCTCCTTTTAATTCCCATAACAGCTACCCTA
GAAAACAAACTCCTCAATTACTAA
>MTD_T_16185_South_Africa_Western_Cape
TAGGATCCACcTTAGTCCAATGAATCTGGGGCGGATTCTCAGTAGATAAC
GCAACCCTAACCCGCTTCTTTACCTTACACTTTCTAACCCCTTTTATTAT
CGCCGGCTTCTCTTTAATTCACCTTTTATTTCTCCACGAAACAGGATCTA
ATAACCCCACAGGACTCAACTCCAACTCCGACAAAATCCCATTTCACCCC
TACTTCTCATACAAAGACCTTCTAGGAATAAACCTACTCACAATAGGACT
ATTAACCTTAACCCTATTTCTACCCAATCTACTAACAGACCCAGAAAACT
TCACCCCAGCCAACCCTCTAATCACCCCCACACACATTAAACCTGAATGA
TATTTCCTCTTTGCTTACGCAATCCTACGCTCCATCCCTAATAAACTAGG
TGGAGTACTAGCCCTTCTAGCCTCAGTAGCTATCCTCTTCCTCATACCCA
CACTACACACCTCCAAACAACGATCAGCTACTTTCCGACCCTTCACCCAA
ACCCTACTTTGATCTTTAATTGCCGATTTAATTATCCTTACCTGAATTGG
AGCCCAGCCTGTAGAAAACCCGTTCATCATGATCGGACAAGCAGCCTCTA
TCCTCTACTTTACCTTAATCCTCCTTTTAATTCCCATAACAGCTACCCTA
GAAAACAAACTCCTCAAATACTAA
>MTD_T_15603_South_Africa_Western_Cape
TAGGATCTACCCTAGTCCAATGAATCTGAGGTGGATTCTCAGTGGATAAC
GCAACCCTAACCCGATTCTTTACCTTACACTTCCTAACCCCTTTTATTAT
CGCCGGCTTCTCTTTAATTCACCTTCTATTTCTCCACGAAACAGGCTCCA
ACAACCCCACAGGGCTCAACTCCAACTCCGATAAAATCCCATTTCACCCC
TACTTCTCATACAAAGACCTTCTGGGAATAAATCTACTTACAATAGGACT
ATTAACCTTAACTCTATTTCTACCCAATCTACTAACAGACCCAGAAAACT
TCACCCCCGCCAACCCTCTAATTACCCCTCCACATATTAAACCCGAATGG
TATTTCCTCTTTGCCTATGCAATCCTACGCTCTATCCCTAATAAACTAGG
TGGAGTATTAGCCCTTCTAGCCTCAGTAGCCATCCTCTTCCTCATCCCCA
CACTACACACTTCTAAACAACGATCAGCCACTTTCCGACCCTTCACCCAA
ACCCTACTCTGATCTTTAACCGCTGATTTAATTATCCTTACTTGAATTGG
AGCTCAACCTGTAGAAGACCCATTCATCATAATTGGACAAGCAGCCTCCA
TCCTCTACTTCACCTTAATCCTCCTTTTTATTCCCATAACCGCTACCCTT
GAAAACAAACTTCTCAACTACTAA
>MTD_T_15597_South_Africa_Western_Cape
nnnnnnnnnnCCTAGTCCAATGAATCTGAGGTGGATTCTCAGTGGATAAC
GCAACCCTAACCCGATTCTTTACCTTACACTTCCTAACCCCTTTTATTAT
CGCCGGCTTCTCTTTAATTCACCTTCTATTTCTCCACGAAACAGGCTCCA
ACAACCCCACAGGGCTCAACTCCAACTCCGATAAAATCCCATTTCACCCC
TACTTCTCATACAAAGACCTTCTGGGAATAAATCTACTTACAATAGGACT
ATTAACCTTAACTCTATTTCTACCCAATCTACTAACAGACCCAGAAAACT
TCACCCCCGCCAACCCTCTAATTACCCCTCCACATATTAAACCCGAATGG
TATTTCCTCTTTGCCTATGCAATCCTACGCTCTATCCCTAATAAACTAGG
TGGAGTATTAGCCCTTCTAGCCTCAGTAGCCATCCTCTTCCTCATCCCCA
CACTACACACTTCTAAACAACGATCAGCCACTTTCCGACCCTTCACCCAA
ACCCTACTCTGATCTTTAACCGCTGATTTAATTATCCTTACTTGAATTGG
AGCTCAACCTGTAGAAGACCCATTCATCATAATTGGACAAGCAGCCTCCA
TCCTCTACTTCACCTTAATCCTCCTTTTTATTCCCATAACCGnnnnnnnn
nnnnnnnnnnnnnnnnnnnnnnnn
>MTD_T_15598_South_Africa_Western_Cape
nnnnnnnnnnCCTAGTCCAATGAATCTGAGGTGGATTCTCAGTGGATAAC
GCAACCCTAACCCGATTCTTTACCTTACACTTCCTAACCCCTTTTATTAT
CGCCGGCTTCTCTTTAATTCACCTTCTATTTCTCCACGAAACAGGCTCCA
ACAACCCCACAGGGCTCAACTCCAACTCCGATAAAATCCCATTTCACCCC
TACTTCTCATACAAAGACCTTCTGGGAATAAATCTACTTACAATAGGACT
ATTAACCTTAACTCTATTTCTACCCAATCTACTAACAGACCCAGAAAACT
TCACCCCCGCCAACCCTCTAATTACCCCTCCACATATTAAACCCGAATGG
TATTTCCTCTTTGCCTATGCAATCCTACGCTCTATCCCTAATAAACTAGG
TGGAGTATTAGCCCTTCTAGCCTCAGTAGCCATCCTCTTCCTCATCCCCA
CACTACACACTTCTAAACAACGATCAGCCACTTTCCGACCCTTCACCCAA
ACCCTACTCTGATCTTTAACCGCTGATTTAATTATCCTTACTTGAATTGG
AGCTCAACCTGTAGAAGACCCATTCATCATAATTGGACAAGCAGCCTCCA
TCCTCTACTTCACCTTAATCCTCCTTTTTATTCCCATAACCGnnnnnnnn
nnnnnnnnnnnnnnnnnnnnnnnn
>MTD_T_15599_South_Africa_Western_Cape
nnnnnnnnnncctaGTCCAATGAATCTGAGGTGGATTCTCAGTGGATAAC
GCAACCCTAACCCGATTCTTTACCTTACACTTCCTAACCCCTTTTATTAT
CGCCGGCTTCTCTTTAATTCACCTTCTATTTCTCCACGAAACAGGCTCCA
ACAACCCCACAGGGCTCAACTCCAACTCCGATAAAATCCCATTTCACCCC
TACTTCTCATACAAAGACCTTCTGGGAATAAATCTACTTACAATAGGACT
ATTAACCTTAACTCTATTTCTACCCAATCTACTAACAGACCCAGAAAACT
TCACCCCCGCCAACCCTCTAATTACCCCTCCACATATTAAACCCGAATGG
TATTTCCTCTTTGCCTATGCAATCCTACGCTCTATCCCTAATAAACTAGG
TGGAGTATTAGCCCTTCTAGCCTCAGTAGCCATCCTCTTCCTCATCCCCA
CACTACACACTTCTAAACAACGATCAGCCACCTTCCGACCCTTCACCCAA
ACCCTACTCTGATCTTTAACCGCTGATTTAATTATCCTTACTTGAATTGG
AGCTCAACCTGTAGAAGACCCATTCATCATAATTGGACAAGCAGCCTCCA
TCCTCTACTTCACCTTAATCCTCCTTTTTATTCCCATAACCGnnnnnnnn
nnnnnnnnnnnnnnnnnnnnnnnn
>MTD_T_15600_South_Africa_Western_Cape
nnnnnnnnnnCCTAGTCCAATGAATCTGAGGTGGATTCTCAGTGGATAAC
GCAACCCTAACCCGATTCTTTACCTTACACTTCCTAACCCCTTTTATTAT
CGCCGGCTTCTCTTTAATTCACCTTCTATTTCTCCACGAAACAGGCTCCA
ACAACCCCACAGGGCTCAACTCCAACTCCGATAAAATCCCATTTCACCCC
TACTTCTCATACAAAGACCTTCTGGGAATAAATCTACTTACAATAGGACT
ATTAACCTTAACTCTATTTCTACCCAATCTACTAACAGACCCAGAAAACT
TCACCCCCGCCAACCCTCTAATTACCCCTCCACATATTAAACCCGAATGG
TATTTCCTCTTTGCCTATGCAATCCTACGCTCTATCCCTAATAAACTAGG
TGGAGTATTAGCCCTTCTAGCCTCAGTAGCCATCCTCTTCCTCATCCCCA
CACTACACACTTCTAAACAACGATCAGCCACTTTCCGACCCTTCACCCAA
ACCCTACTCTGATCTTTAACCGCTGATTTAATTATCCTTACTTGAATTGG
AGCTCAACCTGTAGAAGACCCATTCATCATAATTGGACAAGCAGCCTCCA
TCCTCTACTTCACCTTAATCCTCCTTTTTATTCCCATAACCGnnnnnnnn
nnnnnnnnnnnnnnnnnnnnnnnn
>MTD_T_15601_South_Africa_Western_Cape
nnnnnnnnnnCCTAGTCCAATGAATCTGAGGTGGATTCTCAGTGGATAAC
GCAACCCTAACCCGATTCTTTACCTTACACTTCCTAACCCCTTTTATTAT
CGCCGGCTTCTCTTTAATTCACCTTCTATTTCTCCACGAAACAGGCTCCA
ACAACCCCACAGGGCTCAACTCCAACTCCGATAAAATCCCATTTCACCCC
TACTTCTCATACAAAGACCTTCTGGGAATAAATCTACTTACAATAGGACT
ATTAACCTTAACTCTATTTCTACCCAATCTACTAACAGACCCAGAAAACT
TCACCCCCGCCAACCCTCTAATTACCCCTCCACATATTAAACCCGAATGG
TATTTCCTCTTTGCCTATGCAATCCTACGCTCTATCCCTAATAAACTAGG
TGGAGTATTAGCCCTTCTAGCCTCAGTAGCCATCCTCTTCCTCATCCCCA
CACTACACACTTCTAAACAACGATCAGCCACTTTCCGACCCTTCACCCAA
ACCCTACTCTGATCTTTAACCGCTGATTTAATTATCCTTACTTGAATTGG
AGCTCAACCTGTAGAAGACCCATTCATCATAATTGGACAAGCAGCCTCCA
TCCTCTACTTCACCTTAATCCTCCTTTTTATTCCCATAACCGnnnnnnnn
nnnnnnnnnnnnnnnnnnnnnnnn
>MTD_T_15602_South_Africa_Western_Cape
TAGGATCTACCCTAGTCCAATGAATCTGAGGTGGATTCTCAGTGGATAAC
GCAACCCTAACCCGATTCTTTACCTTACACTTCCTAACCCCTTTTATTAT
CGCCGGCTTCTCTTTAATTCACCTTCTATTTCTCCACGAAACAGGCTCCA
ACAACCCCACAGGGCTCAACTCCAACTCCGATAAAATCCCATTTCACCCC
TACTTCTCATACAAAGACCTTCTGGGAATAAATCTACTTACAATAGGACT
ATTAACCTTAACTCTATTTCTACCCAATCTACTAACAGACCCAGAAAACT
TCACCCCCGCCAACCCTCTAATTACCCCTCCACATATTAAACCCGAATGG
TATTTCCTCTTTGCCTATGCAATCCTACGCTCTATCCCTAATAAACTAGG
TGGAGTATTAGCCCTTCTAGCCTCAGTAGCCATCCTCTTCCTCATCCCCA
CACTACACACTTCTAAACAACGATCAGCCACTTTCCGACCCTTCACCCAA
ACCCTACTCTGATCTTTAACCGCTGATTTAATTATCCTTACTTGAATTGG
AGCTCAACCTGTAGAAGACCCATTCATCATAATTGGACAAGCAGCCTCCA
TCCTCTACTTCACCTTAATCCTCCTTTTTATTCCCATAACCGCTACCCTT
GAAAACAAACTTCTCAACTACTAA
>MTD_T_15604_South_Africa_Western_Cape
nnnnnnnnnnCCTAGTCCAATGAATCTGAGGTGGATTCTCAGTGGATAAC
GCAACCCTAACCCGATTCTTTACCTTACACTTCCTAACCCCTTTTATTAT
CGCCGGCTTCTCTTTAATTCACCTTCTATTTCTCCACGAAACAGGCTCCA
ACAACCCCACAGGGCTCAACTCCAACTCCGATAAAATCCCATTTCACCCC
TACTTCTCATACAAAGACCTTCTGGGAATAAATCTACTTACAATAGGACT
ATTAACCTTAACTCTATTTCTACCCAATCTACTAACAGACCCAGAAAACT
TCACCCCCGCCAACCCTCTAATTACCCCTCCACATATTAAACCCGAATGG
TATTTCCTCTTTGCCTATGCAATCCTACGCTCTATCCCTAATAAACTAGG
TGGAGTATTAGCCCTTCTAGCCTCAGTAGCCATCCTCTTCCTCATCCCCA
CACTACACACTTCTAAACAACGATCAGCCACTTTCCGACCCTTCACCCAA
ACCCTACTCTGATCTTTAACCGCTGATTTAATTATCCTTACTTGAATTGG
AGCTCAACCTGTAGAAGACCCATTCATCATAATTGGACAAGCAGCCTCCA
TCCTCTACTTCACCTTAATCCTCCTTTTTATTCCCATAACCGnnnnnnnn
nnnnnnnnnnnnnnnnnnnnnnnn
>MTD_T_16215_Namibia
nnnnnnnnnncttagTCCAATGAATCTGAGGTGGATTCTCAGTAGACAAC
GCAACTCTAACCCGCTTTTTCACCTTACACTTCCTAACCCCCTTTATTAT
CGCCGGCTTCACTTCAATTCACCTTTTATTCCTTCACGAAACAGGCTCCA
ACAACCCTACAGGACTCAACTCCAACTCCGACAAAATTCCATTCCATCCC
TACTTCTCATACAAAGATCTTCTAGGAGTAAACCTACTCATAATAGGACT
ATTAACCCTAACCCTCTTTCTACCTAATCTACTAACAGACCCAGAAAACT
TCACCCCAGCCAATCCCTTAGTTACCCCCCCCCACATTAAACCTGAATGA
TACTTCCTCTTCGCCTACGCAATCCTACGCTCTATCCCTAACAAATTAGG
CGGAGTACTAGCCCTCCTGGCCTCAGTAGCCATCCTCTTCCTTATACCTG
TATTACACACCTCTAAACAACGATCAGCTACCTTCCGACCCTTTACACAA
ACCCTACTCTGATCTTTAACCGCCGATCTAACTATTCTCACCTGAATCGG
AGCCCAACCTGTAGAAGACCCATTTATCACAATCGGACAAGCAGCCTCTA
CCTTCTACTTCACCCTAATCCTTCTTCTAATTCCCCTAGCAGnnnnnnnn
nnnnnnnnnnnnnnnnnnnnnnnn
>MTD_T_13024_Namibia
TAGGACCCACCTTAGTCCAATGAATCTGAGGCGGATTCTCAGTAGACAAC
GCAACTCTAACCCGCTTTTTTACCTTACACTTCCTAACCCCCTTTATTAT
CGCCGGCTTCACTTCAATTCACCTTTTATTCCTTCACGAAACAGGCTCCA
ACAACCCTACAGGACTCAACTCCAACTCCGACAAAATTCCATTCCATCCC
TACTTCTCATACAAAGATCTTCTAGGAGTAAACCTACTCATAATAGGACT
ATTAACCCTAACCCTCTTTCTACCTAATCTACTAACAGACCCAGAAAACT
TCACCCCAGCCAATCCCTTAGTTACCCCCCCCCACATTAAACCTGAATGA
TACTTCCTCTTCGCCTACGCAATCCTACGCTCTATCCCTAACAAATTAGG
CGGAGTACTAGCCCTCCTGGCCTCAGTAGCCATCCTCTTCCTTATACCTG
TATTACACACCTCTAAACAACGATCAGCTACCTTCCGACCCTTTACACAA
ACCCTACTCTGATCTTTAACCGCCGATCTAATTATTCTCACCnnnnnnnn
nnnnnnnnnnnnnnnnnnnnnnnnnnnnnnnnnnnnnnnnnnnnnnnnnn
nnnnnnnnnnnnnnnnnnnnnnnnnnnnnnnnnnnnnnnnnnnnnnnnnn
nnnnnnnnnnnnnnnnnnnnnnnn
>MTD_T_13019_Namibia
TAGGACCCACCTTAGTCCAATGAATCTGAGGCGGATTCTCAGTAGACAAC
GCAACTCTAACCCGCTTTTTTACCTTACACTTCCTAACCCCCTTTATTAT
CGCCGGCTTCACTTCAATTCACCTTTTATTCCTTCACGAAACAGGCTCCA
ACAACCCTACAGGACTCAACTCCAACTCCGACAAAATTCCATTCCATCCC
TACTTCTCATACAAAGATCTTCTAGGAGTAAACCTACTCATAATAGGACT
ATTAACCCTAACCCTCTTTCTACCTAATCTACTAACAGACCCAGAAAACT
TCACCCCAGCCAATCCCTTAGTTACCCCCCCCCACATTAAACCTGAATGA
TACTTCCTCTTCGCCTACGCAATCCTACGCTCTATCCCTAACAAATTAGG
CGGAGTACTAGCCCTCCTGGCCTCAGTAGCCATCCTCTTCCTTATACCTG
TATTACACACCTCTAAaCAaCGATCAGCTACCTTCCGACCCTTTACACAA
ACCCTACTCTGATCTTTAACCGCCGATCTAATTATTCTCACCnnnnnnnn
nnnnnnnnnnnnnnnnnnnnnnnnnnnnnnnnnnnnnnnnnnnnnnnnnn
nnnnnnnnnnnnnnnnnnnnnnnnnnnnnnnnnnnnnnnnnnnnnnnnnn
nnnnnnnnnnnnnnnnnnnnnnnn
>MTD_T_17059_South_Africa_Limpopo
TAGGACCCACCTTAGTCCAATGAATCTGAGGTGGATTCTCAGTAGACAAC
GCAACTCTAACCCGCTTTTTCACCTTACACTTCCTAACCCCCTTTATTAT
CGCCGGCTTCACTTCAATTCACCTTTTATTCCTTCACGAAACAGGCTCCA
ACAACCCTACAGGACTCAACTCCAACTCCGACAAAATTCCATTCCATCCC
TACTTCTCATACAAAGATCTTCTAGGAGTAAACCTACTCATAATAGGACT
ATTAACCCTAACCCTCTTTCTACCTAATCTACTAACAGACCCAGAAAACT
TCACCCCAGCCAATCCCTTAGTTACCCCCCCCCACATTAAACCTGAATGA
TACTTCCTCTTCGCCTACGCAATCCTACGCTCTATCCCTAACAAATTAGG
CGGAGTACTAGCCCTCCTGGCCTCAGTAGCCATCCTCTTCCTTATACCTG
TATTACACACCTCTAAACAACGATCAGCTATCTTCCGACCCTTTACACAA
ACCCTACTCTGATCTTTAACCGCCGATCTAATTATTCTCACCnnnnnnnn
nnnnnnnnnnnnnnnnnnnnnnnnnnnnnnnnnnnnnnnnnnnnnnnnnn
nnnnnnnnnnnnnnnnnnnnnnnnnnnnnnnnnnnnnnnnnnnnnnnnnn
nnnnnnnnnnnnnnnnnnnnnnnn
>MTD_T_17066_South_Africa_Limpopo
TAGGACCCACCTTAGTCCAATGAATCTGAGGTGGATTCTCAGTAGACAAC
GCAACCCTAACCCGCTTTTTCACCTTACACTTCCTAACCCCCTTTATTAT
CGCCGGCTTCACTTCAATTCACCTTTTATTCCTTCACGAAACAGGCTCCA
ACAACCCCACAGGACTCAACTCCAACTCCGACAAAATTCCATTCCATCCC
TACTTCTCATACAAAGATCTTCTAGGAGTAAACCTACTCATAATAGGACT
ATTAACCCTAACCCTCTTTCTACCTAATTTACTAACAGACCCAGAAAACT
TCACCCCAGCCAATCCCTTAGTTACCCCCCCCCACATTAAACCTGAATGA
TACTTCCTCTTCGCCTACGCAATCCTACGCTCCATCCCTAACAAACTAGG
CGGAGTACTAGCCCTCCTGGCCTCAGTAGCCATCCTCTTCCTTATACCTG
TATTACACACTTCCAAACAACGATCAGCTACCTTCCGACCCTTCACACAA
ACCCTACTCTGATCTTTAACCGCCGATCTAATTATTCTCACCnnnnnnnn
nnnnnnnnnnnnnnnnnnnnnnnnnnnnnnnnnnnnnnnnnnnnnnnnnn
nnnnnnnnnnnnnnnnnnnnnnnnnnnnnnnnnnnnnnnnnnnnnnnnnn
nnnnnnnnnnnnnnnnnnnnnnnn
>MTD_T_17054_South_Africa_Limpopo
TAGGACCCACCTTAGTCCAATGAATCTGAGGTGGATTCTCAGTAGACAAC
GCAACTCTAACCCGCTTTTTCACCTTACACTTCCTAACCCCCTTTATTAT
CGCCGGCTTCACTTCAATTCACCTTTTATTCCTTCACGAAACAGGCTCCA
ACAACCCTACAGGACTCAACTCCAACTCCGACAAAATTCCATTCCATCCC
TACTTCTCATACAAAGATCTTCTAGGAGTAAACCTACTCATAATAGGACT
ATTAACCCTAACCCTCTTTCTACCTAATCTACTAACAGACCCAGAAAACT
TCACCCCAGCCAATCCCTTAGTTACCCCCCCCCACATTAAACCTGAATGA
TACTTCCTCTTCGCCTACGCAATCCTACGCTCTATCCCTAACAAATTAGG
CGGAGTACTAGCCCTCCTGGCCTCAGTAGCCATCCTCTTCCTTATACCTG
TATTACACACCTCTAAACAACGATCAGCTATCTTCCGACCCTTTACACAA
ACCCTACTCTGATCTTTAACCGCCGATCTAATTATTCTCACCnnnnnnnn
nnnnnnnnnnnnnnnnnnnnnnnnnnnnnnnnnnnnnnnnnnnnnnnnnn
nnnnnnnnnnnnnnnnnnnnnnnnnnnnnnnnnnnnnnnnnnnnnnnnnn
nnnnnnnnnnnnnnnnnnnnnnnn
>MTD_T_16211_South_Africa_Mpumalanga
nnnnnnnnnncttagTCCAATGAATCTGAGGTGGATTCTCAGTAGACAAC
GCAACTCTAACCCGCTTTTTCACCTTACACTTCCTAACCCCCTTTATTAT
CGCCGGCTTCACTTCAATTCACCTTTTATTCCTTCACGAAACAGGCTCCA
ACAACCCCACAGGACTCAACTCCAACTCCGACAAAATTCCATTCCATCCC
TACTTCTCACACAAAGATCTTCTAGGAGTAAACCTACTCATAATAGGACT
ATTAACCCTAACCCTCTTTCTACCTAATTTACTAACAGACCCAGAAAACT
TCACCCCAGCCAATCCCTTAGTTACCCCCCCCCACATTAAACCTGAATGA
TACTTCCTCTTCGCCTACGCAATCCTACGCTCCATCCCTAACAAACTAGG
CGGAGTACTAGCCCTCCTGGCCTCAGTAGCCATCCTCTTCCTTATACCTG
TATTACACACTTCCAAACAACGATCAGCTACCTTCCGACCCTTCACACAA
ACCCTACTCTGATCTTTAACCGCCGATCTAATTATTCTCACCTGAATCGG
AGCCCAACCTGTAGAAAACCCATTTATCACAATCGGACAAGCAGCCTCTA
TCTTCTACTTCACCCTAATCCTCCTTCTAATTCCCCTAACAGnnnnnnnn
nnnnnnnnnnnnnnnnnnnnnnnn
>LN824011
TAGGATCCACCTTAGTCCAATGAATCTGGGGCGGATTCTCAGTAGATAAC
GCAACCCTAACCCGCTTCTTTACCTTACACTTTCTAACCCCTTTTATTAT
CGCCGGCTTCTCTTTAATTCACCTTTTATTTCTCCACGAAACAGGATCTA
ATAACCCCACAGGACTCAACTCCAACTCCGACAAAATCCCATTTCACCCC
TACTTCTCATACAAAGACCTTCTAGGAATAAACCTACTCACAATAGGACT
ATTAACCTTAACCCTATTTCTACCCAATCTACTAACAGACCCAGAAAACT
TCACCCCAGCCAACCCTCTAATCACCCCCACACACATTAAACCTGAATGA
TATTTCCTCTTTGCTTACGCAATCCTACGCTCCATCCCTAATAAACTAGG
TGGAGTACTAGCCCTTCTAGCCTCAGTAGCTATCCTCTTCCTCATACCCA
CACTACACACCTCCAAACAACGATCAGCTACTTTCCGACCCTTCACCCAA
ACCCTACTTTGATCTTTAATTGCCGATTTAATTATCCTTACCTGAATTGG
AGCCCAGCCTGTAGAAGACCCGTTCATCATGATCGGACAAGCAGCCTCTA
TCCTCTACTTTACCTTAATCCTCCTTTTAATTCCCATAACAGCTACCCTA
GAAAACAAACTCCTCAATTACTAA
