# Supplementary material for: In quest of contact: phylogeography of helmeted terrapins (Pelomedusa galeata, P. subrufa sensu stricto)
Source: PeerJ. 2018 Jun 5;6:e4901. doi: 10.7717/peerj.4901 (PMC5993023; doi:10.7717/peerj.4901)
Supplement: Supplemental Information 3 [file peerj-06-4901-s005.fas]

>MTD_T_17080_South_Africa_Limpopo
TACTAAAATTAGGGGGATATGGAATTATCCGAATAACCTTAATACtTaAC
CCGTTAACAAAATCACTCAACTACCCCTTCATAACCCTTTCCTTATGAGG
TATTATCATAACAGGCCTAATTTGCCTACGCCAAACAGACCTAAAATCAC
TAATTGCTTACTCTTCAGTAGGCCACATAGGCCTAGTAATCTCTGCAGCC
CTTCTACAAACCCCACTATCAATTTCAGGAGCCATTATCCTAATAATTGC
CCATGGCTTATCATCATCTATACTCTTTTGCCTAgCTaATACAAACTATG
AACGAACCCATAATCGAACCTTACTATTAACCCGCAGCATACAAACCTTA
CTACCCTTAATAACCCTTTGATGGTTGCTAGCCAACTTAATAAATATAGC
CATACCCCCCACAATTAACCTTATAGGAGAACTAACAATCATCGCATCAT
TATTCAGCTGAGCCAACATTACTATTGTACTAACTGGATTAGGAACACTA
ATCTCAGCTCTCTACTCCCTCCACATATTCTCAACCACACAATGAGGAGG
AACCCCTCCACCCCATATACACACTATCACTCCAACCCATACACGAGAAC
ACTTAATCATAATACTCCACATCACCCCTCTAATCCTATTAATAATAAAA
CCCCAACTCATAACAACCTTCTGTTAGTATAGTTTCAACACAAACGTTAG
AATGTGAACCTAAAAATAGAGGTTCAAACCCTCTTATTAACCGAGGAAGA
AAACAAGAAACCGCTAACTTCTAACCCTGAAACTAACACTTCAGCTTCCC
CACTTTCAAAGGA
>MTD_T_17081_South_Africa_Limpopo
TACTAAAATTAGGGGGATATGGAATTATCCGAATAACCTTAATACTTAAC
CCGTTAACAAAATCACTCAACTACCCCTTCATAACCCTTTCCTTATGAGG
TATTATCATAACAGGCCTAATTTGCCTACGCCAAACAGACCTAAAATCAC
TAATTGCTTACTCTTCAGTAGGCCACATAGGCCTAGTAATCTCTGCAGCC
CTTCTACAAACCCCACTATCAATTTCAGGAGCCATTATCCTAATAATTGC
CCATGGCTTATCATCATCTATACTCTTTTGCCTAGCTAATACAAACTATG
AACGAACCCATAATCGAACCTTACTATTAACCCGCAGCATACAAACCTTA
CTACCCTTAATAACCCTTTGATGGTTGCTAGCCAACTTAATAAATATAGC
CATACCCCCCACAATTAACCTTATAGGAGAACTAACAATCATCGCATCAT
TATTCAGCTGAGCCAACATTACTATTGTACTAACTGGATTAGGAACACTA
ATCTCAGCTCTCTACTCCCTCCACATATTCTCAACCACACAATGAGGAGG
AACCCCTCCACCCCATATACACACTATCACTCCAACCCATACACGAGAAC
ACTTAATCATAATACTCCACATCACCCCTCTaATCCTATTAATAATAAAA
CCCCAACTCATAACAACCTTCTGTTAGTATAGTTTCAACACAAACGTTAG
AATGTGAACCTAAAAATAGAGGTTCAAACCCTCTTATTAACCGAGGAAGA
AAACAAGAAACCGCTAACTTCTAACCCTGAAACTAACACTTCAGCTTCCC
CACTTTCAAAGGA
>MTD_T_17082_South_Africa_Limpopo
TACTAAAATTAGGGGGATATGGAATTATCCGAATAACCTTAATACTTAAC
CCGTTAACAAAATCACTCAACTACCCCTTCATAACCCTTTCCTTATGAGG
TATTATCATAACAGGCCTAATTTGCCTACGCCAAACAGACCTAAAATCAC
TAATTGCTTACTCTTCAGTAGGCCACATAGGCCTAGTAATCTCTGCAGCC
CTTCTACAAACCCCACTATCAATTTCAGGAGCCATTATCCTAATAATTGC
CCATGGCTTATCATCATCTATACTCTTTTGCCTAGCTAATACAAACTATG
AACGAACCCATAATCGAACCTTACTATTAACCCGCAGCATACAAACCTTA
CTACCCTTAATAACCCTTTGATGGTTGCTAGCCAACTTAATAAATATAGC
CATACCCCCCACAATTAACCTTATAGGAGAACTAACAATCATCGCATCAT
TATTCAGCTGAGCCAACATTACTATTGTACTAACTGGATTAGGAACACTA
ATCTCAGCTCTCTACTCCCTCCACATATTCTCAACCACACAATGAGGAGG
AACCCCTCCACCCCATATACACACTATCACTCCAACCCATACACGAGAAC
ACTTAATCATAATACTCCACATCACCCCTCTAATCCTATTAATAATAAAA
CCCCAACTCATAACAACCTTCTGTTAGTATAGTTTCAACACAAACGTTAG
AATGTGAACCTAAAAATAGAGGTTCAAACCCTCTTATTAACCGAGGAAGA
AAACAAGAAACCGCTAACTTCTAACCCTGAAACTAACACTTCAGCTTCCC
CACTTTCAAAGGA
>MTD_T_17083_South_Africa_Limpopo
TACTAAAATTAGGGGGATATGGAATTATCCGAATAACCTTAATACTTAAC
CCGTTAACAAAATCACTCAACTACCCCTTCATAACCCTTTCCTTATGAGG
TATTATCATAACAGGCCTAATTTGCCTACGCCAAACAGACCTAAAATCAC
TAATTGCTTACTCTTCAGTAGGCCACATAGGCCTAGTAATCTCTGCAGCC
CTTCTACAAACCCCACTATCAATTTCAGGAGCCATTATCCTAATAATTGC
CCATGGCTTATCATCATCTATACTCTTTTGCCTAGCTAATACAAACTATG
AACGAACCCATAATCGAACCTTACTATTAACCCGCAGCATACAAACCTTA
CTACCCTTAATAACCCTTTGATGGTTGCTAGCCAACTTAATAAATATAGC
CATACCCCCCACAATTAACCTTATAGGAGAACTAACAATCATCGCATCAT
TATTCAGCTGAGCCAACATTACTATTGTACTAACTGGATTAGGAACACTA
ATCTCAGCTCTCTACTCCCTCCACATATTCTCAACCACACAATGAGGAGG
AACCCCTCCACCCCATATACACACTATCACTCCAACCCATACACGAGAAC
ACTTAATCATAATACTCCACATCACCCCTCTAATCCTATTAATAATAAAA
CCCCAACTCATAACAACCTTCTGTTAGTATAGTTTCAACACAAACGTTAG
AATGTGAACCTAAAAATAGAGGTTCAAACCCTCTTATTAACCGAGGAAGA
AAACAAGAAACCGCTAACTTCTAACCCTGAAACTAACACTTCAGCTTCCC
CACTTTCAAAGGA
>MTD_T_17084_South_Africa_Limpopo
TACTAAAATTAGGGGGATATGGAATTATCCGAATAACCTTAATACTTAAC
CCGTTAACAAAATCACTCAACTACCCCTTCATAACCCTTTCCTTATGAGG
TATTATCATAACAGGCCTAATTTGCCTACGCCAAACAGACCTAAAATCAC
TAATTGCTTACTCTTCAGTAGGCCACATAGGCCTAGTAATCTCTGCAGCC
CTTCTACAAACCCCACTATCAATTTCAGGAGCCATTATCCTAATAATTGC
CCATGGCTTATCATCATCTATACTCTTTTGCCTAGCTAATACAAACTATG
AACGAACCCATAATCGAACCTTACTATTAACCCGCAGCATACAAACCTTA
CTACCCTTAATAACCCTTTGATGGTTGCTAGCCAACTTAATAAATATAGC
CATACCCCCCACAATTAACCTTATAGGAGAACTAACAATCATCGCATCAT
TATTCAGCTGAGCCAACATTACTATTGTACTAACTGGATTAGGAACACTA
ATCTCAGCTCTCTACTCCCTCCACATATTCTCAACCACACAATGAGGAGG
AACCCCTCCACCCCATATACACACTATCACTCCAACCCATACACGAGAAC
ACTTAATCATAATACTCCACATCACCCCTCTAATCCTATTAATAATAAAA
CCCCAACTCATAACAACCTTCTGTTAGTATAGTTTCAACACAAACGTTAG
AATGTGAACCTAAAAATAGAGGTTCAAaCCCTCTTATTAACCGaGgaAGA
AAACAAGAAACCGCTAACTTCtAACCCTGAAACTAACACTTCAGCTTCCC
CACTTTCAAAGGA
>MTD_T_17085_South_Africa_Limpopo
TACTAAAATTAGGGGGATATGGAATTATCCGAATAACCTTAATACTTAAC
CCGTTAACAAAATCACTCAACTACCCCTTCATAACCCTTTCCTTATGAGG
TATTATCATAACAGGCCTAATTTGCCTACGCCAAACAGACCTAAAATCAC
TAATTGCTTACTCTTCAGTAGGCCACATAGGCCTAGTAATCTCTGCAGCC
CTTCTACAAACCCCACTATCAATTTCAGGAGCCATTATCCTAATAATTGC
CCATGGCTTATCATCATCTATACTCTTTTGCCTAGCTAATACAAACTATG
AACGAACCCATAATCGAACCTTACTATTAACCCGCAGCATACAAACCTTA
CTACCCTTAATAACCCTTTGATGGTTGCTAGCCAACTTAATAAATATAGC
CATACCCCCCACAATTAACCTTATAGGAGAACTAACAATCATCGCATCAT
TATTCAGCTGAGCCAACATTACTATTGTACTAACTGGATTAGGAACACTA
ATCTCAGCTCTCTACTCCCTCCACATATTCTCAACCACACAATGAGGAGG
AACCCCTCCACCCCATATACACACTATCACTCCAACCCATACACGAGAAC
ACTTAATCATAATACTCCACATCACCCCTCTAATCCTATTAATAATAAAA
CCCCAACTCATAaCAACCTTCTGTTAGtAtaGTTTCAACACAAACGTTAG
AATGTGAACCTAAAAATAGAGGTTCAAACCCTCTTATTAACCGAGGAAGA
AAACAAGAAACCGCTAACTTCTAACCCTGAAACTAACACTTCAGCTTCCC
CACTTTCAAAGGA
>MTD_T_17086_South_Africa_Limpopo
TACTAAAATTAGGGGGATATGGAATTATCCGAATAACCTTAATACTTAAC
CCGtTAACAaAATCACTCAaCTACCCCTTCATAACCcTTTCCTTATGAGG
TATTATCATAACAGGCCTAATTtGCCTACGCCAAACAGACCTAAAATCAC
TAATTGCTTACTCTTCAGTAGGCCACATAGGCCTAGTAATCTCTGCAGCC
CTTCTACAAACCCCACTATCAATTTCAGGAGCCATTATCCTAATAATTGC
CCATGGCTTATCATCATCTATACTCTTTTGCCTAGCTAATACAAACTATG
AACGAACCCATAATCGAACCTTACTATTAACCCGCAGCATACAAACCTTA
CTACCCTTAATAACCCTTTGATGGTTGCTAGCCAACTTAATAAATATAGC
CATACCCCCCACAATTAACCTTATAGGAGAACTAACAATCATCGCATCAT
TATTCAGCTGAGCCAACATTACTATTGTACTAACTGGATTAGGAACACTA
ATCTCAGCTCTCTACTCCCTCCACATATTCTCAACCACACAATGAGGAGG
AACCCCTCCACCCCATATACACACTATCACTCCAACCCATACACGAGAAC
ACTTAATCATAATACTCCACATCACCCCTCTAATCCTATTAATAATAAAA
CCCCAACTCATAACAACCTTCTGTTAGTATAGTTTCAaCACAAACGTTAG
AATGTGAACCTAAAAATAGAGGTTCAAACCCTCTTATTAACCGAGGAAGA
AAACAAGAAACCGCTAACTTCTAACCCTGAAACTAACACTTCAGCTTCCC
CACTTTCAAAGGA
>MTD_T_17087_South_Africa_Limpopo
TACTAAAATTAGGGGGATATGGAATTATCCGAATAACCTTAATACTTAAC
CCGTTAACAAAATCACTCAACTACCCCTTCATAACCCTTTCCTTATGAGG
TATTATCATAACAGGCCTAATTTGCCTACGCCAAACAGACCTAAAATCAC
TAATTGCTTACTCTTCAGTAGGCCACATAGGCCTAGTAATCTCTGCAGCC
CTTCTACAAACCCCACTATCAATTTCAGGAGCCATTATCCTAATAATTGC
CCATGGCTTATCATCATCTATACTCTTTTGCCTAGCTAATACAAACTATG
AACGAACCCATAATCGAACCTTACTATTAACCCGCAGCATACAAACCTTA
CTACCCTTAATAACCCTTTGATGGTTGCTAGCCAACTTAATAAATATAGC
CATACCCCCCACAATTAACCTTATAGGAGAACTAACAATCATCGCATCAT
TATTCAGCTGAGCCAACATTACTATTGTACTAACTGGATTAGGAACACTA
ATCTCAGCTCTCTACTCCCTCCACATATTCTCAACCACACAATGAGGAGG
AACCCCTCCACCCCATATACACACTATCACTCCAACCCATACACGAGAAC
ACTTAATCATAATACTCCACATCACCCCTCTAATCCTATTAATAATAAAA
CCCCAACTCATAACAACCTTCTGTTAGTATAGTTTCAACacaaaCGTTAG
AATGTGAACCTAAAAATAGAGGTTCAAACCCTCTTATTAACCGAGGAAGA
AAACAAGAAACCGCTAACTTCTAACCCTGAAACTAACACTTCAGCTTCCC
CACTTTCAAAGGA
>MTD_T_17088_South_Africa_Limpopo
TACTAAAATTAGGGGGATATGGAATTATCCGAATAACCTTAATACTTAAC
CCGTTAACAAAATCACTCAACTACCCCTTCATAACCCTTTCCTTATGAGG
TATTATCATAACAGGCCTAATTTGCCTACGCCAAACAGACCTAAAATCAC
TAATTGCTTACTCTTCAGTAGGCCACATAGGCCTAGTAATCTCTGCAGCC
CTTCTACAAACCCCACTATCAATTTCAGGAGCCATTATCCTAATAATTGC
CCATGGCTTATCATCATCTATACTCTTTTGCCTAGCTAATACAAACTATG
AACGAACCCATAATCGAACCTTACTATTAACCCGCAGCATACAAACCTTA
CTACCCTTAATAACCCTTTGATGGTTGCTAGCCAACTTAATAAATATAGC
CATACCCCCCACAATTAACCTTATAGGAGAACTAACAATCATCGCATCAT
TATTCAGCTGAGCCAACATTACTATTGTACTAACTGGATTAGGAACACTA
ATCTCAGCTCTCTACTCCCTCCACATATTCTCAACCACACAATGAGGAGG
AACCCCTCCACCCCATATACACACTATCACTCCAACCCATACACGAGAAC
ACTTAATCATAATACTCCACATCACCCCTCTAATCCTATTAATAATAAAA
CCCCAACTCATAACAACCTTCTGTTAGTATAGTTTCAACACAAACGTTAG
AATGTGAACCTAAAAATAGAGGTTCAAACCCTCTTATTAACCGAGGAAGA
AAACAAGAAACCGCTAACTTCTAACCCTGAAACTAACACTTCAGCTTCCC
CACTTTCAAAGGA
>MTD_T_16195_South_Africa_Northern_Cape
nnnnnnnnnnnnnnnnnnnnggaattaTCCGAATAACCTTAATACTTAAC
CCGTTAACAAAATCACTCAACTACCCCTTCATAACCCTTtCCTTATGAGG
TATTATCATAACAGGCCTAATTTGCCTACGCCAAACAGACCTAAAATCAC
TAATTGCTTACTCTTCAGTAGGCCACATAGGCCTAGTAATCTCTGCAGCC
CTTCTACAAACCCCACTATCAATTTCAGGAGCCATTATCCTAATAATTGC
CCATGGCTTATCATCATCTATACTCTTTTGCCTAGCTAATACAAACTATG
AACGAACCCATAATCGAACCTTACTATTAACCCGCAGCAtACAAaCCTTA
CTACCCTTAAtAACCCTTTGATGGTTGCTAGCCAaCTTAAtAAaTATAGC
cATACCCCCcACAATTAACCTTATAGGAGAACTAACAATCATCGCATCAT
TATTCAGCTGAGCCAACATTACTATTGTACTAACTGGATTAGGAACACTA
ATCTCAGCTCTCTACTCCCTCCACATATTCTCAACCACACAATGAGGAGG
AACCCCTCCACCCCATATACACACTATCACTCCAACCCATACACGAGAAC
ACTTAATCATAATACTCCACATCACCCCTCTAATCCTATTAATAATAAAA
CCCCAACTCATAACAACCTTCTGTTAGTATAGTTTCAACACAAACGTTAG
AATGTGAACCTAAAAATAGAGGTTCAAACCCTCTTATTGACCGAGGAAGa
AAACAAGAAACCGCTAACTTCTAACCCTaAAACTAACACTTCAGCTTCCC
CACTTtCAAAGga
>MTD_T_16186_South_Africa_Northern_Cape
nnnnnnnnnnnnnnnnnnnnggAATTATCCGAATAACCTTAATACTTAAC
CCGTTAACAAAATCACTCAACTACCCCTTCATAACCCTTTCCTTATGAGG
TATTATCATAACAGGCCTAATTTGCCTACGCCAAACAGACCTAAAATCAC
TAATTGCTTACTCTTCAGTAGGCCACATAGGCCTAGTAATCTCTGCAGCC
CTTCTACAAACCCCACTATCAATTTCAGGAGCCATTATCCTAATAATTGC
CCATGGCTTATCATCATCTATACTCTTTTGCCTAGCTAATACAAACTATG
AACGAACCCATAATCGAACCTTACTATTAACCCGCAGCATACAAACCTTA
CTACCCTTAATAACCCTTTGATGGTTGCTAGCCAACTTAATAAATATAGC
CATACCCCCCACAATTAACCTTATAGGAGAACTAACAATCATCGCATCAT
TATTCAGCTGAGCCAACATTACTATTGTACTAACTGGATTAGGAACACTA
ATCTCAGCTCTCTACTCCCTCCACATATTCTCAACCACACAATGAGGAGG
AACCCCTCCACCCCATATACACACTATCACTCCAACCCATACACGAGAAC
ACTTAATCATAATACTCCACATCACCCCTCTAATCCTATTAATAATAAAA
CCCCAACTCATAACAACCTTCTGTTAGTATAGTTTCAACACAAACGTTAG
AATGTGAACCTAAAAATAGAGGTTCAAACCCTCTTATTGACCGAGGAAGA
AAACAAGAAACCGCTAACTTCTAACCCTGAAACTAACACTTCAGCTTCCC
CACTTTCAAAGGA
>MTD_T_17009_South_Africa_KwaZulu-Natal
TACTAAAATTAGGGGGATATGGAATCATCCGAATAACCTTAATACTTAAC
CCGTTAACAAAATCACTCAACTACCCCTTCATAACCCTTTCCTTATGAGG
TATTATCATAACAGGCCTAATTTGCCTACGCCAAACAGACCTAAAATCAC
TAATTGCTTACTCTTCAGTAGGCCACATAGGCCTAGTAATCTCTGCAGCC
CTCCTACAAACCCCACTATCAATTTCAGGAGCCATTATCCTAATAATTGC
CCATGGTTTATCATCATCTATACTCTTTTGCCTAGCTAATACAAACTATG
AACGAACCCATAATCGAACTTTACTATTAACCCGCAGCATACAAACCTTA
CTACCCTTAATAACCCTTTGATGGTTGCTAGCCAACTTAATAAATATAGC
CATACCCCCCACAATTAACCTTATGGGAGAACTAACAATCATCGCATCAT
TATTCAGCTGAGCCAACATTACTATTGTACTAACTGGATTAGGAACACTA
ATCTCAGCTCTCTACTCCCTCCACATATTCTCAACCACACAATGAGGAGG
AACCCCTCCACCCCATATACACACTATCACTCCATCCCATACACGAGAAC
ACTTAATCATAATACTCCACATCACCCCTCTAATCCTATTAATAATAAAA
CCCCAACTCATAACAACCTTCTGTTAGTATAGTTTCAACACAAACGTTAG
AATGTGAGCCTAAAAATAGAGGTTCAAACCCTCTTATTGACCGAGGAAGA
AAACAAGAAACCGCTAACTTCTAACCcTGAaACTAACACTTCAGCTTCCC
CACTTTCAAAGGA
>MTD_T_17013_South_Africa_KwaZulu-Natal
TACTAAAATTAGGGGGATATGGAATCATCCGAATAACCTTAATACTTAAC
CCGTTAACAAAATCACTCAACTACCCCTTCATAACCCTTTCCTTATGAGG
TATTATCATAACAGGCCTAATTTGCCTACGCCAAACAGACCTAAAATCAC
TAATTGCTTACTCTTCAGTAGGCCACATAGGCCTAGTAATCTCTGCAGCC
CTCCTACAAACCCCACTATCAATTTCAGGAGCCATTATCCTAATAATTGC
CCATGGTTTATCATCATCTATACTCTTTTGCCTAGCTAATACAAACTATG
AACGAACCCATAATCGAACTTTACTATTAACCCGCAGCATACAAACCTTA
CTACCCTTAATAACCCTTTGATGGTTGCTAGCCAACTTAATAAATATAGC
CATACCCCCCACAATTAACCTTATGGGAGAACTAACAATCATCGCATCAT
TATTCAGCTGAGCCAACATTACTATTGTACTAACTGGGTTAGGAACACTA
ATCTCAGCTCTCTACTCCCTCCACATATTCTCAACCACACAATGAGGAGG
AACCCCTCCACCCCATATACACACTATCACTCCATCCCATACACGAGAAC
ACTTAATCATAATACTCCACATCACCCCTCTAATCCTATTAATAATAAAA
CCCCAACTCATAACAACCTTCTGTTAGTATAGTTTCAACACAAACGTTAG
AATGTGAGCCTAAAAATAGAGGTTCAAACCCTCTTATTGACCGAGGAAGA
AAACAAGAAACCGCTAACTTCTAACCCTGAAACTAACACTTCAGCTTCCC
CACTTTCAAAGGA
>MTD_T_16194_South_Africa_KwaZulu-Natal
nnnnnnnnnnnnnnnnnnnngGAATTATCCGAATAACCTTAATACTTAAC
CCGTTAACAAAATCACTCAACTACCCCTTCATAaCCCTTTCCTTaTGAGG
TATTATCATAACAGGCCTAATTTGCcTaCGCCAAACAGACCTAAAATCAC
TAATTGCTTacTcTTCAGTaGGCCACATAGGCcTAGTAATCTCTGCAGCC
CTCCTACAAACCCCACTATCAATTTCAGGAGCCATTATCCTAATAATTGC
CCATGGTTTATCATCATCTATACTCTTTTGCCTAGCTAATACAAACTATG
AACGAACCCATAATCGAACTTTACTATTAACCCGCAGCATAcAAACCTTA
CTACCCTTAATAACCCTTTGATGGTTGcTaGCCAACTTAATAAATATAGC
CATACCCCCCaCAATTAACCTTaTGGGaGaACTAACAATCaTCGCATcAT
TATTcAGcTGAGCCAACATTACTATTGTACTaaCTGGATTAGGaaCACTA
aTCTCAGCTCTcTACTCCcTCCAcaTaTTCTCAACCACACaaTGAGGaGG
AAcCCCTCCACcCCATATACACAcTATCACTCCATCcCATACACGAGAAc
ACTTAATCATAATACTCCACATCaCCCCTCTAATCCTATTAATAATAAAA
CCCCAACTCATAACAACCTTCTGTTAGTATAGTTTCAACACAAACGTTAG
AATGTGAGCCTAAAAATAGAGGTTCAAACCCTCTTATTGACCGAGGAAGA
AAACAAGAAACCGCTAACTTCTAACCCTGAAACTAACACTTCAGCTTCCC
CACTTTCAAAGGA
>MTD_T_16201_South_Africa_KwaZulu-Natal
nnnnnnnnnnnnnnnnnnnnGGAATCATCCGAATAACCTTAATACTTAAC
CCGTTAACAAAATCACTCAACTACCCCTTCATAACCCTTTCCTTATGAGG
TATTATCATAACAGGCCTAATTTGCCTACGCCAAACAGACCTAAAATCAC
TAATTGCTTACTCTTCAGTAGGCCACATAGGCCTAGTAATCTCTGCAGCC
CTCCTACAAACCCCACTATCAATTTCAGGAGCCATTATCCTAATAATTGC
CCATGGTTTATCATCATCTATACTCTTTTGCCTAGCTAATACAAACTATG
AACGAACCCATAATCGAACTTTACTATTAACCCGCAGCATAcAAACCTTA
CtACCcTTAataACCCTTTGatGaTTGCTAGCCAaCTTAAtAAatAtAGC
CATACCCCCCACAATTAACcTTAtGGGaGAACTAACAATCATCGCATCAT
TATTCAGCtGAgCCAACATtaCTATTGTACTAaCTGGATTAGGAACACTA
ATcTCAgCTcTcTACTCCCTCCACATATTCTCAACCACACAATGAGGAGG
AACCCCTCCACCCCATATACACACTATCACTCCATCCCATACACGAGAAC
ACTTAATCATAATACTCCACATCACCCCTCTAATCCTATTAATAATAAAA
CCCCAACTCATAACAACCTTCTGTTAGTATAGTTTCAACACAAACGTTAG
AATGTGAGCCTAAAAATAGAGGTTCAAACCCTCTTATTGACCGAGGAAGA
AAACAAGAAACCGCTAACTTCTAACCCTGAAACTAACACTTCAGCTTCCC
CACTTtCAAAGGa
>MTD_T_17018_South_Africa_KwaZulu-Natal
TACTAAAATTAGGGGGATATGGAATCATCCGAATAACCTTAATACTTAAC
CCGTTAACAAAATCACTCAACTACCCCTTCATAACCCTTTCCTTATGAGG
TATTATCATAACAGGCCTAATTTGCCTACGCCAAACAGACCTAAAATCAC
TAATTGCTTACTCTTCAGTAGGCCACATAGGCCTAGTAATCTCTGCAGCC
CTCCTACAAACCCCACTATCAATTTCAGGAGCCATTATCCTAATAATTGC
CCATGGTTTATCATCATCTATACTCTTTTGCCTAGCTAATACAAACTATG
AACGAACCCATAATCGAACTTTACTATTAACCCGCAGCATACAAACCTTA
CTACCCTTAATAACCCTTTGATGGTTGCTAGCCAACTTAATAAATATAGC
CATACCCCCCACAATTAACCTTATGGGAGAACTAACAATCATCGCATCAT
TATTCAGCTGAGCCAACATTACTATTGTACTAACTGGGTTAGGAACACTA
ATCTCAGCTCTCTACTCCCTCCACATATTCTCAACCACACAATGAGGAGG
AACCCCTCCACCCCATATACACACTATCACTCCATCCCATACACGAGAAC
ACTTAATCATAATACTCCACATCACCCCTCTAATCCTATTAATAATAAAA
CCCCAACTCATAACAACCTTCTGTTAGTATAGTTTCAACACAAACGTTAG
AATGTGAGCCTAAAAATAGAGGTTCAAACCCTCTtATTGACCGAGGAAgA
AAAcAAgAAACCGCTaAcTTCTAACCCTGAAACTAACACTTCAGCTTCCC
CACTTTCAAAGGA
>MTD_T_17019_South_Africa_KwaZulu-Natal
TACTAAAATTAGGGGGATATGGAATCATCCGAATAACCTTAATACTTAAC
CCGTTAACAAAATCACTCAACTACCCCTTCATAACCCTTTCCTTATGAGG
TATTATCATAACAGGCCTAATTTGCCTACGCCAAACAGACCTAAAATCAC
TAATTGCTTACTCTTCAGTAGGCCACATAGGCCTAGTAATCTCTGCAGCC
CTCCTACAAACCCCACTATCAATTTCAGGAGCCATTATCCTAATAATTGC
CCATGGTTTATCATCATCTATACTCTTTTGCCTAGCTAATACAAACTATG
AACGAACCCATAATCGAACTTTACTATTAACCCGCAGCATACAAACCTTA
CTACCCTTAATAACCCTTTGATGGTTGCTAGCCAACTTAATAAATATAGC
CATACCCCCCACAATTAACCTTATGGGAGAACTAACAATCATCGCATCAT
TATTCAGCTGAGCCAACATTACTATTGTACTAACTGGGTTAGGAACACTA
ATCTCAGCTCTCTACTCCCTCCACATATTCTCAACCACACAATGAGGAGG
AACCCCTCCACCCCATATACACACTATCACTCCATCCCATACACGAGAAC
ACTTAATCATAATACTCCACATCACCCCTCTAATCCTATTAATAATAAAA
CCCCAACTCATAACAACCTTCTGTTAGTATAGTTTCAACACAAACGTTAG
AATGTGAGCCTAAAAaTAGAGGTTCAAACCCTcTTATTGACCGAGgAagA
AAACAAGAAACCGCTAACTTCTAACCCTGAAACTAACACTTCAGCTTCCC
CACTTTCAAAGGA
>MTD_T_17020_South_Africa_KwaZulu-Natal
TACTAAAATTAGGGGGATATGGAATCATCCGAATAACCTTAATACTTAAC
CCGTTAACAAAATCACTCAACTACCCCTTCATAACCCTTTCCTTATGAGG
TATTATCATAACAGGCCTAATTTGCCTACGCCAAACAGACCTAAAATCAC
TAATTGCTTACTCTTCAGTAGGCCACATAGGCCTAGTAATCTCTGCAGCC
CTCCTACAAACCCCACTATCAATTTCAGGAGCCATTATCCTAATAATTGC
CCATGGTTTATCATCATCTATACTCTTTTGCCTAGCTAATACAAACTATG
AACGAACCCATAATCGAACTTTACTATTAACCCGCAGCATACAAACCTTA
CTACCCTTAATAACCCTTTGATGGTTGCTAGCCAACTTAATAAATATAGC
CATACCCCCCACAATTAACCTTATGGGAGAACTAACAATCATCGCATCAT
TATTCAGCTGAGCCAACATTACTATTGTACTAACTGGGTTAGGAACACTA
ATCTCAGCTCTCTACTCCCTCCACATATTCTCAACCACACAATGAGGAGG
AACCCCTCCACCCCATATACACACTATCACTCCATCCCATACACGAGAAC
ACTTAATCATAATACTCCACATCACCCCTCTAATCCTATTAATAATAAAA
CCCCAACTCATAACAACCTTCTGTtAGTATAGTTTCAACACAAACGTTAG
AATGTGAGCCTAAAAATAgAGGTtCAAaCCCTCTTATTGACCGAGGAAGA
AAACAAGAAACCGCTAACTTCTAACCCTGAAACTAACACTTCAGCTTCCC
CACTTTCAAAGGA
>MTD_T_17021_South_Africa_KwaZulu-Natal
TACTAAAATTAGGGGGATATGGAATCATCCGAATAACCTTAATACTTAAC
CCGTTAACAAAATCACTCAACTACCCCTTCATAACCCTTTCCTTATGAGG
TATTATCATAACAGGCCTAATTTGCCTACGCCAAACAGACCTAAAATCAC
TAATTGCTTACTCTTCAGTAGGCCACATAGGCCTAGTAATCTCTGCAGCC
CTCCTACAAACCCCACTATCAATTTCAGGAGCCATTATCCTAATAATTGC
CCATGGTTTATCATCATCTATACTCTTTTGCCTAGCTAATACAAACTATG
AACGAACCCATAATCGAACTTTACTATTAACCCGCAGCATACAAACCTTA
CTACCCTTAATAACCCTTTGATGGTTGCTAGCCAACTTAATAAATATAGC
CATACCCCCCACAATTAACCTTATGGGAGAACTAACAATCATCGCATCAT
TATTCAGCTGAGCCAACATTACTATTGTACTAACTGGGTTAGGAACACTA
ATCTCAGCTCTCTACTCCCTCCACATATTCTCAACCACACAATGAGGAGG
AACCCCTCCACCCCATATACACACTATCACTCCATCCCATACACGAGAAC
ACTTAATCATAATACTCCACATCACCCCTCTaATCCTATTAATAATAAAA
CCCCAACTCATAACAACCTTCTGTTAGTATAGTTTCAaCaCAAACGTTaG
AATGtGAGCCTAAAAATAGAGGTTCAAACCCtCTTATTGACCGAGGAAGA
AAACAAGAAACCGCTAACTTCTAACCCTGAAACTAACACTTCAGCTTCCC
CACTTTCAAAGGA
>MTD_T_17022_South_Africa_KwaZulu-Natal
TACTAAAATTAGGGGGATATGGAATCATCCGAATAACCTTAATACTTAAC
CCGTTAACAAAATCACTCAACTACCCCTTCATAACCCTTTCCTTATGAGG
TATTATCATAACAGGCCTAATTTGCCTACGCCAAACAGACCTAAAATCAC
TAATTGCTTACTCTTCAGTAGGCCACATAGGCCTAGTAATCTCTGCAGCC
CTCCTACAAACCCCACTATCAATTTCAGGAGCCATTATCCTAATAATTGC
CCATGGTTTATCATCATCTATACTCTTTTGCCTAGCTAATACAAACTATG
AACGAACCCATAATCGAACTTTACTATTAACCCGCAGCATACAAACCTTA
CTACCCTTAATAACCCTTTGATGGTTGCTAGCCAACTTAATAAATATAGC
CATACCCCCCACAATTAACCTTATGGGAGAACTAACAATCATCGCATCAT
TAtTCAGCTGAGCCAACATTACTATTGTACTAACTGGGTTAGGAACACTA
ATCTCAGCTCTCTACTCCCTCCACATATTCTCAACCACACAATGAGGAGG
AACCCCTCCACCCCATATACACACTATCACTCCATCCCATACACGAGAAC
ACTTAATCATAATACTCCACATCACCCCTCTAATCCTATTAATAATAAAA
CCCCAACTCATAACAACCTTCTGTTAGTATAGTTTCAACACAAACGTTAG
AATGTGAGCCTAAAAATAGAGGTTCAAaCCCTCTTATTGACCGAGGAAGA
AAACAAGAAACCGCTAACTTCTAACCCTGAAACTAAcACTTCAGCTTCCC
CACTTTCAAAGGA
>MTD_T_17024_South_Africa_KwaZulu-Natal
TACTAAAATTAGGGGGATATGGAATCATCCGAATAACCttaataCttaaC
CCGTTAACAAAATCACTCAACTACCCCTTCATAACCCTTTCCTTATGAGG
TATTATCATAACAGGCCTAATTTGCCTACGCCAAACAGACCTAAAATCAC
TAATTGCTTACTCTTCAGTAGGCCACATAGGCCTAGTAATCTCTGCAGCC
CTCCTACAAACCCCACTATCAATTTCAGGAGCCATTATCCTAATAATTGC
CCATGGTTTATCATCATCTATACTCTTTTGCCTAGCTAATACAAACTATG
AACGAACCCATAATCGAACTTTACTATTAACCCGCAGCATACAAACCTTA
CTACCCTTAATAACCCTTTGATGGTTGCTAGCCAACTTAATAAATATAGC
CATACCCCCCACAATTAACCTTATGGGAGAACTAACAATCATCGCATCAT
TATTCAGCTGAGCCAACATTACTATTGTACTAACTGGGTTAGGAACACTA
ATCTCAGCTCTCTACTCCCTCCACATATTCTCAACCACACAATGAGGAGG
AACCCCTCCACCCCATATACACACTATCACTCCATCCCATACACGAGAAC
ACTTAATCATAATACTCCACATCACCCCTCTAATCCTATTAATAATAAAA
CCCCAACTCATAACAACCTTCTGTTAGTATAGTTTCAACACAAACGTTAG
AATGTGAGCCTAAAAATAGAGGTTCAAACCCTCTTATTGACCGAGGAAGA
AAACAAGAAACCGCTAACTTCTAACCCTGAAACTAACACTTCAGCTTCCC
CACTTTCAAAGGA
>MTD_T_17025_South_Africa_KwaZulu-Natal
TACTAAAATTAGGGGGATATGGAATCATCCGAATAACCttaataCttaaC
CCgtTAACAAAATCACTCAACTACCCCTTCATAACCCTTTCCTTATGAGG
TATTATCATAACAGGCCTAATTTGCCTACGCCAAACAGACCTAAAATCAC
TAATTGCTTACTCTTCAGTAGGCCACATAGGCCTAGTAATCTCTGCAGCC
CTCCTACAAACCCCACTATCAATTTCAGGAGCCATTATCCTAATAATTGC
CCATGGTTTATCATCATCTATACTCTTTTGCCTAGCTAATACAAACTATG
AACGAACCCATAATCGAACTTTACTATTAACCCGCAGCATACAAACCTTA
CTACCCTTAATAACCCTTTGATGGTTGCTAGCCAACTTAATAAATATAGC
CATACCCCCCACAATTAACCTTATGGGAGAACTAACAATCATCGCATCAT
TATTCAGCTGAGCCAACATTACTATTGTACTAACTGGGTTAGGAACACTA
ATCTCAGCTCTCTACTCCCTCCACATATTCTCAACCACACAATGAGGAGG
AACCCCTCCACCCCATATACACACTATCACTCCATCCCATACACGAGAAC
ACTTAATCATAATACTCCACATCACCCCTCTAATCCTATTAATAATAAAA
CCCCAACTCATAACAACCTTCTGTTAGTATAGTTTCAACACAAACGTTAG
AATGTGAGCCTAAAAATAGAGGTTCAAACCCTCTTATTGACCGAGGAAGA
AAACAAGAAACCGCTAACTTCTAACCCTGAAACTAACACTTCAGCTTCCC
CACTTTCAAAGGA
>MTD_T_16198_South_Africa_Eastern_Cape
nnnnnnnnnnnnnnnnnnnnggaatTATCCGAATAACCTTAaTACTTAAC
CCGTTAACAAAATCACTCAACTACCCCTTCATAACCCTCTCCTTATGAGG
TATTATCATAACAGGCCTAATTTGCCTACGCCAAACAGACCTAAAATCAC
TAATTGCTTACTCTTCAGTAGGCCACATAGGCCTAGTAATCTCTGCAGCC
CTCCTGCAAACCCCTCTATCAATTTCAGGAGCCATTATCCTAATAATTGC
CCATGGTTTATCATCATCTATACTCTTTTGCCTAGCTAATACAAACTATG
AACGAACCCATAATCGAACCTTACTATTAACCCGCAGCATACAAACCTTA
CTACCCTTAATAACCCTTTGATGGTTGCTAGCCAACTTAATAAATATAGC
CATACCCCCCACAATTAATCTTATAGGAGAACTAACAATCATCGCATCAT
TATTCAGCTGAGCCAACATTACTATTGTACTAACTGGATTAGGAACACTA
ATCTCAGCTCTCTACTCCCTCCACATATTCTCAACCACACAATGAGGAGG
AACCCCTCCACCCCATATACACACTATCACCCCATCCCATACACGAGAAC
ACTTAATCATAATACTCCACATCACCCCTCTAATCCTATTAATAATAAAA
CCCCAACTCATAACAACCTTCTGTTAGTATAGTTTCAACACAAACGTTAG
AATGTGAGCCTAAAAATAGAGGTTCGAACCCTCTTATTAACCGAGGAAGA
AAACAAGAAACCGCTAACTTCTAACCCTGAAACTAACACTTCAGCTTCCC
CACTTtCAAAGGa
>MTD_T_11694_South_Africa_Eastern_Cape
TATTAAAATTAGGGGGATATGGAATTATCCGAATAACCTTAATACTTAAC
CCGTTAACAAAATCACTCAACTACCCCTTCATAACCCTCTCCTTATGAGG
TATTATCATAACAGGCCTAATTTGCcTACGCCAAACAGACCTAAAATCAC
TAATTGCTTACTCTTCAGTAGGCCACATAGGCCTAGTAATCTCTGCAGCC
CTCCTACAAACCCCACTATCAATTTCAGGAGCCATTATCCTAATAATTGC
CCATGGTTTATCATCATCTATACTCTTTTGCCTAGCTAATACAAACTATG
AACGAACCCATAATCGAACCTTACTATTAACCCGCAGCATACAAACCTTA
CTACCCTTAATAACCCTTTGATGGTTGCTAGCCAACTTAATAAATATAGC
CATACCCCCCACAATTAATCTTATAGGAGAACTAACAATCATCGCATCAT
TATTCAGCTGAGCCAACATTACTATTGTACTAACTGGATTAGGAACACTA
ATCTCAGCTCTCTACTCCCTCCACATATTCTCAACCACACAATGAGGAGG
AACCCCTCCACCCCATATACACACTATCACCCCATCCCATACACGAGAAC
ACTTAATCATAATACTCCACATCACCCCTCTAATCCTATTAATAATAAAA
CCCCAACTCATAACAACCTTCTGTTAGTATAGTTTCAACACAAACGTTAG
AATGTGAGCCTAAAAATAGAGGTTCAAACCCTCTTATTAACCGAGGAAGA
AAACAAGAAACCGCTAACTTCTAACCCTGAAACTAACACTTCAGCTTCCC
CACTTTCAAAGGA
>MTD_T_17100_South_Africa_Eastern_Cape
TACTAAAATTAGGGGGATATGGAATTATCCGAATAACCTTAATACTTAAC
CCGTTAACAAAATCACTCAACTACCCCTTCATAACCCTCTCCTTATGAGG
TATTATCATAACAGGCCTAATTTGCCTACGCCAAACAGACCTAAAATCAC
TAATTGCTTACTCTTCAGTAGGCCACATAGGCCTAGTAATCTCTGCAGCC
CTCCTGCAAACCCCTCTATCAATTTCAGGAGCCATTATCCTAATAATTGC
CCATGGTTTATCATCATCTATACTCTTTTGCCTAGCTAATACAAACTATG
AACGAACCCATAATCGAACCTTACTATTAACCCGCAGCATACAAACCTTA
CTACCCTTAATAACCCTTTGATGGTTGCTAGCCAACTTAATAAATATAGC
CATACCCCCCACAATTAATCTTATAGGAGAACTAACAATCATCGCATCAT
TATTCAGCTGAGCCAACATTACTATTGTACTAACTGGATTAGGAACACTA
ATCTCAGCTCTCTACTCCCTCCACATATTCTCAACCACACAATGAGGAGG
AACCCCTCCACCCCATATACACACTATCACCCCATCCCATACACGAGAAC
ACTTAATCATAATACTCCACATCACCCCTCTAATCCTATTAATAATAAAA
CCCCAACTCATAACAACCTTCTGTTAGTATAGTTTCAACACAAACGTTAG
AATGTGAGCCTAAAAATAGAGGTTCGAACCCTCTTATTAACCGAGGAAGA
AAACAAGAAACCGCTAACTTCTAACCCTGAAACTAACACTTCAGCTTCCC
cACTTTCAAAGGA
>MTD_T_17099_South_Africa_Eastern_Cape
TACTAAAATTAGGGGGATATGGAATTATCCGAATAACCTTAATACTTAAC
CCGTTAACAAAATCACTCAACTACCCCTTCATAACCCTCTCCTTATGAGG
TATTATCATAACAGGCCTAATTTGCCTACGCCAAACAGACCTAAAATCAC
TAATTGCTTACTCTTCAGTAGGCCACATAGGCCTAGTAATCTCTGCAGCC
CTCCTACAAACCCCACTATCAATTTCAGGAGCCATTATCCTAATAATTGC
CCATGGTTTATCATCATCTATACTCTTTTGCCTAGCTAATACAAACTATG
AACGAACCCATAATCGAACCTTACTATTAACCCGCAGCATACAAACCTTA
CTACCCTTAATAACCCTTTGATGGTTGCTAGCCAACTTAATAAATATAGC
CATACCCCCCACAATTAATCTTATAGGAGAACTAACAATCATCGCATCAT
TATTCAGCTGAGCCAACATTACTATTGTACTAACTGGATTAGGAACACTA
ATCTCAGCTCTCTACTCCCTCCACATATTCTCAACCACACAATGAGGAGG
AACCCCTCCACCCCATATACACACTATCACCCCATCCCATACACGAGAAC
ACTTAATCATAATACTCCACATCACCCCTCTAATCCTATTAATAATAAAA
CCCCAACTCATAACAACCTTCTGTTAGTATAGTTTCAACACAAACGTTAG
AATGTGAGCCTAAAAATAGAGGTTCGAACCCTCTTATTAACCGAGGAAGA
AAACAAGAAACCGCTAACTTCTAACCCTGAAACTAACACTTCAGCTTCCC
cACTTTCAAAGGA
>MTD_T_16189_South_Africa_Eastern_Cape
nnnnnnnnnnnnnnnnnnnngGAATTATCCGAATAACCTTAATACTTAAC
CCGTTAACAAAATCACTCAACTACCCCTTCATAACCCTCTCCTTATGAGG
TATTATCATAACAGGCCTAATTTGCCTACGCCAAACAGACCTAAAATCAC
TAATTGCTTACTCTTCAGTAGGCCACATAGGCCTAGTAATCTCTGCAGCC
CTCCTGCAAACCCCTCTATCAATTTCAGGAGCCATTATCCTAATAATTGC
CCATGGTTTATCATCATCTATACTCTTTTGCCTAGCTAATACAAACTATG
AACGAACCCATAATCGAACCTTACTATTAACCCGCAGCATACAAACCTTA
CTACCCTTAATAACCCTTTGATGGTTGCTAGCCAACTTAATAAATATAGC
CATACCCCCCACAATTAATCTTATAGGAGAACTAACAATCATCGCATCAT
TATTCAGCTGAGCCAACATTACTATTGTACTAACTGGATTAGGAACACTA
ATCTCAGCTCTCTACTCCCTCCACATATTCTCAACCACACAATGAGGAGG
AACCCCTCCACCCCATATACACACTATCACCCCATCCCATACACGAGAAC
ACTTAATCATAATACTCCACATCACCcCTCTAATCCTATTAATAATAAAA
CCCCAACTCATAACAACCCTCTGTTAATATAGTTTCAACACAAACGTTAG
AATGTGAGCCTAAAAATAGAGGTTCGAACCCTCTTATTAACCGAGGAAGA
AAACAAGAAACCGCTAACTTCTAACCCTGAaACTAACACtTCAGCTTCCc
CACTTTCAAaGGA
>MTD_T_16185_South_Africa_Western_Cape
nnnnnnnnnnnnnnnnnnnnGGAATTATCCGAATAACCTTAATACTTAAC
CCGTTAACAAAATCACTCAACTACCCCTTCATAACCCTCTCCTTATGAGG
TATTATCATAACAGGCCTAATTTGCCTACGCCAAACAGACCTAAAATCAC
TAATTGCTTACTCTTCAGTAGGCCACATAGGCCTAGTAATCTCTGCAGCC
CTCCTACAAACCCCACTATCAATTTCAGGAGCCATTATCCTAATAATTGC
CCATGGTTTATCATCATCTATACTCTTTTGCCTAGCTAATACAAACTATG
AACGAACCCATAATCGAACCTTACTATTAACCCGCAGCATACAAACCTTA
CTACCCTTAATAACCCTTTGATGGTTGCTAGCCAACTTAATAAATATAGC
CATACCCCCCACAATTAATCTTATAGGAGAACTAACAATCATCGCATCAT
TATTCAGCTGAGCCAACATTACTATTGTACTAACTGGATTAGGAACACTA
ATTTCAGCTCTCTACTCCCTCCACATATTCTCAACCACACAATGAGGAGG
AACCCCTCCACCCCATATACACACTATCACCCCATCCCATACACGAGAAC
ACTTAATCATAATACTCCACATCACCCCTCTAATCCTATTAATAATAAAA
CCCCAACTCATAACAACCTTCTGTTAGTATAGTTTCAACACAAACGTTAG
AATGTGAGCCTAAAAATAGAGGTTCGAACCCTCTTATTAACCGAGGAAGA
AAACAAGAAACCGCTAACTTCTAACCCTGAAACTAACACTTCAGCtTCCC
CACTTtCAAAGGA
>MTD_T_15603_South_Africa_Western_Cape
nnnnnnnnnnnGGGGGATACGGAATTATCCGAATAACCTTAATACTTAAC
CCATTAACAAAATCACTCAGCTACCCCTTCATAACCCTTTCCTTATGAGG
CATTATCATAACAGGTCTAATCTGCCTACGCCAAACAGACCTAAAATCAC
TAATTGCCTACTCTTCAGTAGGCCATATAGGTCTAGTAATCTCTGCAGCA
CTCCTACAAACCCCATTATCAATTACAGGAGCCACTATTCTAATAATTGC
TCATGGTTTATCATCATCTATACTCTTTTGCCTAGCTAAtAcAAaCTATG
AACGAACCCATAATCGAACCTTACTATTAAcACGCAGCAtACAAaCCTTA
CTACCCTTAatAaCCCTTTGATGATTGCTAGCcAACTtaATAAATAtAGC
ccTACCCCccacAATTAaCCTtATAGGAgAaTtaACAATCATCGcATCac
TATTCAGCTGAGCTAACATTACCATCGTACTAACAGGATTAGGAACATTA
ATCTCAGCTCTCTACTCCCTCCACATATTCTCAACCACACAATGAGGAGG
AACCCCCCCACCTCaTaTaCACAcTATCaCTcCCTCCCATACACGAGAAC
ACTTAATCATAATGCTTCACATCACCCCCCTAATCCTATTAATAATAAAA
CCCCAACTCATAACAACCTTTTGTTAGTATAGTTTCAACACAAACGTTAG
AATGTGAGCCTAAAAATAGAGGTTCAAACCCTCTTATTAACCGAGGAAGA
AAACAAGAAACCGCTAACTTCTAACTCTGAATCTAACACTTCAGCTTCCC
CACTTtCaaagga
>MTD_T_15597_South_Africa_Western_Cape
TACTAAAATTAGGGGGATACGGAATTATCCGAATAACCTTAATACTTAAC
CCATTAACAAAATCACTCAGCTACCCCTTCATAACCCTTTCCTTATGAGG
CATTATCATAACAGGTCTAATCTGCCTACGCCAAACAGACCTAAAATCAC
TAATTGCCTACTCTTCAGTAGGCCATATAGGTCTAGTAATCTCTGCAGCA
CTCCTACAAACCCCATTATCAATTACAGGAGCCACTATTCTAATAATTGC
TCATGGTTTATCATCATCTATACTCTTTTGCCTAGCTAATACAAACTATG
AACGAACCCATAATCGAACCTTACTATTAACACGCAGCATACAAACCTTA
CTACCCTTAATAACCCTTTGATGATTGCTAGCCAACTTAATAAATATAGC
CCTACCCCCCACAATTAACCTTATAGGAGAATTAACAATCATCGCATCAT
TATTCAGCTGAGCTAACATTACCATCGTACTAACAGGATTAGGAACATTA
ATCTCAGCTCTCTACTCCCTCCACATATTCTCAACCACACAATGAGGAGG
AACCCCCCCACCTCATATACACACTATCACTCCCTCCCATACACGAGAAC
ACTTAATCATAATGCTTCACATCACCCCCCTAATCCTATTAATAATAAAA
CCCCAACTCATAACAACCTTTTGTTAGTATAGTTTCAACACAAACGTTAG
AATGTGAGCCTAAAAATAGAGGTTCAAACCCTCTTATTAACCGAGGAAGA
AAACAAGAAACCGCTAACTTCTAACTCTGAATCTAACACTTCAGCTTCCC
CACTTtCAAAGga
>MTD_T_15598_South_Africa_Western_Cape
TACTAAAATTAGGGGGATACGGAATTATCCGAATAACCTTAATACTTAAC
CCATTAACAAAATCACTCAGCTACCCCTTCATAACCCTTTCCTTATGAGG
CATTATCATAACAGGTCTAATCTGCCTACGCCAAACAGACCTAAAATCAC
TAATTGCCTACTCTTCAGTAGGCCATATAGGTCTAGTAATCTCTGCAGCA
CTCCTACAAACCCCATTATCAATTACAGGAGCCACTATTCTAATAATTGC
TCATGGTTTATCATCATCTATACTCTTTTGCCTAGCTAATACAAACTATG
AACGAACCCATAATCGAACCTTACTATTAACACGCAGCATACAAACCTTA
CTACCCTTAATAACCCTTTGATGATTGCTAGCCAACTTAATAAATATAGC
CCTACCCCCCACAATTAACCTTATAGGAGAATTAACAATCATCGCATCAT
TATTCAGCTGAGCTAACATTACCATCGTACTAACAGGATTAGGAACATTA
ATCTCAGCTCTCTACTCCCTCCACATATTCTCAACCACACAATGAGGAGG
AACCCCCCCACCTCATATACACACTATCACTCCCTCCCATACACGAGAAC
ACTTAATCATAATGCTTCACATCACCCCCCTAATCCTATTAATAATAAAA
CCCCAACTCATAACAACCTTTTGTTAGTATAGTTTCAACACAAACGTTAG
AATGTGAGCCTAAAAATAGAGGTTCAAACCCTCTTATTAACCGAGGAAGA
AAACAAGAAACCGCTAACTTCTAACTCTGAATCTAACACTTCAGCTTCCC
CACTTtCAaagga
>MTD_T_15599_South_Africa_Western_Cape
TACTAAAATTAgGGGGATACGGAATTATCCGAATAACCTTAATACTTAAC
CCATTAACAAAATCACTCAGCTACCCCTTCATAACCCTTTCCTTATGAGG
CATTATCATAACAGGTCTAATCTGCCTACGCCAAACAGACCTAAAATCAC
TAATTGCCTACTCTTCAGTAGGCCATATAGGTCTAGTAATCTCTGCAGCA
CTCCTACAAACCCCATTATCAATTACAGGAGCCACTATTCTAATAATTGC
TCATGGTTTATCATCATCTATACTCTTTTGCCTAGCTAATACAAACTATG
AACGAACCCATAATCGAACCTTACTATTAACACGCAGCATACAAACCTTA
CTACCCTTAATAACCCTTTGATGATTGCTAGCCAACTTAATAAATATAGC
CCTACCCCCCACAATTAACCTTATAGGAGAATTAACAATCATCGCATCAT
TATTCAGCTGAGCTAACATTACCATCGTACTAACAGGATTAGGAACATTA
ATCTCAGCTCTCTACTCCCTCCACATATTCTCAACTACACAATGAGGAGG
AACCCCCCCACCTCATATACACACTATCACTCCCTCCCATACACGAGAAC
ACTTAATCATAATGCTTCACATCACCCCCCTAATCCTATTAATAATAAAA
CCCCAACTCATAACAACCTTTTGTTAGTATAgTTTCAACACAAACGTTAG
AATGTGAGCCTAAAAATAGAGGTTCAAACCCTCTTATTAACCGAGGAAGA
AAACAAGAAACCGCTAACTTCTAACTCTGAATCTAACACTTCAGCTTCCC
CACTTTCaAaGGA
>MTD_T_15600_South_Africa_Western_Cape
nnnnnnnnnnnnnnnnnnnnGGAATTATCCGAATAACCTTAATACTTAAC
CCATTAACAAAATCACTCAGCTACCCCTTCATAACCCTTTCCTTATGAGG
CATTATCATAACAGGTCTAATCTGCCTACGCCAAACAGACCTAAAATCAC
TAATTGCCTACTCTTCAGTAGGCCATATAGGTCTAGTAATCTCTGCAGCA
CTCCTACAAACCCCATTATCAATTACAGGAGCCACTATTCTAATAATTGC
TCATGGTTTATCATCATCTATACTCTTTTGCCTAGCTAATACAAACTATG
AACGAACCCATAATCGAACCTTACTATTAACACGCAGCATACAAaCCTTA
CTACCCTTAATAACCCTTTGATGATTGCTAGCCAACTTAAtAAatAtAGC
CctaCCCCCcacaATTAACCTTATAGGAGAATTAACAATCATCGCATCAT
TATTCAGCTGAGCTAACATTACCATCGTACTAACAGGATTAGGAACATTA
ATCTCAGCTCTCTACTCCCTCCACATATTCTCAACCACACAATGAGGAGG
AACCCCCCCACCTCATATACACACTATCACTCCCTCCCATACACGAGAAC
AcTTAatCATAATGCTTCACATCACCCCCCTAATCCTATTAATAATAAAA
CCCCAACTCATAACAACCTTTTGTTAGTATAGTTTCAACACAAACGTTAG
AATGTGAGCCTAAAAATAGAGGTTCAAACCCTCTTATTAACCGAGGAAGA
AAACAAGAAACCGCTAACTTCTAACTCTGAATCTAACACTTCAGCTTCCC
CACTTTCAAAGGa
>MTD_T_15601_South_Africa_Western_Cape
nnnnnnnnnnnnnnnnnnnnGGAATTATCCGAATaACCTTAaTACTTAaC
CCATTAACAAAATCACTCAGCTACCCCTTCATAACCCTTTCCTTATGAGG
CATTATCATAACAGGTCTAATCTGCCTACGCCAAACAGACCTAAAaTCAC
TAATTGCCTACTCTTCAGTAGGCCATATAGGTCTAGTAATCTCTGCAGCA
CTCCTACAAaCCCcATTATCAaTTACAGGAGCCACTATTCTAATAATTGC
TCATGGTTTATCATCATCTATACTCTTTTGCCTAGCTAAtaCAAaCTATG
AACGAACCCATAATCGAACCTTACTATTAaCACGcagCatACAAaCCTTA
CTACCCTTAATAaCCCTTTGATGATTGctaGCcAacTtAaTAAatatagc
CCTaCCCCcCAcaaTTAACcTtaTaGgAGAATTAACAATCATCGCATCAT
TATTCAGCTGAGCTAACATTACCATCGTACTAACAGGATTAGGAACATTA
ATCTCAGCTCTCTACTCCCTCCACATATTCTCAACCACACAATGAGGAGG
AACCCCCCCACCTCATATACACACTATCACTccCTCcCATACacGAGAAC
ACTTAATCATAATGCTTCACATCACCCCCCTAATCCTATTAATAATAAAA
CCCCAACTCATAACAACCTTTTGTTAGTATAGTTTCAACACAAACGTTAG
AATGTGAGCCTAAAAATAGAGGTTCAAACCCTCTTATTAACCGAGGAAGA
AAACAAGAAACCGCTAACTTCTAACTCTGAATCTAACACTTCAGCTTCCC
CACTTtCAAAGGA
>MTD_T_15602_South_Africa_Western_Cape
TACTAAAATTAGGGGGATACGGAATTATCCGAATAACCTTAATACTTAAC
CCATTAACAAAATCACTCAGCTACCCCTTCATAACCCTTTCCTTATGAGG
CATTATCATAACAGGTCTAATCTGCCTACGCCAAACAGACCTAAAATCAC
TAATTGCCTACTCTTCAGTAGGCCATATAGGTCTAGTAATCTCTGCAGCA
CTCCTACAAACCCCATTATCAATTACAGGAGCCACTATTCTAATAATTGC
TCATGGTTTATCATCATCTATACtCTTTTGCCTAGCTAATACAAACTATG
AACGAACCCATAATCGAACCTTACTATTAACACGCAGCAtAcAAaCCTTA
CTACCCTTAAtAACCCTTTGatGATtGCTAGCCAaCTTAATAAatatagc
CCTaccCCCcACAATTAACCTTATAGGAGAATTAACAATCATCGCATCAC
TATTCAGCTGAGCTAACATTACCATCGTACTAACAGGATTAGGAACATTA
ATCTCAGCTCTCTACTCCCTCCACATATTCTCAACCACACAATGAGGAGG
AACCCCCCCACCTCATATACACACTATCACTCCCTCCCATACACGAGAAC
ACTTAATCATAATGCTTCACATCACCCCCCTAATCCTATTAATAATAAAA
CCCCAACTCATAACAACCTTTTGTTAGTATAGTTTCAACACAAACGTTAG
AATGTGAGCCTAAAAATAGAGGTTCAAACCCTCTTATTAACCGAGGAAGA
AAACAAGAAACCGCTAACTTCTAACTCTGAATCTAACACTTCAGCTTCCC
CACTTtCAaagga
>MTD_T_15604_South_Africa_Western_Cape
nnnnnnnnnnnnnnnnnnnnggAATTATCCGAATAACCTTAATACTTAAC
CCATTAACAAAATCACTCAGCTACCCCTTCATAACCCTTTCCTTATGAGG
CATTATCATAACAGGTCTAATCTGCCTACGCCAAACAGACCTAAAATCAC
TAAtTGCCTACTCTTCAGTAGGCCATAtAGGTCTAGTAATCTCTGCAGCA
CTCCTACAAACCCCATTATCAATTACAGGAGCCACTATTCTAATAATTGC
TCATGGTTTATCATCATCTATACTCTTTTGCCTAGCTAATACAAACTATG
AACGAACCCATAATCGAACCTTACTATTAACACGCAGCATACAAACCTTA
CTACCCTTAATAACCCTTTGATGATTGCTAGCCAACTTAATAAATATAGC
CCTACCCCCCACAATTAACCTTATAGGAGAATTAACAATCATCGCATCAC
TATTCAGCTGAGCTAACATTACCATCGTACTAACAGGATTAGGAACATTA
ATCTCAGCTCTCTACTCCCTCCACATATTCTCAACCACACAATGAGGAGG
AACCCCCCCACCTCATATACACACTATCACTCCCTCCCATACACGAGAAC
ACTTAATCATAATGCTTCACATCACCCCCCTAATCCTATTAATAATAAAA
CCCCAACTCATAACAACCTTTTGTTAGTATAGTTTCAACACAAACGTTAG
AATGTGAGCCTAAAAATAGAGGTTCAAACCCTCTTATTAACCGAGGAAGA
AAACAAGAAACCGCTAACTTCTAACTCTGAATCTAACACTTCAGCTTCCC
CACTTtCAAAGGA
>MTD_T_16215_Namibia
nnnnnnnnnnnnnnnnnnnnggaaTCATCCGAATAACCTTAATACTTAAC
CCACTAACAAAATCACTCAGCTACCCCTTCATAACCCTTTCCCTATGAGG
TATTATCATAACAGGCCTAATCTGCTTACGCCAAACAGACCTAAAATCAT
TAATCGCTTATTCCTCTGTAGGTCATATAGGACTAGTAATCTCTGCAACC
CTCCTACAAACCCCATTATCAATTACAGGAGCCATAATCCTAATAATCGC
CCATGGCTTATCATCATCTATACTCTTTTGCCTAGCCAATACAAACTATG
AACGAACCCATAATCGAACCCTATTATTAACACACAGCATACAAaCCCTA
CTACCCTTAATAACCCTTTGATGATTACTAGCTAaCTTAATAAACATAGC
CCTaCCCCCAaCAaTTAaCCTTATAGGAGAaCTAACAaTCATCGCATCCT
TATTTAGCTGAGCCAACATTACCATCGTACTAACCGGATTAGGAACACTA
ATCTCAGCTCTCTACTCCCTCCACATATTcTCAaCCACACAGTGAGGAGG
AACTCCTCCACCCCATATAAACACTATCACCCCATCCCATACACGAGAAC
ACTTAATTATAATACTCCACATCACCCCCTTAATCCTTCTAATAATAAAA
CCCCAACTCATAA---CCTTTTGTTAATATAGTTTCAACACAAACATTAG
AATGTGAGCCTAAAAATAGAGATTCAAACCCTCTTATTAACCGAGGAAGA
AAACAAGAAACCGCTAACTTCTAACTCTGAAACTAACACTTCAGCTTCCC
CACTTTtAAAGga
>MTD_T_13024_Namibia
TACTAAAATTAGGGGGATATGGAATCATCCGAATAACCTTAATACTTAAC
CCACTAACAAAATCACTCAGCTACCCCTTCATAACCCTTTCCCTATGAGG
TATTATCATAACAGGCCTAATCTGCTTACGCCAAACAGACCTAAAATCAT
TAATCGCTTATTCCTCTGTAGGTCATATAGGACTAGTAATCTCTGCAACC
CTCCTACAAACCCCATTATCAATTACAGGAGCCATAATCCTAATAATCGC
CCATGGCTTATCATCATCTATACTCTTTTGCCTAGCCAATACAAACTATG
AACGAACCCATAATCGAACCCTATTATTAACACACAGCATACAAACCCTA
CTACCCTTAATAACCCTTTGATGATTACTAGCTAACTTAATAAACATAGC
CCTACCCCCAACAATTAACCTTATAGGAGAACTAACAATCATCGCATCCT
TATTTAGCTGAGCCAACATTACCATCGTACTAACCGGATTAGGAACACTA
ATCTCAGCTCTCTACTCCCTCCACATATTCTCAACCACACAGTGAGGAGG
AACTCCTCCACCCCATATAAACACTATCACCCCATCCCATACACGAGAAC
ACTTAATTATAATACTCCACATCACCCCCTTAATCCTTCTAATAATAAAA
CCCCAACTCATAAC---CTTTTGTTAATATAGTTTCAACACAAACATTAG
AATGTGAGCCTAAAAATAGAGATTCAAACCCTCTTATTAACCGAGGAAGA
AAACAAGAAACCGCTAACTTCTAACTCTGAAACTAACACTTCAGCTTCCC
cACTTTTAAAGGA
>MTD_T_13019_Namibia
TACTAAaATTAGGGGGATATGGAATCATCCGAATAACCTTAATACTTAAC
CCACTAACAAAATCACTCAGCTACCCCTTCATAACCCTTTCCCTATGAGG
TATTATCATAACAGGCCTAATCTGCTTACGCCAAACAGACCTAAAATCAT
TAATCGCTTATTCCTCTGTAGGTCATATAGGACTAGTAATCTCTGCAACC
CTCCTACAAACCCCATTATCAATTACAGGAGCCATAATCCTAATAATCGC
CCATGGCTTATCATCATCTATACTCTTTTGCCTAGCCAATACAAACTATG
AACGAACCCATAATCGAACCCTATTATTAACACACAGCATACAAACCCTA
CTACCCTTAATAACCCTTTGATGATTACTAGCTAACTTAATAAACATAGC
CCTACCCCCAACAATTAACCTTATAGGAGAACTAACAATCATCGCATCCT
TATTTAGCTGAGCCAACATTACCATCGTACTAACCGGATTAGGAACACTA
ATCTCAGCTCTCTACTCCCTCCACATATTCTCAACCACACAGTGAGGAGG
AACTCCTCCACCCCATATAAACACTATCACCCCATCCCATACACGAGAAC
ACTTAATTATAATACTCCACATCACCCCCTTAATCCTTCTAATAATAAAA
CCCCAACTCATAAC---CTTTTGTTAATATAGTTTCAACACAAACATTAG
AATGTGAGCCTAAAAATAGAGATTCAAACCCTCTTATTAACCGAGGAAGA
AAACAAGAAACCGCTAACTTCTAACTCTGAAACTAACACTTCAGCTTCCC
CACTTTTAAAGGA
>MTD_T_17059_South_Africa_Limpopo
nnnnnnnnnnnnnnnnnnnnnnnnnnnnnnnnnnnnnnnnnnnnnnnnnn
CCACTAACAAAATCACTTAGCTACCCCTTCATAACCCTTTCCCTATGAGG
TATTATCATAACAGGCCTAATCTGCTTACGCCAAACAGACCTAAAATCAT
TAATCGCTTATTCCTCTGTAGGTCATATAGGACTAGTAATCTCTGCAACC
CTCCTACAAACCCCATTATCAATTACAGGAGCCATAATCCTAATAATCGC
CCATGGCTTATCATCATCTATACTCTTTTGCCTAGCCAATACAAACTATG
AACGAACCCATAATCGAACCCTATTATTAACACACAGCATACAAACCCTA
CTACCCTTAATAACCCTTTGATGATTGCTAGCTAACTTAATAAACATAGC
CCTACCCCCAACAATTAACCTTATAGGAGAACTAACAATCATCGCATCCT
TATTTAGCTGAGCCAACATTACCATCGTACTAACCGGATTAGGAACACTA
ATCTCAGCTCTCTACTCCCTCCACATATTCTCAACCACACAGTGAGGAGG
AACTCCTCCACCCCATATAAACACTATCACCCCATCCCATACACGAGAAC
ACTTAATCATAATACTCCACATCACCCCCTTAATCCTTCTAATAATAAAA
CCCCAACTCATAAC---CTTTTGTTAATATAGTTTCAACACAAACATTAG
AATGTGAGCCTAAAAATAGAGATTCAAACCCTCTTATTAACCGAGGAAGA
AAACAAGAAACCGCTAACTTCTAACTCTGAAACTAACACTTCAGCTTCCC
cACTTTTAAAGGA
>MTD_T_17066_South_Africa_Limpopo
nnnnnnnnnnnnnnnnnnnnnnnnnnnnnnnnnnnnnnnnnnnnnnnnnn
nnnnnnnnnnnnnnnnnnnnnnnnnnnnnnnnnnnnnnnnnnnnnnnnnn
nnnnnnnnnnnnnnnnnnnnnnnnnnnnnnnnnnnnnnnnnnnnnnnnnn
nnnnnnnnnnnnnnnnnnnnnnnnnnnnnnnnnnnnnnnnnnnnnnnnnn
nnnnnnnnnnnnnnnnnnnnnnnnnnnnnnnnnnnnnnnnnnnnnnnnnn
nnnnnnnnnnnnnnnnnnnnnnnnnnnnnnnnnnnnnnnnnnnnnnnnnn
nnnnnnnnnnnnnnnnnnnnnnnnnnnnnnnnnnnnnnnnnnnnnnnnnn
nnnnnnnnnnnnnnnnnnnnnnnnnnnnnnnnnnnnnnnnnnnnnnnnnn
nnnnnnnnnnnnnnnnnnnnnnnnnnnnnnnnnnnnnnnnnTCGCATCCT
TATTTAGCTGAGCCAACATTACCATCGTACTAACCGGATTAGGAACACTA
ATCTCAGCTCTCTACTCCCTCCATATATTCTCAACCACACAGTGAGGAGG
AACTCCTCCACCCCATATAAACACTATCACCCCAACCCATACACGAGAAC
ACTTAATCATAATACTCCACATCACCCCCTTAATCCTTCTAATAATAAAA
CCCCAACTCATAAC---CTTTTGTTAATATAGTTTCAACACAAACATTAG
AATGTGAGCCTAAAAATAGAGATTCAACCCCTCTTATTAACCGAGGAAGA
AAACAAGAAACCGCTAACTTCTAACTCTGAAACTAACACTTCAGCTTCCC
CACTTTTAAAGGA
>MTD_T_17054_South_Africa_Limpopo
nnnnnnnnnnnnnnnnnnnnnnnnnnnnnnnnnnnnnnnnnnnnnnnnnn
nnnnnnnnnnnnnnnnnnnnnnnnnnnnnnnnnnnnnnnnnnnnnnnnnn
nnnnnnnnnnnnnnnnnnnnnnnnnnnnnnnnnnnnnnnnnnnnnnnnnn
nnnnnnnnnnnnnnnnnnnnnnnnnnnnnnnnnnnnnnnnnnnnnnnnnn
nnnnnnnnnnnnnnnnnnnnnnnnnnnnnnnnnnnnnnnnnnnnnnnnnn
nnnnnnnnnnnnnnnnnnnnnnnnnnnnnnnnnnnnnnnnnnnnnnnnnn
nnnnnnnnnnnnnnnnnnnnnnnnnnnnnnnnnnnnnnnnnnnnnnnnnn
nnnnnnnnnnnnnnnnnnnnnnnnnnnnnnnnnnnnnnnnnnnnnnnnnn
nnnnnnnnnnnnnnnnnnnnnnnnnnnnnnnnnnnnnnnnnnnnnnnccT
TATTTAGCTGAGCCAACATTACCATCGTACTAACCGGATTAGGAACACTA
ATCTCAGCTCTCTACTCCCTCCACATATTCTCAACCACACAGTGAGGAGG
AACTCCTCCACCCCATATAAACACTATCACCCCATCCCATACACGAGAAC
ACTTAATCATAATACTCCACATCACCCCCTTAATCCTTCTAATAATAAAA
CCCCAACTCATAAC---CTTTTGTTAATATAGTTTCAACACAAACATTAG
AATGTGAGCCTAAAAATAGAGATTCAAACCCTCTTATTAACCGAGGAAGA
AAACAAGAAACCGCTAACTTCTAACTCTGAAACTAACACTTCAGCTTCCC
CACTTTTAAAGGA
>MTD_T_16211_South_Africa_Mpumalanga
nnnnnnnnnnnnnnnnnnnnggAATCATCCgAATAACCTTAATACTTAAC
CCACTAACAAAATCACTTAGCTACCCCTTCATAACCCTTTCCCTATGAGG
CATTATCATAACAGGCCTAATCTGCTTACGCCAAACAGACCTAAAATCAT
TAATCGCTTATTCCTCTGTAGGTCATATAGGACTAGTAATCTCTGCAaCC
CTTCTACAAACCCCATTATCAATTACAGGAGCCATAATCCTAATAATCGC
CCATGGCTTATCATCATCTATACTCTTTTGCCTAGCCAAtacAAACTATG
AACGAACCCATAATCGAACCCTatTATTAAcAcACAGCAtAcAAaCCCTA
CTACCcTTAAtAACCcTTTGAtgATtGCTAGCTAACcTAAtAAAcatAgC
CcTACCCCCAACAATCAACCTCATAGGAGAACTAACAATCATCGCATCCT
TATTTAGCTGAGCCAACATTACCATCGTACTAACCGGATTAGGAACACTA
ATCTCAGCTCTCTACTCCCTCCATATATTCTCAACCACACAGTGAGGAGG
AACTCCTCCACCCCATATAAACACTATCACCCCAACCCATACACGAGAAC
ACTTAATCATAATACTCCACATCACCCCCTTAATCCTTCTAATAATAAAA
CCCCAACTCATAA---CCTTTTGTTAATATAGTTTCAACACAAACATTAG
AATGTGAGCCTAAAAATAGAGATTCAACCCCTCTTATTAACCGAGGAAGA
AAACAAGAAACCGCTAACTTCTAACTcTGAAACTAACACTTCAGCTTCCC
CACTTTtAAAGGa
>LN824017
TATTAAAATTAGGGGGATATGGAATTATCCGAATAACCTTAATACTTAAC
CCGTTAACAAAATCACTCAACTACCCCTTCATAACCCTCTCCTTATGAGG
TATTATCATAACAGGCCTAATTTGCCTACGCCAAACAGACCTAAAATCAC
TAATTGCTTACTCTTCAGTAGGCCACATAGGCCTAGTAATCTCTGCAGCC
CTCCTACAAACCCCACTATCAATTTCAGGAGCCATTATCCTAATAATTGC
CCATGGTTTATCATCATCTATACTCTTTTGCCTAGCTAATACAAACTATG
AACGAACCCATAATCGAACCTTACTATTAACCCGCAGCATACAAACCTTA
CTACCCTTAATAACCCTTTGATGGTTGCTAGCCAACTTAATAAATATAGC
CATACCCCCCACAATTAATCTTATAGGAGAACTAACAATCATCGCATCAT
TATTCAGCTGAGCCAACATTACTATTGTACTAACTGGATTAGGAACACTA
ATCTCAGCTCTCTACTCCCTCCACATATTCTCAACCACACAATGAGGAGG
AACCCCTCCACCCCATATACACACTATCACCCCATCCCATACACGAGAAC
ACTTAATCATAATACTCCACATCACCCCTCTAATCCTATTAATAATAAAA
CCCCAACTCATAACAACCTTCTGTTAGTATAGTTTCAACACAAACGTTAG
AATGTGAGCCTAAAAATAGAGGTTCAAACCCTCTTATTAACCGAGGAAGA
AAACAAGAAACCGCTAACTTCTAACCCTGAAACTAACACTTCAGCTTCCC
CACTTTCAAAGGA
