# Supplementary material for: In quest of contact: phylogeography of helmeted terrapins (Pelomedusa galeata, P. subrufa sensu stricto)
Source: PeerJ. 2018 Jun 5;6:e4901. doi: 10.7717/peerj.4901 (PMC5993023; doi:10.7717/peerj.4901)
Supplement: Supplemental Information 4 [file peerj-06-4901-s006.fas]

>MTD_T_11746_Angola
TAGCTTAAAACTCAAAGGACTTGGCGGTGTCCCATACCCAACTAGAGGAG
CCTGTTCTATAAGCGATAATCCACGATCAACCTTACCACCCCTTGCCATT
CAGCCTATATACCGCCGTCTCCAGCTTACCTTGTGAAAGCCTAAAAGTAA
GCAAAATAGCTCTTACAGCTAGAAAGTCAGGTCCAGGTGTAGCCGATGGG
GTGGATGCAATGGGCTACATTTTCTAAAATAGAAATATTCACGGACAGAC
CATTGAAATACGGACTGACAAGTCGGATTTAGCAGTAATCTAGGAGTAGA
AAACCTACATTAAGCCGGCCCTGGGACAAGCCTTAGTCCAATGAATCTGA
GGTGGATTCTCAGTAGACAACGCAACTCTAACCCGCTTTTTCACCTTACA
CTTCCTAACCCCCTTTATTATCGCCGGCTTCACTTCAATTCACCTTTTAT
TCCTTCACGAAACAGGCTCCAACAACCCTACAGGACTCAACTCCAACTCC
GACAAAATTCCATTCCATCCCTACTTCTCATACAAAGATCTTCTAGGAGT
AAACCTACTCATAACAGGACTATTAACCCTAACCCTCTTTCTACCTAATC
TACTAACAGACCCAGAAAACTTCACCCCAGCCAATCCCTTAGTTACCCCC
CCCCACATTAAACCTGAATGATACTTCCTCTTCGCCTACGCAATCCTACG
CTCTATCCCTAACAAATTAGGGGAGTACTAGCCCTTCTGGCCTCAGTAGC
TATCCTCTTCCTTATACCTGTATTACACACCTCTAAACAACGATCAGCTA
TCTTCCGACCCTTTACACAAACCCTACTCTGATCTTTAACCGCCGATCTA
ATTATTCTCCACTAACAAAATCACTTAGCTACCCCTTCATAACCCTTTCC
CTATGAGGTATTATCATAACAGGCCTAATCTGCTTACGCCAAACAGACCT
AAAATCATTAATCGCTTATTCCTCTGTAGGTCATATAGGACTAGTAATCT
CTGCAACCCTCCTACAAACCCCATTATCAATTACAGGAGCCATCATCCTA
ATAATCGCCCATGGCTTATCATCATCTATACTCTTTTGCCTAGCCAATAC
AAACTATGAACGAACCCATAATCGAACCCTATTATTAACACACAGCATAC
AAACCCTACTACCCTTAATAACCCTTTGATGATTGCTAGCTAACTTAATA
AACATAGCCCTACCCCCAACAATTAACCTTATAGGAGAACTAACAATCAT
CGCATCCTTATTTAGCTGAGCCAACATTACCATCGTACTAACCGGATTAG
GAACACTAATCTCAGCTCTCTACTCCCTCCACATATTCTCAACCACACAG
TGAGGAGGAACTCCTCCACCCCATATAAACACTATCACCCCATCCCATAC
ACGAGAACACTTAATTATAATACTCCACATCACCCCCTTAATCCTTCTAA
TAATAAAACCCCAACTCATAA---CCTTTTGTTAATATAGTTTCAACACA
AACATTAGAATGTGAGCCTAAAAATAGAGATTCAAACCCTCTTATTAACC
GAGGAAGAAAACAAGAAACCGCTAACTTCTAACTTGAAACTAACACTTCA
GC
>MTD_T_11747_Angola
TAGCTTAAAACTCAAAGGACTTGGCGGTGTCCCATACCCAACTAGAGGAG
CCTGTTCTATAAGCGATAATCCACGATCAACCTTACCACCCCTTGCCATT
CAGCCTATATACCGCCGTCTCCAGCTTACCTTGTGAAAGCCTAAAAGTAA
GCAAAATAGCTCTTACAGCTAGAAAGTCAGGTCCAGGTGTAGCCGATGGG
GTGGATGCAATGGGCTACATTTTCTAAAATAGAAATATTCACGGACAGAC
CATTGAAATACGGACTGACAAGTCGGATTTAGCAGTAATCTAGGAGTAGA
AAACCTACATTAAGCCGGCCCTGGGACAAGCCTTAGTCCAATGAATCTGA
GGTGGATTCTCAGTAGACAACGCAACTCTAACCCGCTTTTTCACCTTACA
CTTCCTAACCCCCTTTATTATCGCCGGCTTCACTTCAATTCACCTTTTAT
TCCTTCACGAAACAGGCTCCAACAACCCTACAGGACTCAACTCCAACTCC
GACAAAATTCCATTCCATCCCTACTTCTCATACAAAGATCTTCTAGGAGT
AAACCTACTCATAACAGGACTATTAACCCTAACCCTCTTTCTACCTAATC
TACTAACAGACCCAGAAAACTTCACCCCAGCCAATCCCTTAGTTACCCCC
CCCCACATTAAACCTGAATGATACTTCCTCTTCGCCTACGCAATCCTACG
CTCTATCCCTAACAAATTAGGGGAGTACTAGCCCTTCTGGCCTCAGTAGC
TATCCTCTTCCTTATACCTGTATTACACACCTCTAAACAACGATCAGCTA
TCTTCCGACCCTTTACACAAACCCTACTCTGATCTTTAACCGCCGATCTA
ATTATTCTCCACTAACAAAATCACTTAGCTACCCCTTCATAACCCTTTCC
CTATGAGGTATTATCATAACAGGCCTAATCTGCTTACGCCAAACAGACCT
AAAATCATTAATCGCTTATTCCTCTGTAGGTCATATAGGACTAGTAATCT
CTGCAACCCTCCTACAAACCCCATTATCAATTACAGGAGCCATCATCCTA
ATAATCGCCCATGGCTTATCATCATCTATACTCTTTTGCCTAGCCaATAC
AAACTATGAACGAACCCATAATCGAACCCTATTATTAACACACAGCATAC
AAACCCTACTACCCTTAATAACCCTTTGATGATTGCTAGCTAACTTAATA
AACATAGCCCTACCCCCAACAATTAACCTTATAGGAGAACTAACAATCAT
CGCATCCTTATTTAGCTGAGCCAACATTACCATCGTACTAACCGGATTAG
GAACACTAATCTCAGCTCTCTACTCCCTCCACATATTCTCAACCACACAG
TGAGGAGGAACTCCTCCACCCCATATAAACACTATCACCCCATCCCATAC
ACGAGAACACTTAATTATAATACTCCACATCACCCCCTTAATCCTTCTAA
TAATAAAACCCCAACTCATAA---CCTTTTGTTAATATAGTTTCAACACA
AACATTAGAATGTGAGCCTAAAAATAGAGATTCAAACCCTCTTATTAACC
GAGGAAGAAAACAAGAAACCGCTAACTTCTAACTTGAAACTAACACTTCA
GC
>MTD_T_11748_Angola
TAGCTTAAAACTCAAAGGACTTGGCGGTGTCCCATACCCAACTAGAGGAG
CCTGTTCTATAAGCGATAATCCACGATCAACCTTACCACCCCTTGCCATT
CAGCCTATATACCGCCGTCTCCAGCTTACCTTGTGAAAGCCTAAAAGTAA
GCAAAATAGCTCTTACAGCTAGAAAGTCAGGTCCAGGTGTAGCCGATGGG
GTGGATGCAATGGGCTACATTTTCTAAAATAGAAATATTCACGGACAGAC
CATTGAAATACGGACTGACAAGTCGGATTTAGCAGTAATCTAGGAGTAGA
AAACCTACATTAAGCCGGCCCTGGGACAAGCCTTAGTCCAATGAATCTGA
GGTGGATTCTCAGTAGACAACGCAACTCTAACCCGCTTTTTCACCTTACA
CTTCCTAACCCCCTTTATTATCGCCGGCTTCACTTCAATTCACCTTTTAT
TCCTTCACGAAACAGGCTCCAACAACCCTACAGGACTCAACTCCAACTCC
GACAAAATTCCATTCCATCCCTACTTCTCATACAAAGATCTTCTAGGAGT
AAACCTACTCATAACAGGACTATTAACCCTAACCCTCTTTCTACCTAATC
TACTAACAGACCCAGAAAACTTCACCCCAGCCAATCCCTTAGTTACCCCC
CCCCACATTAAACCTGAATGATACTTCCTCTTCGCCTACGCAATCCTACG
CTCTATCCCTAACAAATTAGGGGAGTACTAGCCCTTCTGGCCTCAGTAGC
TATCCTCTTCCTTATACCTGTATTACACACCTCTAAACAACGATCAGCTA
TCTTCCGACCCTTTACACAAACCCTACTCTGATCTTTAACCGCCGATCTA
ATTATTCTCCACTAACAAAATCACTTAGCTACCCCTTCATAACCCTTTCC
CTATGAGGTATTATCATAACAGGCCTAATCTGCTTACGCCAAACAGACCT
AAAATCATTAATCGCTTATTCCTCTGTAGGTCATATAGGACTAGTAATCT
CTGCAACCCTCCTACAAACCCCATTATcAATTACAGGAGCCATCATCCTA
ATAATCGCCCATGGCTTATCATCATCTATACTCTTTTGCCTAGCCaATAC
AAACTATGAACGAACCCATAATCGAACCCTATTATTAACACACAGCATAC
AAACCCAACTACCCTTAATAACCCTTTGATGATTGCTAGCTAACTTAATA
AACATAGCCCTACCCCCAACAATTAACCTTATAGGAGAACTAACAATCAT
CGCATCCTTATTTAGCTGAGCCAACATTACCATCGTACTAACCGGATTAG
GAACACTAATCTCAGCTCTCTACTCCCTCCACATATTCTCAACCACACAG
TGAGGAGGAACTCCTCCACCCCATATAAACACTATCACCCCATCCCATAC
ACGAGAACACTTAATTATAATACTCCACATCACCCCCTTAATCCTTCTAA
TAATAAAACCCCAACTCATAA---CCTTTTGTTAATATAGTTTCAACACA
AACATTAGAATGTGAGCCTAAAAATAGAGATTCAAACCCTCTTATTAACC
GAGGAAGAAAACAAGAAACCGCTAACTTCTAACTTGAAACTAACACTTCA
GC
>MTD_T_11755_Angola
TAGCTTAAAACTCAAAGGACTTGGCGGTGTCCCATACCCCACTAGAGGAG
CCTGTTCTATAAGCGATAATCCACGATCAACCTTACCACCCCTTGCCATT
CAGCCTATATACCGCCGTCTCCAGCTTACCTTGTGAAAGCCTAAAAGTAA
GCAAAATAGCTCTTACAGCTAGAAAGTCAGGTCCAGGTGTAGCCGATGGG
GTGGATGCAATGGGCTACATTTTCTAAAATAGAAATATTAACGGACAGAC
CATTGAAATATGGACTGACAAGTCGGATTTAGCAGTAATCTAGGAATAGA
AAACCTACATTAAGCTGGCCCTGGGACAAGCCTTAGTCCAATGAATCTGA
GGTGGATTCTCAGTAGACAACGCAACCCTAACCCGCTTTTTCACCTTACA
CTTCCTAACCCCCTTTATTATCGCCGGCTTCACTTCAATTCACCTTTTAT
TCCTTCACGAAACAGGCTCCAACAACCCCACAGGACTCAACTCCAACTCC
GACAAAATTCCATTCCATCCCTACTTCTCATACAAAGATCTTCTAGGAGT
AAACCTACTCATAATAGGACTATTAACCCTAACCCTCTTTCTACCTAATT
TACTAACAGACCCAGAAAACTTCACCCCAGCCAATCCCTTAGTTACCCCC
CCCCACATTAAACCTGAATGATACTTCCTCTTCGCCTACGCAATCCTACG
CTCCATCCCTAACAAACTAGGGGAGTACTAGCCCTCCTGGCCTCAGTAGC
CATCCTCTTCCTTATACCTGTATTACACACTTCCAAACAACGATCAGCTA
CCTTCCGACCCTTCACACAAACCCTACTCTGATCTTTAACCGCCGATCTA
ATTATTCTCCACTAACAAAATCACTTAGCTACCCCTTCATAACCCTTTCC
CTATGAGGcATTATcATAACAGGCCTAATCTGCTTACGCCAAACAGACCT
AAAATCATTaATCGCTTATTCCTCTGtAGGtCAtATAGGAcTAgtAATCT
CTGCAACCCTTCTACAAACCCCATTATcAATTACAGGAGCCATAATCCTA
ATAATCGCCCATGGCTTATCATCATCTATACTCTTTTGCCTAGcCaATAC
AAACTATGAACGAACCCATAATCGAACCCTATTATTAACACACAGcATAC
AAACCCTACTACCCTTAATAAcCCTTTGATGATTGCTAGCTAACCTAATA
AAcATAGCCCTACCCCCAACAATCAACCTCaTAGGAGAACTAACAATCAT
CGCATCCTTATTTAGCTGAGCCAACATTACCATCGTACTAACTGGATTAG
GAACACTAATCTCAGCTCTCTACTCCCTCCaTATATTCTCAACCACACAG
TGAGGAGGAACTCCTCCACCCCATATAAacacTATcaccCCAAcCCATAC
AcgAGAACACTTAATCATAATACTCCACATCACCCCCTTaATCCTTcTAA
TAATaAAACCCCAACTCATAA---CCTTTTGTTAATATAGTTTCAACaCA
AACATTaGAATGTGAGCCTAAAAATAGAGATTCAaCCCCTCTTATTAACC
GAGGAAGAAAACAAGAAACCGCTAACTTCTAACTtGaAACTAACAcTTCA
GC
>MTD_T_5220_DR_Congo
TAGCTTAAAACTCAAAGGACTTGGCGGTGTCCCATACCCAACTAGAGGAG
CCTGTTCTATAAGCGATAATCCACGATCAACCTTACCACCCCTTGCCATT
CAGCCTATATACCGCCGTCTCCAGCTTACCTTGTGAAAGCCTAAAAGTAA
GCAAAATAGCTCTTACAGCTAGAAAGTCAGGTCCAGGTGTAGCCGATGGG
GTGGATGCAATGGGCTACATTTTCTAAAATAGAAATATTCACGGACAGAC
CATTGAAATACGGACTGACAAGTCGGATTTAGCAGTAATCTAGGAGTAGA
AAACCTACATTAAGCCGGCCCTGGGACAAGCTTTAGTCCAATGAATCTGA
GGTGGATTCTCAGTAGACAACGCAACCCTAACCCGCTTTTTCACCTTACA
CTTCCTAACCCCCTTTATTATCGCCGGCTTCACTTCAATTCACCTTTTAT
TCCTTCACGAAACAGGCTCCAACAACCCCACAGGACTCAACTCCAACTCC
GACAAAATTCCATTCCATCCCTACTTCTCATACCAAGATCTTCTAGGAGT
GAACCTACTCATAATAGGACTATTAACCCTAACCCTCTTTCTACCTAATT
TACTAACAGACCCAGAAAACTTCACCCCAGCCAATCCCTTAGTTACCCCC
CCCCACATTAAACCTGAATGATACTTCCTCTTCGCCTACGCAATCCTACG
CTCTATCCCTAACAAATTAGGGGAGTACTAGCCCTCCTGGCCTCAGTAGC
CATCCTCTTCCTTATACCTGTATTACACACCTCTAAACAACGATCAGCTA
TCTTCCGACCCTTTACACAAACCCTACTCTGATCTTTAACCGCCGATCTA
ATTATTCTCCACTAACAAAATCACTTAGCTACCCCTTCATAACCCTTTCC
CTATGAGGCATTATCATAACAGGCCTAATCTGCTTACGCCAAACAGACCT
AAAATCATTAATCGCTTATTCCTCTGTAGGTCATATAGGACTAGTAATCT
CTGCAACCCTCCTACAAACCCCATTATCAATTACAGGAGCCATAATCCTA
ATAATCGCCCATGGCTTATCATCATCTATACTCTTTTGCCTAGCCAATAC
AAACTATGAACGAACCCATAATCGAACCCTATTATTAACACACAGCATAC
AAACCCTACTACCCTTAATAACCCTTTGATGATTGCTAGCTAACCTAATA
AACATAGCCCTACCCCCAACAATTAACCTCATAGGAGAACTAACAATCAT
CGCATCCTTATTTAGCTGAGCCAACATTACCATCGTACTAACCGGATTAG
GAACACTAATCTCAGCTCTCTACTCCCTCCATATATTCTCAACCACACAG
TGAGGAGGAACTCCTCCACCCCATATAAACACTATCACCCCAACCCATAC
ACGAGAACACTTAATCATAATACTCCACATCACCCCCTTAATCCTTCTAA
TAATAAAACCCCAACTCATAA---CCTTTTGTTAATATAGTTTCAACACA
AACATTAGAATGTGAGCCTAAAAATAGAGATTCAACTCCTCTTATTAACC
GAGGAAGAAAACAAGAAACCGCTAACTTCTAACTTGAAACTAACACTTCA
GC
>MTD_T_5060_FGZC_324_Madagascar
TAGCTTAAAACTCAAAGGACTTGGCGGTGTCCCATACCCCACTAGAGGAG
CCTGTTCTATAAGCGATAATCCACGATCAACCTTACCACCCCTTGCCATT
CAGCCTATATACCGCCGTCTCCAGCTTACCTTGTGAAAGCCTAAAAGTAA
GCAAAATAGCTCTTACAGCTAAAAAGTCAGGTCCAGGTGTAGCCGATGGG
GTGGATGCAATGGGCTACATTTTCTAAAATAGAAATATTCACGGACAGAC
CATTGAAATATGGACTGACAAGTCGGATTTAGCAGTAATCTAGGAATAGA
AAACCTACATTAAGCTGGCCCTGGGACAAGCCTTAGTCCAATGAATCTGA
GGTGGATTCTCAGTAGACAACGCAACCCTAACCCGCTTTTTCACCTTACA
CTTCCTAACCCCCTTTATTATCGCCGGCTTCACTTCAATTCACCTTTTAT
TCCTTCACGAAACAGGCTCCAACAACCCCACAGGACTCAACTCCAACTCC
GACAAAATTCCATTCCATCCCTACTTCTCATACAAAGATCTTCTAGGAGT
AAACCTACTCATAATAGGACTATTAACCCTAACCCTCTTTCTACCTAATT
TACTAACAGACCCAGAAAACTTCACCCCAGCCAATCCCTTAGTTACCCCC
CCCCACATTAAACCTGAATGATACTTCCTCTTCGCCTACGCAATCCTACG
CTCCATCCCTAACAAACTAGGGGAGTACTAGCCCTCCTGGCCTCAGTAGC
CATCCTCTTCCTTATACCTGTATTACACACTTCCAAACAACGATCAGCTA
CCTTCCGACCCTTCACACAAACCCTACTCTGATCTTTAACCGCCGATCTA
ATTATTCTCCACTAACAAAATCACTTAGCTACCCCTTCATAACCCTTTCC
CTATGAGGCATTATCATAACAGGCCTAATCTGCTTACGCCAAACAGACCT
AAAATCATTAATCGCTTATTCCTCTGTAGGTCATATAGGACTAGTAATCT
CTGCAACCCTCCTACAAACCCCATTATCAATTACAGGAGCCATAATCCTA
ATAATCGCCCATGGCTTATCATCATCTATACTCTTTTGCCTAGCCAATAC
AAACTATGAACGAACCCATAATCGAACCCTATTATTAACACACAGCATAC
AAACCCTACTACCCTTAATAACCCTTTGATGATTGCTAGCTAACCTAATA
AACATAGCCCTACCCCCAACAATTAACCTCATAGGAGAACTAACAATCAT
CGCATCCTTATTTAGCTGAGCCAACATTACCATCGTACTAACCGGATTAG
GAACACTAATCTCAGCTCTCTACTCCCTCCATATATTCTCAACCACACAG
TGAGGAGGAACTCCTCCACCCCATATAAACACTATCACCCCAACCCATAC
ACGAGAACACTTAATCATAATACTCCACATCACCCCCTTAATCCTTCTAA
TAATAAAACCCCAACTCATAA---CCTTTTGTTAATATAGTTTCAACACA
AACATTAGAATGTGAGCCTAAAAATAGAGATTCAACCCCTCTTATTAACC
GAGGAAGAAAACAAGAAACCGCTAACTTCTAACTTGAAACTAACACTTCA
GC
>MTD_T_5061_Madagascar
TAGCTTAAAACTCAAAGGACTTGGCGGTGTCCCATACCCCACTAGAGGAG
CCTGTTCTATAAGCGATAATCCACGATCAACCTTACCACCCCTTGCCATT
CAGCCTATATACCGCCGTCTCCAGCTTACCTTGTGAAAGCCTAAAAGTAA
GCAAAATAGCTCTTACAGCTAAAAAGTCAGGTCCAGGTGTAGCCGATGGG
GTGGATGCAATGGGCTACATTTTCTAAAATAGAAATATTCACGGACAGAC
CATTGAAATATGGACTGACAAGTCGGATTTAGCAGTAATCTAGGAATAGA
AAACCTACATTAAGCTGGCCCTGGGACAAGCCTTAGTCCAATGAATCTGA
GGTGGATTCTCAGTAGACAACGCAACCCTAACCCGCTTTTTCACCTTACA
CTTCCTAACCCCCTTTATTATCGCCGGCTTCACTTCAATTCACCTTTTAT
TCCTTCACGAAACAGGCTCCAACAACCCCACAGGACTCAACTCCAACTCC
GACAAAATTCCATTCCATCCCTACTTCTCATACAAAGATCTTCTAGGAGT
AAACCTACTCATAATAGGACTATTAACCCTAACCCTCTTTCTACCTAATT
TACTAACAGACCCAGAAAACTTCACCCCAGCCAATCCCTTAGTTACCCCC
CCCCACATTAAACCTGAATGATACTTCCTCTTCGCCTACGCAATCCTACG
CTCCATCCCTAACAAACTAGGGGAGTACTAGCCCTCCTGGCCTCAGTAGC
CATCCTCTTCCTTATACCTGTATTACACACTTCCAAACAACGATCAGCTA
CCTTCCGACCCTTCACACAAACCCTACTCTGATCTTTAACCGCCGATCTA
ATTATTCTCCACTAACAAAATCACTTAGCTACCCCTTCATAACCCTTTCC
CTATGAGGCATTATCATAACAGGCCTAATCTGCTTACGCCAAACAGACCT
AAAATCATTAATCGCTTATTCCTCTGTAGGTCATATAGGACTAGTAATCT
CTGCAACCCTCCTACAAACCCCATTATCAATTACAGGAGCCATAATCCTA
ATAATCGCCCATGGCTTATCATCATCTATACTCTTTTGCCTAGCCAATAC
AAACTATGAACGAACCCATAATCGAACCCTATTATTAACACACAGCATAC
AAACCCTACTACCCTTAATAACCCTTTGATGATTGCTAGCTAACCTAATA
AACATAGCCCTACCCCCAACAATTAACCTCATAGGAGAACTAACAATCAT
CGCATCCTTATTTAGCTGAGCCAACATTACCATCGTACTAACCGGATTAG
GAACACTAATCTCAGCTCTCTACTCCCTCCATATATTCTCAACCACACAG
TGAGGAGGAACTCCTCCACCCCATATAAACACTATCACCCCAACCCATAC
ACGAGAACACTTAATCATAATACTCCACATCACCCCCTTAATCCTTCTAA
TAATAAAACCCCAACTCATAA---CCTTTTGTTAATATAGTTTCAACACA
AACATTAGAATGTGAGCCTAAAAATAGAGATTCAACCCCTCTTATTAACC
GAGGAAGAAAACAAGAAACCGCTAACTTCTAACTTGAAACTAACACTTCA
GC
>MTD_T_5062_Madagascar
TAGCTTAAAACTCAAAGGACTTGGCGGTGTCCCATACCCCACTAGAGGAG
CCTGTTCTATAAGCGATAATCCACGATCAACCTTACCACCCCTTGCCATT
CAGCCTATATACCGCCGTCTCCAGCTTACCTTGTGAAAGCCTAAAAGTAA
GCAAAATAGCTCTTACAGCTAAAAAGTCAGGTCCAGGTGTAGCCGATGGG
GTGGATGCAATGGGCTACATTTTCTAAAATAGAAATATTCACGGACAGAC
CATTGAAATATGGACTGACAAGTCGGATTTAGCAGTAATCTAGGAATAGA
AAACCTACATTAAGCTGGCCCTGGGACAAGCTTTAGTCCAATGAATCTGA
GGTGGATTCTCAGTAGACAACGCAACCCTAACCCGCTTTTTCACCTTACA
CTTCCTAACCCCCTTTATTATCGCCGGCTTCACTTCAATTCACCTTTTAT
TCCTTCACGAAACAGGCTCCAACAACCCCACAGGACTCAACTCCAACTCC
GACAAAATTCCATTCCATCCCTACTTCTCATACAAAGATCTTCTAGGAGT
AAACCTACTCATAATAGGACTATTAACCCTAACCCTCTTTCTACCTAATT
TACTAACAGACCCAGAAAACTTCACCCCAGCCAATCCCTTAGTTACCCCC
CCCCACATTAAACCTGAATGATACTTCCTCTTCGCCTACGCAATCCTACG
CTCCATCCCTAACAAACTAGGGGAGTACTAGCCCTCCTGGCCTCAGTAGC
CATCCTCTTCCTTATACCTGTATTACACACTTCCAAACAACGATCAGCTA
CCTTCCGACCCTTCACACAAACCCTACTCTGATCTTTAACCGCCGATCTA
ATTATTCTCCACTAACAAAATCACTTAGCTACCCCTTCATAACCCTTTCC
CTATGAGGCATTATCATAACAGGCCTAATCTGCTTACGCCAAACAGACCT
AAAATCATTAATCGCTTATTCCTCTGTAGGTCATATAGGACTAGTAATCT
CTGCAACCCTCCTACAAACCCCATTATCAATTACAGGAGCCATAATCCTA
ATAATCGCCCATGGCTTATCATCATCTATACTCTTTTGCCTAGCCAATAC
AAACTATGAACGAACCCATAATCGAACCCTATTATTAACACACAGCATAC
AAACCCTACTACCCTTAATAACCCTTTGATGATTGCTAGCTAACCTAATA
AACATAGCCCTACCCCCAACAATTAACCTCATAGGAGAACTAACAATCAT
CGCATCCTTATTTAGCTGAGCCAACATTACCATCGTACTAACCGGATTAG
GAACACTAATCTCAGCTCTCTACTCCCTCCATATATTCTCAACCACACAG
TGAGGAGGAACTCCTCCACCCCATATAAACACTATCACCCCAACCCATAC
ACGAGAACACTTAATCATAATACTCCACATCACCCCCTTAATCCTTCTAA
TAATAAAACCCCAACTCATAA---CCTTTTGTTAATATAGTTTCAACACA
AACATTAGAATGTGAGCCTAAAAATAGAGATTCAACCCCTCTTATTAACC
GAGGAAGAAAACAAGAAACCGCTAACTTCTAACTTGAAACTAACACTTCA
GC
>MTD_T_5226_Madagascar
TAGCTTAAAACTCAAAGGACTTGGCGGTGTCCCATACCCCACTAGAGGAG
CCTGTTCTATAAGCGATAATCCACGATCAACCTTACCACCCCTTGCCATT
CAGCCTATATACCGCCGTCTCCAGCTTACCTTGTGAAAGCCTAAAAGTAA
GCAAAATAGCTCTTACAGCTAAAAAGTCAGGTCCAGGTGTAGCCGATGGG
GTGGATGCAATGGGCTACATTTTCTAAAATAGAAATATTCACGGACAGAC
CATTGAAATATGGACTGACAAGTCGGATTTAGCAGTAATCTAGGAATAGA
AAACCTACATTAAGCTGGCCCTGGGACAAGCCTTAGTCCAATGAATCTGA
GGTGGATTCTCAGTAGACAACGCAACCCTAACCCGCTTTTTCACCTTACA
CTTCCTAACCCCCTTTATTATCGCCGGCTTCACTTCAATTCACCTTTTAT
TCCTTCACGAAACAGGCTCCAACAACCCCACAGGACTCAACTCCAACTCC
GACAAAATTCCATTCCATCCCTACTTCTCATACAAAGATCTTCTAGGAGT
AAACCTACTCATAATAGGACTATTAACCCTAACCCTCTTTCTACCTAATT
TACTAACAGACCCAGAAAACTTCACCCCAGCCAATCCCTTAGTTACCCCC
CCCCACATTAAACCTGAATGATACTTCCTCTTCGCCTACGCAATCCTACG
CTCCATCCCTAACAAACTAGGGGAGTACTAGCCCTCCTGGCCTCAGTAGC
CATCCTCTTCCTTATACCTGTATTACACACTTCCAAACAACGATCAGCTA
CCTTCCGACCCTTCACACAAACCCTACTCTGATCTTTAACCGCCGATCTA
ATTATTCTCCACTAACAAAATCACTTAGCTACCCCTTCATAACCCTTTCC
CTATGAGGCATTATCATAACAGGCCTAATCTGCTTACGCCAAACAGACCT
AAAATCATTAATCGCTTATTCCTCTGTAGGTCATATAGGACTAGTAATCT
CTGCAACCCTCCTACAAACCCCATTATCAATTACAGGAGCCATAATCCTA
ATAATCGCCCATGGCTTATCATCATCTATACTCTTTTGCCTAGCCAATAC
AAACTATGAACGAACCCATAATCGAACCCTATTATTAACACACAGCATAC
AAACCCTACTACCCTTAATAACCCTTTGATGATTGCTAGCTAACCTAATA
AACATAGCCCTACCCCCAACAATTAACCTCATAGGAGAACTAACAATCAT
CGCATCCTTATTTAGCTGAGCCAACATTACCATCGTACTAACCGGATTAG
GAACACTAATCTCAGCTCTCTACTCCCTCCATATATTCTCAACCACACAG
TGAGGAGGAACTCCTCCACCCCATATAAACACTATCACCCCAACCCATAC
ACGAGAACACTTAATCATAATACTCCACATCACCCCCTTAATCCTTCTAA
TAATAAAACCCCAACTCATAA---CCTTTTGTTAATATAGTTTCAACACA
AACATTAGAATGTGAGCCTAAAAATAGAGATTCAACCCCTCTTATTAACC
GAGGAAGAAAACAAGAAACCGCTAACTTCTAACTTGAAACTAACACTTCA
GC
>MTD_T_5227_Madagascar
TAGCTTAAAACTCAAAGGACTTGGCGGTGTCCCATACCCCACTAGAGGAG
CCTGTTCTATAAGCGATAATCCACGATCAACCTTACCACCCCTTGCCATT
CAGCCTATATACCGCCGTCTCCAGCTTACCTTGTGAAAGCCTAAAAGTAA
GCAAAATAGCTCTTACAGCTAAAAAGTCAGGTCCAGGTGTAGCCGATGGG
GTGGATGCAATGGGCTACATTTTCTAAAATAGAAATATTCACGGACAGAC
CATTGAAATATGGACTGACAAGTCGGATTTAGCAGTAATCTAGGAATAGA
AAACCTACATTAAGCTGGCCCTGGGACAAGCCTTAGTCCAATGAATCTGA
GGTGGATTCTCAGTAGACAACGCAACCCTAACCCGCTTTTTCACCTTACA
CTTCCTAACCCCCTTTATTATCGCCGGCTTCACTTCAATTCACCTTTTAT
TCCTTCACGAAACAGGCTCCAACAACCCCACAGGACTCAACTCCAACTCC
GACAAAATTCCATTCCATCCCTACTTCTCATACAAAGATCTTCTAGGAGT
AAACCTACTCATAATAGGACTATTAACCCTAACCCTCTTTCTACCTAATT
TACTAACAGACCCAGAAAACTTCACCCCAGCCAATCCCTTAGTTACCCCC
CCCCACATTAAACCTGAATGATACTTCCTCTTCGCCTACGCAATCCTACG
CTCCATCCCTAACAAACTAGGGGAGTACTAGCCCTCCTGGCCTCAGTAGC
CATCCTCTTCCTTATACCTGTATTACACACTTCCAAACAACGATCAGCTA
CCTTCCGACCCTTCACACAAACCCTACTCTGATCTTTAACCGCCGATCTA
ATTATTCTCCACTAACAAAATCACTTAGCTACCCCTTCATAACCCTTTCC
CTATGAGGCATTATCATAACAGGCCTAATCTGCTTACGCCAAACAGACCT
AAAATCATTAATCGCTTATTCCTCTGTAGGTCATATAGGACTAGTAATCT
CTGCAACCCTCCTACAAACCCCATTATCAATTACAGGAGCCATAATCCTA
ATAATCGCCCATGGCTTATCATCATCTATACTCTTTTGCCTAGCCAATAC
AAACTATGAACGAACCCATAATCGAACCCTATTATTAACACACAGCATAC
AAACCCTACTACCCTTAATAACCCTTTGATGATTGCTAGCTAACCTAATA
AACATAGCCCTACCCCCAACAATTAACCTCATAGGAGAACTAACAATCAT
CGCATCCTTATTTAGCTGAGCCAACATTACCATCGTACTAACCGGATTAG
GAACACTAATCTCAGCTCTCTACTCCCTCCATATATTCTCAACCACACAG
TGAGGAGGAACTCCTCCACCCCATATAAACACTATCACCCCAACCCATAC
ACGAGAACACTTAATCATAATACTCCACATCACCCCCTTAATCCTTCTAA
TAATAAAACCCCAACTCATAA---CCTTTTGTTAATATAGTTTCAACACA
AACATTAGAATGTGAGCCTAAAAATAGAGATTCAACCCCTCTTATTAACC
GAGGAAGAAAACAAGAAACCGCTAACTTCTAACTTGAAACTAACACTTCA
GC
>MTD_T_10477_Namibia
TAGCTTAAAACTCAAAGGACTTGGCGGTGTCCCATACCCAACTAGAGGAG
CCTGTTCTATAAGCGATAATCCACGATCAACCTTACCACCCCTTGCCATT
CAGCCTATATACCGCCGTCTCCAGCTTACCTTGTGAAAGCCTAAAAGTAA
GCAAAATAGCTCTTACAGCTAGAAAGTCAGGTCCAGGTGTAGCCGATGGG
GTGGATGCAATGGGCTACATTTTCTAAAATAGAAATATTCACGGACAGAC
CATTGAAATATGGACTGACAAGTCGGATTTAGCAGTAATCTAGGAGTAGA
AAACCTACATTAAGCCGGCCCTGGGACAAGCCTTAGTCCAATGAATCTGA
GGTGGATTCTCAGTAGACAACGCAACTCTAACCCGCTTTTTCACCTTACA
CTTCCTAACCCCCTTTATTATCGCCGGCTTCACTTCAATTCACCTTTTAT
TCCTTCACGAAACAGGCTCCAACAACCCTACAGGACTCAACTCCAACTCC
GACAAAATTCCATTCCATCCCTACTTCTCATACAAAGATCTTCTAGGAGT
AAACCTACTCATAATAGGACTATTAACCCTAACCCTCTTTCTACCTAATC
TACTAACAGACCCAGAAAACTTCACCCCAGCCAATCCCTTAGTTACCCCC
CCCCACATTAAACCTGAATGATACTTCCTCTTCGCCTACGCAATCCTACG
CTCTATCCCTAACAAATTAGGGGAGTACTAGCCCTCCTGGCCTCAGTAGC
CATCCTCTTCCTTATACCTGTATTACACACCTCTAAACAACGATCAGCTA
CCTTCCGACCCTTTACACAAACCCTACTCTGATCTTTAACCGCCGATCTA
ACTATTCTCCACTAACAAAATCACTCAGCTACCCCTTCATAACCCTTTCC
CTATGAGGTATTATCATAACAGGCCTAATCTGCTTACGCCAAACAGACCT
AAAATCATTAATCGCTTATTCCTCTGTAGGTCATATAGGACTAGTAATCT
CTGCAACCCTCCTACAAACCCCATTATCAATTACAGGAGCCATAATCCTA
ATAATCGCCCATGGCTTATCATCATCTATACTCTTTTGCCTAGCCAATAC
AAACTATGAACGAACCCATAATCGAACCCTATTATTAACACACAGCATAC
AAACCCTACTACCCTTAATAACCCTTTGATGATTACTAGCTAACTTAATA
AACATAGCCCTACCCCCAACAATTAACCTTATAGGAGAACTAACAATCAT
CGCATCCTTATTTAGCTGAGCCAACATTACCATCGTACTAACCGGATTAG
GAACACTAATCTCAGCTCTCTACTCCCTCCACATATTCTCAACCACACAG
TGAGGAGGAACTCCTCCACCCCATATAAACACTATCACCCCATCCCATAC
ACGAGAACACTTAATTATAATACTCCACATCACCCCCTTAATCCTTCTAA
TAATAAAACCCCAACTCATAA---CCTTTTGTTAATATAGTTTCAACACA
AACATTAGAATGTGAGCCTAAAAATAGAGATTCAAACCCTCTTATTAACC
GAGGAAGAAAACAAGAAACCGCTAACTTCTAACTTGAAACTAACACTTCA
GC
>MTD_T_10616_Namibia
TAGCTTAAAACTCAAAGGACTTGGCGGTGTCCCATACCCAACTAGAGGAG
CCTGTTCTATAAGCGATAATCCACGATCAACCTTACCACCCCTTGCCATT
CAGCCTATATACCGCCGTCTCCAGCTTACCTTGTGAAAGCCTAAAAGTAA
GCAAAATAGCTCTTACAGCTAGAAAGTCAGGTCCAGGTGTAGCCGATGGG
GTGGATGCAATGGGCTACATTTTCTAAAATAGAAATATTCACGGACAGAC
CATTGAAATATGGACTGACAAGTCGGATTTAGCAGTAATCTAGGAGTAGA
AAACCTACATTAAGCCGGCCCTGGGACAAGCCtTAGTCCAATGAATCTGA
GGCGGATTCTCAGTAGACAACGCAACTCTAACCCGCTTTTTTACCTTACA
CTTCCTAACCCCCTTTATTATCGCCGGCTTCACTTCaATTCACCTTTTAT
TCCTTCACGAAACAGGCTCCAACAACCCTACAGGACTCAACTCCAACTCC
GACAAAATTCCATTCCATCCCTACTTCTCATACAAAGAtCTTCTAGGAgT
AAACCTACTCATAATAGGACTATTAACCCTaACCCTCTTTCTACCTAATC
TACTAACAGAcCCAGAAAACTTCACCCCAGCCAATCCCTTAgTTACCCCC
CCCCACATTAAACCTGAAtGaTACTTCCTCTTCgcCTACgCAATCCTACg
CTCTATCCCTAAcAAATTAgGGGaGTACTAgCCCTCCTGGCCTCaGTAgC
CATCCtCTTCCTTATAcCTGtATTACACACCTCTAAACAACGaTcAgCTA
CCTTCCGAcCCTTTACACAAACCCTAcTCTGAtCTTTAACCGCCGAtCTA
ATTATTCTCCACTAACAAAATCACTTAGCTACCCCTTCATAACCCTTTCC
CTATGAGGTATTATCATAACAGGCCTAATCTGCTTACGCCAAACAGACCT
AAAATCATTAATCGCTTATTCCTCTGTAGGTCATATAGGACTAGTAATCT
CTGCAACCCTTCTACAAACCCCATTATCAATTACAGGAGCCATAATCCTA
ATAATCGCCCATGGCTTATCATCATCTATACTCTTTTGCCTAGCCAATAC
AAACTATGAACGAACCCATAATCGAAcCCtaTTatTaACaCaCaGCATaC
AAACCTtAcTacccTTAAtAACCcTTTGatGATTgCtagccAAcTTAaTA
AACaTAGCCCTaCCCCCCACCAtTAACCtTaTAGGaGAactaACAaTCaT
cGCATCCTtATTTAGctgAGCAAACaTTaCCATcGTACTAACCGGATTaG
GAACAcTAATcTCAGCTCTCTaCTCCCTCCACATATTcTCAACCACACAG
TGAGGAGGAACTCCTCCACCCCATATAAACACTATCACCCCATCCCATAC
ACGAGAACACTTAATTATAATACTCCACATCACCCCCTTAATCCTTCTAA
TAATAAAACCCCAACTCATAA---CCTTTTGTTAATATAGTTTCAACACA
AACATTAGAATGTGAGCCTAAAAATAGAGATTCAAACCCTCTTATTAACC
GAGGAAGAAAACAAGAAACCGCTAACTTcTAACTtGAAACTAACACTTCA
GC
>MTD_T_13589_South_Africa_Mpumalanga
TAGCTTAAAACTCAAAGGACTTGGCGGTGTCCCATACCCCACTAGAGGAG
CCTGTTCTATAAGCGATAATCCACGATCAACCTTACCACCCCTTGCCATT
CAGCCTATATACCGCCGTCTCCAGCTTACCTTGTGAAAGCCTAAAAGTAA
GCAAAATAGCTCTTACAGCTAGAAAGTCAGGTCCAGGTGTAGCCGATGGG
GTGGATGCAATGGGCTACATTTTCTAAAATAGAAATATTCACGGACAGAC
CATTGAAATATGGACTGACAAGTCGGATTTAGCAGTAATCTAGGAATAGA
AAACCTACATTAAGCTGGCCCTGGGACAAGCCTTAGTCCAATGAATCTGA
GGTGGATTCTCAGTAGACAACGCAACCCTAACCCGCTTTTTCACCTTACA
CTTCCTAACCCCCTTTATTATCGCCGGCTTCACTTCAATTCACCTTTTAT
TCCTTCACGAAACAGGCTCCAACAACCCCACAGGACTCAACTCCAACTCC
GACAAAATTCCATTCCATCCCTACTTCTCACACAAAGATCTTCTAGGAGT
AAACCTACTCATAATAGGACTATTAACCCTAACCCTCTTTCTACCTAATT
TACTAACAGACCCAGAAAACTTCACCCCAGCCAATCCCTTAGTTACCCCC
CCCCACATTAAACCTGAATGATACTTCCTCTTCGCCTACGCAATCCTACG
CTCCATCCCTAACAAACTAGGGGAGTACTAGCCCTCCTGGCCTCAGTAGC
CATCCTCTTCCTTATACCTGTATTACACACTTCCAAACAACGATCAGCTA
CCTTCCGACCCTTCACACAAACCCTACTCTGATCTTTAACCGCCGATCTA
ATTATTCTCCACTAACAAAATCACTTAGCTACCCCTTCATAACCCTTTCC
CTATGAGGCATTATCATAACAGGCCTAATCTGCTTACGCCAAACAGACCT
AAAATCATTAATCGCTTATTCCTCTGTAGGTCATATAGGACTAGTAATCT
CTGCAACCCTTCTACAAACCCCATTATCAATTACAGGAGCCATAATCCTA
ATAATCGCCCATGGCTTATCATCaTCTATACTCTTTTGCCTAGCCAATAC
AAACTATGAACGAACCCATAATCGAACCCTATTATTAACACACAGCATAC
AAACCCTACTACCCTTAATAACCCTTTGATGATTGCTAGCTAACCTAATA
AACATAGCCCTACCCCCAACAATCAACCTCATAGGAGAACTAACAATCAT
CGCATCCTTATTTAGCTGAGCCAACATTACCATCGTACTAACCGGATTAG
GAACACTAATCTCAGCTCTCTACTCCCTCCATATATTCTCAACCACACAG
TGAGGAGGAACTCCTCCACCCCATATAAACACTATCACCCCAACCCATAC
ACGAGAACACTTAATCATAATACTCCACATCACCCCCTTAATCCTTCTAA
TAATAAAACCCCAACTCATAA---CCTTTTGTTAATATAGTTTCAACACA
AACATTAGAATGTGAGCCTAAAAATAGAGATTCAACCcCTCTTATTAACC
GAGGAAGAAAACAAGAAACCGCTAACTTCTAACTTGAAACTAACACTTCA
GC
>MTD_T_5219_South_Africa
TAGCTTAAAACTCAAAGGACTTGGCGGTGTCCCACACCCCACTAGAGGAG
CCTGTTCTATAAGCGATATTCCACGATCAACCTTACCACCTTTTGCCAT-
CAGCCTATATACCGCCGTCGCCAGCTTACCTTGTGAAAGCCAAAAAGTAA
GCGAAATAGCTCCTACAGCTAGAAAGTCAGGTCCAGGTGTAGCCAATAAG
GTGGGTGCAATGGGCTACATTTTCTAAAATAGAAATATTCACGGACAGAC
CCTTGAAACAGGGACTAATAAGTCGGATTTAGCAGTAACCTAGGAATAGA
AAACCTACATTAAGCCGGCCCTGGGACAAGCCTTAGTCCAATGAATCTGG
GGCGGATTCTCAGTAGATAACGCAACCCTAACCCGCTTCTTTACCTTACA
CTTTCTAACCCCTTTTATTATCGCCGGCTTCTCTTTAATTCACCTTTTAT
TTCTCCACGAAACAGGATCTAATAACCCCACAGGACTCAACTCCAACTCC
GACAAAATCCCATTTCACCCCTACTTCTCATACAAAGACCTTCTAGGAAT
AAACCTACTCACAATAGGACTATTAACCTTAACCCTATTTCTACCCAATC
TACTAACAGACCCAGAAAACTTCACCCCAGCCAACCCTCTAATCACCCCC
ACACACATTAAACCTGAATGATATTTCCTCTTTGCTTACGCAATCCTACG
CTCCATCCCTAATAAACTAGGGGAGTACTAGCCCTTCTAGCCTCAGTAGC
TATCCTCTTCCTCATACCCACACTACACACCTCCAAACAACGATCAGCTA
CTTTCCGACCCTTCACCCAAACCCTACTTTGATCTTTAATTGCCGATTTA
ATTATCCTCCGTTAACAAAATCACTCAACTACCCCTTCATAACCCTTTCC
TTATGAGGTATTATCATAACAGGCCTAATTTGCCTACGCCAAACAGACCT
AAAATCACTAATTGCTTACTCTTCAGTAGGCCACATAGGCCTAGTAATCT
CTGCAGCCCTCCTACAAACCCCACTATCAATTTCAGGAGCCATTATCCTA
ATAATTGCCCATGGTTTATCATCATCTATACTCTTTTGCCTAGCTAATAC
AAACTATGAACGAACCCATAATCGAACTTTACTATTAACCCGCAGCATAC
AAACCTTACTACCCTTAATAACCCTTTGATGGTTGCTAGCCAACTTAATA
AATATAGCCATACCCCCCACAATTAACCTTATGGGAGAACTAACAATCAT
CGCATCATTATTCAGCTGAGCCAACATTACTATTGTACTAACTGGATTAG
GAACACTAATCTCAGCTCTCTACTCCCTCCACATATTCTCAACCACACAA
TGAGGAGGAACCCCTCCACCCCATATACACACTATCACTCCATCCCATAC
ACGAGAACACTTAATCATAATACTCCACATCACCCCTCTAATCCTATTAA
TAATAAAACCCCAACTCATAACAACCTTCTGTTAGTATAGTTTCAACACA
AACGTTAGAATGTGAGCCTAAAAATAGAGGTTCAAACCCTCTTATTGACC
GAGGAAGAAAACAAGAAACCGCTAACTTCTAACCTGAAACTAACACTTCA
GC
>MTD_T_5509_South_Africa
TAGCTTAAAACTCAAAGGACTTGGCGGTGTCCCACACCCCACTAGAGGAG
CCTGTTCTATAAGCGATATTCCACGATCAACCTTACCACCCTTTGCCAT-
CAGCCTATATACCGCCGTCGCCAGCTTACCTTGTGAAAGCCAAAAAGTAA
GCGAAATAGCTCCTACAGCTAGAAAGTCAGGTCCAGGTGTAGCCAATAAG
GTGGGTGCAATGGGCTACATTTTCTAAAATAGAAATATTCACGGACAGAC
CCTTGAAACAGGGACTAATAAGTCGGATTTAGCAGTAATCTAGGAATAGA
AAACCTACATTAAGCCGGCCCTGGGACAAGCCTTAGTCCAATGAATCTGA
GGCGGATTCTCAGTAGATAACGCAACCCTAACCCGCTTCTTTACCTTACA
CTTTCTAACCCCCTTTATTATCGCCGGCTTCTCTTTAATTCACCTTTTAT
TTCTCCACGAAACAGGATCCAATAACCCCACAGGACTCAACTCCAACTCC
GACAAAATCCCATTTCACCCCTACTTCTCATACAAAGATCTTCTAGGAAT
AAACCTACTCACAATAGGACTATTAACCTTAACCCTATTCCTACCCAATC
TACTAACAGACCCAGAAAACTTCACCCCAGCCAACCCTCTAATTACCCCC
ACACACATTAAACCTGAATGATATTTCCTCTTCGCTTACGCAATCCTACG
CTCCATCCCTAATAAACTAGGGGAGTACTAGCCCTTCTAGCCTCAGTAGC
TATCCTCTTCCTCATACCCACACTACACACCTCCAAACAACGATCAGCCA
CTTTCCGACCCTTCACCCAAACCCTACTCTGATCTTTAATTGCCGATTTA
ATTATCCTCCGTTAACAAAATCACTCAACTACCCCTTCATAACCCTTTCC
TTATGAGGTATTATCATAACAGGCCTAATTTGCCTACGCCAAACAGACCT
AAAATCACTAATTGCTTACTCTTCAGTAGGCCACATAGGCCTAGTAATCT
CTGCAGCCCTCCTACAAACCCCACTATCAATTTCAGGAGCCATTATCCTA
ATAATTGCCCATGGTTTATCATCATCTATACTCTTTTGCCTAGCTAATAC
AAACTATGAACGAACCCATAATCGAACTTTACTATTAACCCGCAGCATAC
AAACCTTACTACCCTTAATAACCCTTTGATGGTTGCTAGCCAACTTAATA
AATATAGCCATACCCCCCACAATTAACCTTATGGGAGAACTAACAATCAT
CGCATCATTATTCAGCTGAGCCAACATTACTATTGTACTAACTGGATTAG
GAACACTAATCTCAGCTCTCTACTCCCTCCACATATTCTCAACCACACAA
TGAGGAGGAACCCCTCCACCCCATATACACACTATCACTCCATCCCATAC
ACGAGAACACTTAATCATAATACTCCACATCACCCCTCTAATCCTATTAA
TAATAAAACCCCAACTCATAACAACCTTCTGTTAGTATAGTTTCAACACA
AACGTTAGAATGTGAGCCTAAAAATAGAGGTTCAAACCCTCTTATTGACC
GAGGAAGAAAACAAGAAACCGCTAACTTCTAACCTGAAACTAACACTTCA
GC
>MTD_T_5510_South_Africa
TAGCTTAAAACTCAAAGGACTTGGCGGTGTCCCACACCCCACTAGAGGAG
CCTGTTCTATAAGCGATACTCCACGATCAACCTTACCACCCTTTGCCAT-
CAGCCTATATACCGCCGTCGCCAGCTTACCTTGTGAAAGCCAAAAAGTAA
GCGAAATAGCTCCTACAGCTAGAAAGTCAGGTCCAGGTGTAGCCAATAAG
GTGGGTGCAATGGGCTACATTTTCTAAAATAGAAATATTCACGGACAGAC
CCTTGAAACAGGGACTAATAAGTCGGATTTAGCAGTAATCTAGGAATAGA
AAACCTACATTAAGCCGGCCCTGGGACAAGCCTTAGTCCAATGAATCTGA
GGCGGATTCTCAGTAGATAACGCAACCCTAACCCGCTTCTTTACCTTACA
CTTTCTAACCCCTTTTATTATCGCCGGCTTCTCTTTAATTCACCTTTTAT
TTCTCCACGAAACAGGATCCAATAACCCCACAGGACTCAACTCCAACTCC
GACAAAATCCCATTTCACCCCTACTTCTCATACAAAGACCTTCTAGGAAT
AAACCTACTCACAATAGGACTATTAACCTTAACCCTATTTCTACCCAATC
TACTAACAGACCCAGAAAACTTCACCCCAGCCAACCCTCTAATTACCCCC
ACACACATTAAACCTGAATGATATTTCCTCTTTGCTTACGCAATCCTACG
CTCCATCCCTAATAAACTAGGGGAGTACTAGCCCTTCTAGCCTCAGTAGC
TATCCTCTTCCTCATACCCACACTACACACCTCCAAACAACGATCAGCTA
CTTTCCGACCCTTCACCCAAACCCTACTCTGATCTTTAATTGCTGATTTA
ATTATCCTCCGTTAACAAAATCACTCAACTACCCCTTCATAACCCTTTCC
TTATGAGGTATTATCATAACAGGCCTAATTTGCCTACGCCAAACAGACCT
AAAATCACTAATTGCTTACTCTTCAGTAGGCCACATAGGCCTAGTAATCT
CTGCAGCCCTTCTACAAACCCCACTATCAATTTCAGGAGCCATTATCCTA
ATAATTGCCCATGGCTTATCATCATCTATACTCTTTTGCCTAGCTAATAC
AAACTATGAACGAACCCATAATCGAACCTTACTATTAACCCGCAGCATAC
AAACCTTACTACCCTTAATAACCCTTTGATGGTTGCTAGCCAACTTAATA
AATATAGCCATACCCCCCACAATTAACCTTATAGGAGAACTAACAATCAT
CGCATCATTATTCAGCTGAGCCAACATTACTATTGTACTAACTGGATTAG
GAACACTAATCTCAGCTCTCTACTCCCTCCACATATTCTCAACCACACAA
TGAGGAGGAACCCCTCCACCCCATATACACACTATCACTCCAACCCATAC
ACGAGAACACTTAATCATAATACTCCACATCACCCCTCTAATCCTATTAA
TAATAAAACCCCAACTCATAACAACCTTCTGTTAGTATAGTTTCAACACA
AACGTTAGAATGTGAACCTAAAAATAGAGGTTCAAACCCTCTTATTGACC
GAGGAAGAAAACAAGAAACCGCTAACTTCTAACCTGAAACTAACACTTCA
GC
>MTD_T_5563_South_Africa
TAGCTTAAAACTCAAAGGACTTGGCGGTGTCCCACACCCCACTAGAGGAG
CCTGTTCTATAAGCGATACTCCACGATCAACCTTACCACCCTTTGCCAT-
CAGCCTATATACCGCCGTCGCCAGCTTACCTTGTGAAAGCCAAAAAGTAA
GCGAAATAGCTCCTACAGCTAGAAAGTCAGGTCCAGGTGTAGCCAATAAG
GTGGGTGCAATGGGCTACATTTTCTAAAATAGAAATATTCACGGACAGAC
CCTTGAAACAGGGACTAATAAGTCGGATTTAGCAGTAATCTAGGAATAGA
AAACCTACATTAAGCCGGCCCTGGGACAAGCCTTAGTCCAATGAATCTGA
GGCGGATTCTCAGTAGATAACGCAACCCTAACCCGCTTCTTTACCTTACA
CTTTCTAACCCCTTTTATTATCGCCGGCTTCTCTTTAATTCACCTTTTAT
TTCTCCACGAAACAGGATCCAATAACCCCACAGGACTCAACTCCAACTCC
GACAAAATCCCATTTCACCCCTACTTCTCATACAAAGACCTTCTAGGAAT
AAACCTACTCACAATAGGACTATTAACCTTAACCCTATTTCTACCCAATC
TACTAACAGACCCAGAAAACTTCACCCCAGCCAACCCTCTAATTACCCCC
ACACACATTAAACCTGAATGATATTTCCTCTTTGCTTACGCAATCCTACG
CTCCATCCCTAATAAACTAGGGGAGTACTAGCCCTTCTAGCCTCAGTAGC
TATCCTCTTCCTCATACCCACACTACACACCTCCAAACAACGATCAGCTA
CTTTCCGACCCTTCACCCAAACCCTACTCTGATCTTTAATTGCTGATTTA
ATTATCCTCCGTTAACAAAATCACTCAACTACCCCTTCATAACCCTTTCC
TTATGAGGTATTATCATAACAGGCCTAATTTGCCTACGCCAAACAGACCT
AAAATCACTAATTGCTTACTCTTCAGTAGGCCACATAGGCCTAGTAATCT
CTGCAGCCCTTCTACAAACCCCACTATCAATTTCAGGAGCCATTATCCTA
ATAATTGCCCATGGCTTATCATCATCTATACTCTTTTGCCTAGCTAATAC
AAACTATGAACGAACCCATAATCGAACCTTACTATTAACCCGCAGCATAC
AAACCTTACTACCCTTAATAACCCTTTGATGGTTGCTAGCCAACTTAATA
AATATAGCCATACCCCCCACAATTAACCTTATAGGAGAACTAACAATCAT
CGCATCATTATTCAGCTGAGCCAACATTACTATTGTACTAACTGGATTAG
GAACACTAATCTCAGCTCTCTACTCCCTCCACATATTCTCAACCACACAA
TGAGGAGGAACCCCTCCACCCCATATACACACTATCACTCCAACCCATAC
ACGAGAACACTTAATCATAATACTCCACATCACCCCTCTAATCCTATTAA
TAATAAAACCCCAACTCATAACAACCTTCTGTTAGTATAGTTTCAACACA
AACGTTAGAATGTGAACCTAAAAATAGAGGTTCAAACCCTCTTATTGACC
GAGGAAGAAAACAAGAAACCGCTAACTTCTAACCTGAAACTAACACTTCA
GC
>MTD_T_10511_South_Africa
TAGCTTAAAACTCAAATGACTTGGCGGTGTCCCACACCCCACTAGAGGAG
CCTGTTCTATAAGCGATATTCCACGATCAACCTTACCACCTTTTGCCAT-
CAGCCTATATACCGCCGTCGCCAGCTTACCTTGTGAAAGCCAAAAAGTAA
GCGAAATAGCTCCTACAGCTAGAAAGTCAGGTCCAGGTGTAGCCAATAAG
GTGGGTGCAATGGGCTACATTTTCTAAAATAGAAATATTCACGGACAGAC
CCTTGAAACAGGGACTAATAAGTCGGATTTAGCAGTAACCTAGGAATAGA
AAACCTACATTAAGCCGGCCCTGGGACAAGCCTTAGTCCAATGAATCTGG
GGCGGATTCTCAGTAGATAACGCAACCCTAACCCGCTTCTTTACCTTACA
CTTTCTAACCCCTTTTATTATCGCCGGCTTCTCTTTAATTCACCTTTTAT
TTCTCCACGAAACAGGATCTAATAACCCCACAGGACTCAACTCCAACTCC
GACAAAATCCCATTTCACCCCTACTTCTCATACAAAGACCTTCTAGGAAT
AAACCTACTCACAATAGGACTATTAACCTTAACCCTATTTCTACCCAATC
TACTAACAGACCCAGAAAACTTCACCCCAGCCAACCCTCTAATCACCCCC
ACACACATTAAACCTGAATGATATTTCCTCTTTGCTTACGCAATCCTACG
CTCCATCCCTAATAAACTAGGGGAGTACTAGCCCTTCTAGCCTCAGTAGC
TATCCTCTTCCTCATACCCACACTACACACCTCCAAACAACGATCAGCTA
CTTTCCGACCCTTCACCCAAACCCTACTTTGATCTTTAATTGCCGATTTA
ATTATCCTCCGTtAACAAAATCACTCAACTACCCCTTCATAACCCTCTCC
TTATGAGGTATTATCATAACAGGCCTAATTTGCCTACGCCAAACAGACCT
AAAATCACTAATTGCTTACTCTTCAGTAGGCCACATAGGCCTAGTAATCT
CTGCAGCCCTCCTACAAACCCCACTATCAATTTCAGGAGCCATTATCCTA
ATAATTGCCCATGGTTTATCATCATCTATACTCTTTTGCCTAGCTAATAC
AAACTATGAACGAACCCATAATCGAACCTTACTATTAACCCGCAGCATAC
AAACCTTACTACCCTTAATAACCCTTTGATGGTTGCTAGCCAACTTAATA
AATATAGCCATACCCCCCACAATTAATCTTATAGGAGAACTAACAATCAT
CGCATCATTATTCAGCTGAGCCAACATTACTATTGTACTAACTGGATTAG
GAACACTAATCTCAGCTCTCTACTCCCTCCACATATTCTCAACCACACAA
TGAGGAGGAACCCCTCCACCCCATATACACACTATCACCCCATCCCATAC
ACGAGAACACTTAATCATAATACTCCACATCACCCCTCTAATCCTATTAA
TAATAAAACCCCAACTCATAACAACCTTCTGTTAGTATAGTTTCAACACA
AACGTTAGAATGTGAGCCTAAAAATAGAGGTTCAAACCCTCTTATTAACC
GAGGAAGAAAACAAGAAACCGCTaACTTCTAACCTGAAACTAACACTTCA
GC
>MTD_T_10559_South_Africa
TAGCTTAAAACTCAAAGGACTTGGCGGTGTCCCACACCCCACTAGAGGAG
CCTGTTCTATAAGCGATACTCCACGATCAACCTTACCACCCTTTGCCAT-
CAGCCTATATACCGCCGTCGCCAGCTTACCTTGTGAAAGCCAAAAAGTAA
GCGAAATAGCTCCTACAGCTAGAAAGTCAGGTCCAGGTGTAGCCAATAAG
GTGGGTGCAATGGGCTACATTTTCTAAAATAGAAATATTCACGGACAGAC
CCTTGAAACAGGGACTAATAAGTCGGATTTAGCAGTAATCTAGGAATAGA
AAACCTACATTAAGCCGGCCCTGGGACAAGCCTTAGTCCAATGAATCTGA
GGCGGATTCTCAGTAGATAACGCAACCCTAACCCGCTTCTTTACCTTACA
CTTTCTAACCCCTTTTATTATCGCCGGCTTCTCTTTAATTCACCTTTTAT
TTCTCCACGAAACAGGATCCAATAACCCCACAGGACTCAACTCCAACTCC
GACAAAATCCCATTTCACCCCTACTTCTCATACAAAGACCTTCTAGGAAT
AAACCTACTCACAATAGGACTATTAACCTTAACCCTATTTCTACCCAATC
TACTAACAGACCCAGAAAACTTCACCCCAGCCAACCCTCTAATTACCCCC
ACACACATTAAACCTGAATGATATTTCCTCTTTGCTTACGCAATCCTACG
CTCCATCCCTAATAAACTAGGGGAGTACTAGCCCTTCTAGCCTCAGTAGC
TATCCTCTTCCTCATACCCACACTACACACCTCCAAACAACGATCAGCTA
CTTTCCGACCCTTCACCCAAACCCTACTCTGATCTTTAATTGCTGATTTA
ATTATCCTCCGTTAACAAAATCACTCAACTACCCCTTCATAACCCTTTCC
TTATGAGGTATTATCATAACAGGCCTAATTTGCCTACGCCAAACAGACCT
AAAATCACTAATTGCTTACTCTTCAGTAGGCCACATAGGCCTAGTAATCT
CTGCAGCCCTTCTACAAACCCCACTATCAATTTCAGGAGCCATTATCCTA
ATAATTGCCCATGGCTTATCATCATCTATACTCTTTTGCCTAGCTAATAC
AAACTATGAACGAACCCATAATCGAACCTTACTATTAACCCGCAGCATAC
AAACCTTACTACCCTTAATAACCCTTTGATGGTTGCTAGCCAACTTAATA
AATATAGCCATACCCCCCACAATTAACCTTATAGGAGAACTAACAATCAT
CGCATCATTATTCAGCTGAGCCAACATTACTATTGTACTAACTGGATTAG
GAACACTAATCTCAGCTCTCTACTCCCTCCACATATTCTCAACCACACAA
TGAGGAGGAACCCCTCCACCCCATATACACACTATCACTCCAACCCATAC
ACGAGAACACTTAATCATAATACTCCACATCACCCCTCTAATCCTATTAA
TAATAAAACCCCAACTCATAACAACCTTCTGTTAGTATAGTTTCAACACA
AACGTTAGAATGTGAACCTAAAAATAGAGGTTCAAACCCTCTTATTGACC
GAGGAAGAAAACAAGAAACCGCTAACTTCTAACCTGAAACTAACACTTCA
GC
>MTD_T_10560_South_Africa
TAGCTTAAAACTCAAAGGACTTGGCGGTGTCCCACACCCCACTAGAGGAG
CCTGTTCTATAAGCGATACTCCACGATCAACCTTACCACCCTTTGCCAT-
CAGCCTATATACCGCCGTCGCCAGCTTACCTTGTGAAAGCCAAAAAGTAA
GCGAAATAGCTCCTACAGCTAGAAAGTCAGGTCCAGGTGTAGCCAATAAG
GTGGGTGCAATGGGCTACATTTTCTAAAATAGAAATATTCACGGACAGAC
CCTTGAAACAGGGACTAATAAGTCGGATTTAGCAGTAATCTAGGAATAGA
AAACCTACATTAAGCCGGCCCTGGGACAAGCCTTAGTCCAATGAATCTGA
GGCGGATTCTCAGTAGATAACGCAACCCTAACCCGCTTCTTTACCTTACA
CTTTCTAACCCCTTTTATTATCGCCGGCTTCTCTTTAATTCACCTTTTAT
TTCTCCACGAAACAGGATCCAATAACCCCACAGGACTCAACTCCAACTCC
GACAAAATCCCATTTCACCCCTACTTCTCATACAAAGACCTTCTAGGAAT
AAACCTACTCACAATAGGACTATTAACCTTAACCCTATTTCTACCCAATC
TACTAACAGACCCAGAAAACTTCACCCCAGCCAACCCTCTAATTACCCCC
ACACACATTAAACCTGAATGATATTTCCTCTTTGCTTACGCAATCCTACG
CTCCATCCCTAATAAACTAGGGGAGTACTAGCCCTTCTAGCCTCAGTAGC
TATCCTCTTCCTCATACCCACACTACACACCTCCAAACAACGATCAGCTA
CTTTCCGACCCTTCACCCAAACCCTACTCTGATCTTTAATTGCTGATTTA
ATTATCCTCCGTTAACAAAATCACTCAACTACCCCTTCATAACCCTTTCC
TTATGAGGTATTATCATAACAGGCCTAATTTGCCTACGCCAAACAGACCT
AAAATCACTAATTGCTTACTCTTCAGTAGGCCACATAGGCCTAGTAATCT
CTGCAGCCCTTCTACAAACCCCACTATCAATTTCAGGAGCCATTATCCTA
ATAATTGCCCATGGCTTATCATCATCTATACTCTTTTGCCTAGCTAATAC
AAACTATGAACGAACCCATAATCGAACCTTACTATTAACCCGCAGCATAC
AAACCTTACTACCCTTAATAACCCTTTGATGGTTGCTAGCCAACTTAATA
AATATAGCCATACCCCCCACAATTAACCTTATAGGAGAACTAACAATCAT
CGCATCATTATTCAGCTGAGCCAACATTACTATTGTACTAACTGGATTAG
GAACACTAATCTCAGCTCTCTACTCCCTCCACATATTCTCAACCACACAA
TGAGGAGGAACCCCTCCACCCCATATACACACTATCACTCCAACCCATAC
ACGAGAACACTTAATCATAATACTCCACATCACCCCTCTAATCCTATTAA
TAATAAAACCCCAACTCATAACAACCTTCTGTTAGTATAGTTTCAACACA
AACGTTAGAATGTGAACCTAAAAATAGAGGTTCAAACCCTCTTATTGACC
GAGGAAGAAAACAAGAAACCGCTAACTTCTAACCTGAAACTAACACTTCA
GC
>MTD_T_10561_South_Africa
TAGCTTAAAACTCAAAGGACTTGGCGGTGTCCCACACCCCACTAGAGGAG
CCTGTTCTATAAGCGATACTCCACGATCAACCTTACCACCCTTTGCCAT-
CAGCCTATATACCGCCGTCGCCAGCTTACCTTGTGAAAGCCAAAAAGTAA
GCGAAATAGCTCCTACAGCTAGAAAGTCAGGTCCAGGTGTAGCCAATAAG
GTGGGTGCAATGGGCTACATTTTCTAAAATAGAAATATTCACGGACAGAC
CCTTGAAACAGGGACTAATAAGTCGGATTTAGCAGTAATCTAGGAATAGA
AAACCTACATTAAGCCGGCCCTGGGACAAGCCTTAGTCCAATGAATCTGA
GGCGGATTCTCAGTAGATAACGCAACCCTAACCCGCTTCTTTACCTTACA
CTTTCTAACCCCTTTTATTATCGCCGGCTTCTCTTTAATTCACCTTTTAT
TTCTCCACGAAACAGGATCCAATAACCCCACAGGACTCAACTCCAACTCC
GACAAAATCCCATTTCACCCCTACTTCTCATACAAAGACCTTCTAGGAAT
AAACCTACTCACAATAGGACTATTAACCTTAACCCTATTTCTACCCAATC
TACTAACAGACCCAGAAAACTTCACCCCAGCCAACCCTCTAATTACCCCC
ACACACATTAAACCTGAATGATATTTCCTCTTTGCTTACGCAATCCTACG
CTCCATCCCTAATAAACTAGGGGAGTACTAGCCCTTCTAGCCTCAGTAGC
TATCCTCTTCCTCATACCCACACTACACACCTCCAAACAACGATCAGCTA
CTTTCCGACCCTTCACCCAAACCCTACTCTGATCTTTAATTGCTGATTTA
ATTATCCTCCGTTAACAAAATCACTCAACTACCCcTTCATAACCCTTTCC
TTATGAGGTATTATCATAACAGGCcTAATTTGCcTACGCCAAACAGACCT
AAAATCACTAATTGCTTACTCTTCAGTAGGCCACATAGGCCTAGTAATCT
CTGCAGCCCTTCTACAAACCCCACTATCAATtTCAGGAGCCATTATCCTA
ATAATTGCCCATGGCTTATCATCATCTATACTCTTTTGCCTAGCTAATAC
AAACTATGAACGAACCCATAATCGAACCTTACTATTAACCCGCAGCATAC
AAACCTTACTACCCTTAATAACCCTTTGATGGTTGCTAGCCAACTTAATA
AATATAGCCATACCCCCCACAATTAACCTTATAGGAGAACTAACAATCAT
CGCATCATTATTCAGCTGAGCCAACATTACTATTGTACTAACTGGATTAG
GAACACTAATCTCAGCTCTCTACTCCCTCCACATATTCTCAACCACACAA
TGAGGAGGAACCCCTCCACCCCATATACACACTATCACTCCAACCCATAC
ACGAGAACACTTAATCATAATACTCCACATCACCCCTCTAATCCTATTAA
TAATAAAACCCCAACTCATAACAACCTTCTGTTAGTATAGTTTCAACACA
AACGTTAGAATGTGAACCTAAAAATAGAGGTTCAAACCCTCTTATTGACC
GAGGAAGAAAACAAGAAACCGCTAACTTCTAACCTGAAACTAACACTTCA
GC
>MTD_T_10562_South_Africa
TAGCTTAAAACTCAAAGGACTTGGCGGTGTCCCACACCCCACTAGAGGAG
CCTGTTCTATAAGCGATACTCCACGATCAACCTTACCACCCTTTGCCAT-
CAGCCTATATACCGCCGTCGCCAGCTTACCTTGTGAAAGCCAAAAAGTAA
GCGAAATAGCTCCTACAGCTAGAAAGTCAGGTCCAGGTGTAGCCAATAAG
GTGGGTGCAATGGGCTACATTTTCTAAAATAGAAATATTCACGGACAGAC
CCTTGAAACAGGGACTAATAAGTCGGATTTAGCAGTAATCTAGGAATAGA
AAACCTACATTAAGCCGGCCCTGGGACAAGCCTTAGTCCAATGAATCTGA
GGCGGATTCTCAGTAGATAACGCAACCCTAACCCGCTTCTTTACCTTACA
CTTTCTAACCCCTTTTATTATCGCCGGCTTCTCTTTAATTCACCTTTTAT
TTCTCCACGAAACAGGATCCAATAACCCCACAGGACTCAACTCCAACTCC
GACAAAATCCCATTTCACCCCTACTTCTCATACAAAGACCTTCTAGGAAT
AAACCTACTCACAATAGGACTATTAACCTTAACCCTATTTCTACCCAATC
TACTAACAGACCCAGAAAACTTCACCCCAGCCAACCCTCTAATTACCCCC
ACACACATTAAACCTGAATGATATTTCCTCTTTGCTTACGCAATCCTACG
CTCCATCCCTAATAAACTAGGGGAGTACTAGCCCTTCTAGCCTCAGTAGC
TATCCTCTTCCTCATACCCACACTACACACCTCCAAACAACGATCAGCTA
CTTTCCGACCCTTCACCCAAACCCTACTCTGATCTTTAATTGCTGATTTA
ATTATCCTCCGTTAACAAAATCACTCAACTACCCCTTCATAACCCTTTCC
TTATGAGGTATTATCATAACAGGCCTAATTTGCCTACGCCAAACAGACCT
AAAATCACTAATTGCTTACTCTTCAGTAGGCCACATAGGCCTAGTAATCT
CTGCAGCCCTTCTACAAACCCCACTATCAATTTCAGGAGCCATTATCCTA
ATAATTGCCCATGGCTTATCATCATCTATACTCTTTTGCCTAGCTAATAC
AAACTATGAACGAACCCATAATCGAACCTTACTATTAACCCGCAGCATAC
AAACCTTACTACCCTTAATAACCCTTTGATGGTTGCTAGCCAACTTAATA
AATATAGCCATACCCCCCACAATTAACCTTATAGGAGAACTAACAATCAT
CGCATCATTATTCAGCTGAGCCAACATTACTATTGTACTAACTGGATTAG
GAACACTAATCTCAGCTCTCTACTCCCTCCACATATTCTCAACCACACAA
TGAGGAGGAACCCCTCCACCCCATATACACACTATCACTCCAACCCATAC
ACGAGAACACTTAATCATAATACTCCACATCACCCCTCTAATCCTATTAA
TAATAAAACCCCAACTCATAACAACCTTCTGTTAGTATAGTTTCAACACA
AACGTTAGAATGTGAACCTAAAAATAGAGGTTCAAACCCTCTTATTGACC
GAGGAAGAAAACAAGAAACCGCTAACTTCTAACCTGAAACTAACACTTCA
GC
>MTD_T_10565_South_Africa
TAGCTTAAAACTCAAAGGACTTGGCGGTGTCCCACACCCCACTAGAGGAG
CCTGTTCTATAAGCGATACTCCACGATCAACCTTACCACCCTTTGCCAT-
CAGCCTATATACCGCCGTCGCCAGCTTACCTTGTGAAAGCCAAAAAGTAA
GCGAAATAGCTCCTACAGCTAGAAAGTCAGGTCCAGGTGTAGCCAATAAG
GTGGGTGCAATGGGCTACATTTTCTAAAATAGAAATATTCACGGACAGAC
CCTTGAAACAGGGACTAATAAGTCGGATTTAGCAGTAATCTAGGAATAGA
AAACCTACATTAAGCCGGCCCTGGGACAAGCCTTAGTCCAATGAATCTGA
GGCGGATTCTCAGTAGATAACGCAACCCTAACCCGCTTCTTTACCTTACA
CTTTCTAACCCCTTTTATTATCGCCGGCTTCTCTTTAATTCACCTTTTAT
TTCTCCACGAAACAGGATCCAATAACCCCACAGGACTCAACTCCAACTCC
GACAAAATCCCATTTCACCCCTACTTCTCATACAAAGACCTTCTAGGAAT
AAACCTACTCACAATAGGACTATTAACCTTAACCCTATTTCTACCCAATC
TACTAACAGACCCAGAAAACTTCACCCCAGCCAACCCTCTAATTACCCCC
ACACACATTAAACCTGAATGATATTTCCTCTTTGCTTACGCAATCCTACG
CTCCATCCCTAATAAACTAGGGGAGTACTAGCCCTTCTAGCCTCAGTAGC
TATCCTCTTCCTCATACCCACACTACACACCTCCAAACAACGATCAGCTA
CTTTCCGACCCTTCACCCAAACCCTACTCTGATCTTTAATTGCTGATTTA
ATTATCCTCcGTTAACAAAATCACTCAACTACCCcTTCATAACCCTTTCC
TTATGAGGTATTATCATAACAGGCCTAATTTGCCTACGCCAAACAGACCT
AAAATCACTAATTGCTTACTCTTCAGTAGGCCACATAGGCCTAGTAATCT
CTGCAGCCCTTCTACAAACCCCACTATCAATTTCAGGAGCCATTATCCTA
ATAATTGCCCATGGCTTATCATCATCTATACTCTTTTGCCTAGCTAATAC
AAACTATGAACGAACCCATAATCGAACCTTACTATTAACCCGCAGCATAC
AAACCTTACTACCCTTAATAACCCTTTGATGGTTGCTAGCCAACTTAATA
AATATAGCCATACCCCCCACAATTAACCTTATAGGAGAACTAACAATCAT
CGCATCATTATTCAGCTGAGCCAACATTACTATTGTACTAACTGGATTAG
GAACACTAATCTCAGCTCTCTACTCCCTCCACATATTCTCAACCACACAA
TGAGGAGGAACCCCTCCACCCCATATACACACTATCACTCCAACCCATAC
ACGAGAACACTTAATCATAATACTCCACATCACCCCTCTAATCCTATTAA
TAATAAAACCCCAACTCATAACAACCTTCTGTTAGTATAGTTTCAACACA
AACGTTAGAATGTGAACCTAAAAATAGAGGTTCAAACCCTCTTATTGACC
GAGGAAGAAAACAAGAAACCGCTAACTTCTAACCTGAAACTAACACTTCA
GC
>MTD_T_10566_South_Africa
TAGCTTAAAACTCAAAGGACTTGGCGGTGTCCCACACCCCACTAGAGGAG
CCTGTTCTATAAGCGATACTCCACGATCAACCTTACCACCCTTTGCCAT-
CAGCCTATATACCGCCGTCGCCAGCTTACCTTGTGAAAGCCAAAAAGTAA
GCGAAATAGCTCCTACAGCTAGAAAGTCAGGTCCAGGTGTAGCCAATAAG
GTGGGTGCAATGGGCTACATTTTCTAAAATAGAAATATTCACGGACAGAC
CCTTGAAACAGGGACTAATAAGTCGGATTTAGCAGTAATCTAGGAATAGA
AAACCTACATTAAGCCGGCCCTGGGACAAGCCTTAGTCCAATGAATCTGA
GGCGGATTCTCAGTAGATAACGCAACCCTAACCCGCTTCTTTACCTTACA
CTTTCTAACCCCTTTTATTATCGCCGGCTTCTCTTTAATTCACCTTTTAT
TTCTCCACGAAACAGGATCCAATAACCCCACAGGACTCAACTCCAACTCC
GACAAAATCCCATTTCACCCCTACTTCTCATACAAAGACCTTCTAGGAAT
AAACCTACTCACAATAGGACTATTAACCTTAACCCTATTTCTACCCAATC
TACTAACAGACCCAGAAAACTTCACCCCAGCCAACCCTCTAATTACCCCC
ACACACATTAAACCTGAATGATATTTCCTCTTTGCTTACGCAATCCTACG
CTCCATCCCTAATAAACTAGGGGAGTACTAGCCCTTCTAGCCTCAGTAGC
TATCCTCTTCCTCATACCCACACTACACACCTCCAAACAACGATCAGCTA
CTTTCCGACCCTTCACCCAAACCCTACTCTGATCTTTAATTGCTGATTTA
ATTATCCTCCGTTAACAAAATCACTCAACTACCCCTTCATAACCCTTTCC
TTATGAGGTATTATCATAACAGGCCTAATTTGCCTACGCCAAACAGACCT
AAAATCACTAATTGCTTACTCTTCAGTAGGCCACATAGGCCTAGTAATCT
CTGCAGCCCTTCTACAAACCCCACTATCAATTTCAGGAGCCATTATCCTA
ATAATTGCCCATGGCTTATCATCATCTATACTCTTTTgCCTAGCTAATAC
AAACTATGAACGAACCCATAATCGAACCTTACTATTAACCCGCAGCATAC
AAACCTTACTACCCTTAATAACCCTTTGATGGTTGCTAGCCAACTTAATA
AATATAGCCATACCCCCCACAATTAACCTTATAGGAGAACTAACAATCAT
CGCATCATTATTCAGCTGAGCCAACATTACTATTGTACTAACTGGATTAG
GAACACTAATCTCAGCTCTCTACTCCCTCCACATATTCTCAACCACACAA
TGAGGAGGAACCCCTCCACCCCATATACACACTATCACTCCAACCCATAC
ACGAGAACACTTAATCATAATACTCCACATCACCCCTCTAATCCTATTAA
TAATAAAACCCCAACTCATAACAACCTTCTGTTAGTATAGTTTCAACACA
AACGTTAGAATGTGAACCTAAAAATAGAGGTTCAAACCCTCTTATTGACC
GAGGAAGAAAACAAGAAACCGCTAACTTCTAACCTGAAACTAACACTTCA
GC
>MTD_T_10567_South_Africa
TAGCTTAAAACTCAAAGGACTTGGCGGTGTCCCACACCCCACTAGAGGAG
CCTGTTCTATAAGCGATACTCCACGATCAACCTTACCACCCTTTGCCAT-
CAGCCTATATACCGCCGTCGCCAGCTTACCTTGTGAAAGCCAAAAAGTAA
GCGAAATAGCTCCTACAGCTAGAAAGTCAGGTCCAGGTGTAGCCAATAAG
GTGGGTGCAATGGGCTACATTTTCTAAAATAGAAATATTCACGGACAGAC
CCTTGAAACAGGGACTAATAAGTCGGATTTAGCAGTAATCTAGGAATAGA
AAACCTACATTAAGCCGGCCCTGGGACAAGCCTTAGTCCAATGAATCTGA
GGCGGATTCTCAGTAGATAACGCAACCCTAACCCGCTTCTTTACCTTACA
CTTTCTAACCCCTTTTATTATCGCCGGCTTCTCTTTAATTCACCTTTTAT
TTCTCCACGAAACAGGATCCAATAACCCCACAGGACTCAACTCCAACTCC
GACAAAATCCCATTTCACCCCTACTTCTCATACAAAGACCTTCTAGGAAT
AAACCTACTCACAATAGGACTATTAACCTTAACCCTATTTCTACCCAATC
TACTAACAGACCCAGAAAACTTCACCCCAGCCAACCCTCTAATTACCCCC
ACACACATTAAACCTGAATGATATTTCCTCTTTGCTTACGCAATCCTACG
CTCCATCCCTAATAAACTAGGGGAGTACTAGCCCTTCTAGCCTCAGTAGC
TATCCTCTTCCTCATACCCACACTACACACCTCCAAACAACGATCAGCTA
CTTTCCGACCCTTCACCCAAACCCTACTCTGATCTTTAATTGCTGATTTA
ATTATCCTCCGTTAACAAAATCACTCAACTACCCCTTCATAACCCTTTCC
TTATGAGGTATTATCATAACAGGCCTAATTTGCCTACGCCAAACAGACCT
AAAATCACTAATTGCTTACTCTTCAGTAGGCCACATAGGCCTAGTAATCT
CTGCAGCCCTTCTACAAACCCCACTATCAATTTCAGGAGCCATTATCCTA
ATAATTGCCCATGGCTTATCATCATCTATACTCTTTTGCCTAGCTAATAC
AAACTATGAACGAACCCATAATCGAACCTTACTATTAACCCGCAGCATAC
AAACCTTACTACCCTTAATAACCCTTTGATGGTTGCTAGCCAACTTAATA
AATATAGCCATACCCCCCACAATTAACCTTATAGGAGAACTAACAATCAT
CGCATCATTATTCAGCTGAGCCAACATTACTATTGTACTAACTGGATTAG
GAACACTAATCTCAGCTCTCTACTCCCTCCACATATTCTCAACCACACAA
TGAGGAGGAACCCCTCCACCCCATATACACACTATCACTCCAACCCATAC
ACGAGAACACTTAATCATAATACTCCACATCACCCCTCTAATCCTATTAA
TAATAAAACCCCAACTCATAACAACCTTCTGTTAGTATAGTTTCAACACA
AACGTTAGAATGTGAACCTAAAAATAGAGGTTCAAACCCTCTTATTGACC
GAGGAAGAAAACAAGAAACCGCTAACTTCTAACCTGAAACTAACACTTCA
GC
>MTD_T_10569_South_Africa
TAGCTTAAAACTCAAAGGACTTGGCGGTGTCCCACACCCCACTAGAGGAG
CCTGTTCTATAAGCGATACTCCACGATCAACCTTACCACCCTTTGCCAT-
CAGCCTATATACCGCCGTCGCCAGCTTACCTTGTGAAAGCCAAAAAGTAA
GCGAAATAGCTCCTACAGCTAGAAAGTCAGGTCCAGGTGTAGCCAATAAG
GTGGGTGCAATGGGCTACATTTTCTAAAATAGAAATATTCACGGACAGAC
CCTTGAAACAGGGACTAATAAGTCGGATTTAGCAGTAATCTAGGAATAGA
AAACCTACATTAAGCCGGCCCTGGGACAAGCCTTAGTCCAATGAATCTGA
GGCGGATTCTCAGTAGATAACGCAACCCTAACCCGCTTCTTTACCTTACA
CTTTCTAACCCCTTTTATTATCGCCGGCTTCTCTTTAATTCACCTTTTAT
TTCTCCACGAAACAGGATCCAATAACCCCACAGGACTCAACTCCAACTCC
GACAAAATCCCATTTCACCCCTACTTCTCATACAAAGACCTTCTAGGAAT
AAACCTACTCACAATAGGACTATTAACCTTAACCCTATTTCTACCCAATC
TACTAACAGACCCAGAAAACTTCACCCCAGCCAACCCTCTAATTACCCCC
ACACACATTAAACCTGAATGATATTTCCTCTTTGCTTACGCAATCCTACG
CTCCATCCCTAATAAACTAGGGGAGTACTAGCCCTTCTAGCCTCAGTAGC
TATCCTCTTCCTCATACCCACACTACACACCTCCAAACAACGATCAGCTA
CTTTCCGACCCTTCACCCAAACCCTACTCTGATCTTTAATTGCTGATTTA
ATTATCCTCCGTTAACAAAATCACTCAACTACCCCTTCATAACCCTTTCC
TTATGAGGTATTATCATAACAGGCCTAATTTGCcTACGCCAAACAGACCT
AAAATCACTAATTGCTTACTCTTCAGTAGGCCACATAGGCCTAGTAATCT
CTGCAGCCCTTCTACAAACCCCACTATCAATTTCAGGAGCCATTATccTA
ATAATTGCCCATGGCTTATCATCATCTATACTCTTTtgCCTAGCTAATAC
AAACTATGAACGAACCCATAATCGAACCTTACTATTAACCCGCAGCATAC
AAACCTTACTACCCTTAATAACCCTTTGATGGTTGCTAGCCAACTTAATA
AATATAGCCATACCCCCCACAATTAACCTTATAGGAGAACTAACAATCAT
CGCATCATTATTCAGCTGAGCCAACATTACTATTGTACTAACTGGATTAG
GAACACTAATCTCAGCTCTcTACTCCCTCCACATATTCTCAACCACACAA
TGAGGAGGAACCCCTCCACCCCATATACACACTATCACTCCAACCCATAC
ACGAGAACACTTAATCATAATACTCCACATCACCCCTCTAATCCTATTAA
TAATAAAACCCCAACTCATAACAACCTTCTGTTAGTATAGTTTCAACACA
AACGTTAGAATGTGAACCTAAAAATAGAGGTTCAAACCCTCTTATTGACC
GAGGAAGAAAACAAGAAACCGCTAACTTCTAACCTGAAACTAACACTTCA
GC
>MTD_T_10570_South_Africa
TAGCTTAAAACTCAAAGGACTTGGCGGTGTCCCACACCCCACTAGAGGAG
CCTGTTCTATAAGCGATACTCCACGATCAACCTTACCACCCTTTGCCAT-
CAGCCTATATACCGCCGTCGCCAGCTTACCTTGTGAAAGCCAAAAAGTAA
GCGAAATAGCTCCTACAGCTAGAAAGTCAGGTCCAGGTGTAGCCAATAAG
GTGGGTGCAATGGGCTACATTTTCTAAAATAGAAATATTCACGGACAGAC
CCTTGAAACAGGGACTAATAAGTCGGATTTAGCAGTAATCTAGGAATAGA
AAACCTACATTAAGCCGGCCCTGGGACAAGCCTTAGTCCAATGAATCTGA
GGCGGATTCTCAGTAGATAACGCAACCCTAACCCGCTTCTTTACCTTACA
CTTTCTAACCCCTTTTATTATCGCCGGCTTCTCTTTAATTCACCTTTTAT
TTCTCCACGAAACAGGATCCAATAACCCCACAGGACTCAACTCCAACTCC
GACAAAATCCCATTTCACCCCTACTTCTCATACAAAGACCTTCTAGGAAT
AAACCTACTCACAATAGGACTATTAACCTTAACCCTATTTCTACCCAATC
TACTAACAGACCCAGAAAACTTCACCCCAGCCAACCCTCTAATTACCCCC
ACACACATTAAACCTGAATGATATTTCCTCTTTGCTTACGCAATCCTACG
CTCCATCCCTAATAAACTAGGGGAGTACTAGCCCTTCTAGCCTCAGTAGC
TATCCTCTTCCTCATACCCACACTACACACCTCCAAACAACGATCAGCTA
CTTTCCGACCCTTCACCCAAACCCTACTCTGATCTTTAATTGCTGATTTA
ATTATCCTCcGTtaACAAAaTCACTCAACTACCcCTTCATAACCCTTtCC
TTATGAGGTATTATCATAACAGGCCTAATTTGCCTACGCCAAACAGACCT
AAAATCACTAATTGCTTACTCTTCAGTAGGCCACATAGGCCTAGTAATCT
CTGCAGCCcTTCTACAAACCCCACTATCAATTTCAGGAGCCATTATCCTA
ATAATTGCCCATGGCTTATCATCATCTATACTCTTTTGCCTAGCTAATAC
AAACTATGAACGAACCCATAATCGAACCTTACTATTAACCCGCAGCATAC
AAACCTTACTACCCTTAATAACCCTTTGATGGTTGCTAGCCAACTTAATA
AATATAGCCATACCCCCCACAATTAACCTTATAGGAGAACTAACAATCAT
CGCATCATTATTCAGCTGAGCCAACATTACTATTGTACTAACTGGATTAG
GAACACTAATCTCAGCTCTCTACTCCCTCCACATATTCTCAACCACACAA
TGAGGAGGAACCCCTCCACCCCATATACACACTATCACTCCAACCCATAC
ACGAGAACACTTAATCATAATACTCCACATCACCCCTCTAATCCTATTAA
TAATAAAACCCCAACTCATAACAACCTTCTGTTAGTATAGTTTCAACACA
AACGTTAGAATGTGAACCTAAAAATAGAGGTTCAAACCCTCTTATTGACC
GAGGAAGAAAACAAGAAACCGCTAACTTCTAACCTGAAACTAACACTTCA
GC
>MTD_T_10571_South_Africa
TAGCTTAAAACTCAAAGGACTTGGCGGTGTCCCACACCCCACTAGAGGAG
CCTGTTCTATAAGCGATACTCCACGATCAACCTTACCACCCTTTGCCAT-
CAGCCTATATACCGCCGTCGCCAGCTTACCTTGTGAAAGCCAAAAAGTAA
GCGAAATAGCTCCTACAGCTAGAAAGTCAGGTCCAGGTGTAGCCAATAAG
GTGGGTGCAATGGGCTACATTTTCTAAAATAGAAATATTCACGGACAGAC
CCTTGAAACAGGGACTAATAAGTCGGATTTAGCAGTAATCTAGGAATAGA
AAACCTACATTAAGCCGGCCCTGGGACAAGCCTTAGTCCAATGAATCTGA
GGCGGATTCTCAGTAGATAACGCAACCCTAACCCGCTTCTTTACCTTACA
CTTTCTAACCCCTTTTATTATCGCCGGCTTCTCTTTAATTCACCTTTTAT
TTCTCCACGAAACAGGATCCAATAACCCCACAGGACTCAACTCCAACTCC
GACAAAATCCCATTTCACCCCTACTTCTCATACAAAGACCTTCTAGGAAT
AAACCTACTCACAATAGGACTATTAACCTTAACCCTATTTCTACCCAATC
TACTAACAGACCCAGAAAACTTCACCCCAGCCAACCCTCTAATTACCCCC
ACACACATTAAACCTGAATGATATTTCCTCTTTGCTTACGCAATCCTACG
CTCCATCCCTAATAAACTAGGGGAGTACTAGCCCTTCTAGCCTCAGTAGC
TATCCTCTTCCTCATACCCACACTACACACCTCCAAACAACGATCAGCTA
CTTTCCGACCCTTCACCCAAACCCTACTCTGATCTTTAATTGCTGATTTA
ATTATCCTCcGTtAaCAAAaTCACTCAACTACCCcTTCATAACCCTTTCC
TTATGAGGTATTATCATAACAGGCCTAATTTGCcTACGCCAAACAGACCT
AAAATCACTAATTGCTTACTCTTCAGTAGGCCACATAGGCCTAGTAATCT
CTGCAGCCCTTCTACAAACCCCACTATCAATTTCAGGAGCCATTATCCTA
ATAATTGCCCATGGCTTATCATCATCTATACTCTTTTGCCTAGCTAATAC
AAACTATGAACGAACCCATAATCGAACCTTACTATTAACCCGCAGCATAC
AAACCTTACTACCCTTAATAACCCTTTGATGGTTGCTAGCCAACTTAATA
AATATAGCCATACCCCCCACAATTAACCTTATAGGAGAACTAACAATCAT
CGCATCATTATTCAGCTGAGCCAACATTACTATTGTACTAACTGGATTAG
GAACACTAATCTCAGCTCTCTACTCCCTCCACATATTCTCAACCACACAA
TGAGGAGGAACCCCTCCACCCCATATACACACTATCACTCCAACCCATAC
ACGAGAACACTTAATCATAATACTCCACATCACCCCTCTAATCCTATTAA
TAATAAAACCCCAACTCATAACAACCTTCTGTTAGTATAGTTTCAACACA
AACGTTAGAATGTGAACCTAAAAATAGAGGTTCAAACCCTCTTATTGACC
GAGGAAGAAAACAAGAAACCGCTAACTTCTAACCTGAAACTAACACTTCA
GC
>MTD_T_10574_South_Africa
TAGCTTAAAACTCAAAGGACTTGGCGGTGTCCCACACCCCACTAGAGGAG
CCTGTTCTATAAGCGATACTCCACGATCAACCTTACCACCCTTTGCCAT-
CAGCCTATATACCGCCGTCGCCAGCTTACCTTGTGAAAGCCAAAAAGTAA
GCGAAATAGCTCCTACAGCTAGAAAGTCAGGTCCAGGTGTAGCCAATAAG
GTGGGTGCAATGGGCTACATTTTCTAAAATAGAAATATTCACGGACAGAC
CCTTGAAACAGGGACTAATAAGTCGGATTTAGCAGTAATCTAGGAATAGA
AAACCTACATTAAGCCGGCCCTGGGACAAGCCTTAGTCCAATGAATCTGA
GGCGGATTCTCAGTAGATAACGCAACCCTAACCCGCTTCTTTACCTTACA
CTTTCTAACCCCTTTTATTATCGCCGGCTTCTCTTTAATTCACCTTTTAT
TTCTCCACGAAACAGGATCCAATAACCCCACAGGACTCAACTCCAACTCC
GACAAAATCCCATTTCACCCCTACTTCTCATACAAAGACCTTCTAGGAAT
AAACCTACTCACAATAGGACTATTAACCTTAACCCTATTTCTACCCAATC
TACTAACAGACCCAGAAAACTTCACCCCAGCCAACCCTCTAATTACCCCC
ACACACATTAAACCTGAATGATATTTCCTCTTTGCTTACGCAATCCTACG
CTCCATCCCTAATAAACTAGGGGAGTACTAGCCCTTCTAGCCTCAGTAGC
TATCCTCTTCCTCATACCCACACTACACACCTCCAAACAACGATCAGCTA
CTTTCCGACCCTTCACCCAAACCCTACTCTGATCTTTAATTGCTGATTTA
ATTATCCTCCGTTAACAAAATCACTCAACTACCCCTTCATAACCCTTTCC
TTATGAGGTATTATCATAACAGGCCTAATTTGCCTACGCCAAACAGACCT
AAAATCACTAATTGCTTACTCTTCAGTAGGCCACATAGGCCTAGTAATCT
CTGCAGCCCTTCTACAAACCCCACTATCAATTTCAGGAGCCATTATCCTA
ATAATTGCCCATGGCTTATCATCATCTATACTCTTTTgCCTAGCTAATAC
AAACTATGAACGAACCCATAATCGAACCTTACTATTAACCCGCAGCATAC
AAACCTTACTACCCTTAATAACCCTTTGATGGTTGCTAGCCAACTTAATA
AATATAGCCATACCCCCCACAATTAACCTTATAGGAGAACTAACAATCAT
CGCATCATTATTCAGCTGAGCCAACATTACTATTGTACTAACTGGATTAG
GAACACTAATCTCAGCTCTCTACTCCCTCCACATATTCTCAACCACACAA
TGAGGAGGAACCCCTCCACCCCATATACACACTATCACTCCAACCCATAC
ACGAGAACACTTAATCATAATACTCCACATCACCCCTCTAATCCTATTAA
TAATAAAACCCCAACTCATAACAACCTTCTGTTAGTATAGTTTCAACACA
AACGTTAGAATGTGAACCTAAAAATAGAGGTTCAAACCCTCTTATTGACC
GAGGAAGAAAACAAGAAACCGCTAACTTCTAACCTGAAACTAACACTTCA
GC
>MTD_T_10575_South_Africa
TAGCTTAAAACTCAAAGGACTTGGCGGTGTCCCACACCCCACTAGAGGAG
CCTGTTCTATAAGCGATACTCCACGATCAACCTTACCACCCTTTGCCAT-
CAGCCTATATACCGCCGTCGCCAGCTTACCTTGTGAAAGCCAAAAAGTAA
GCGAAATAGCTCCTACAGCTAGAAAGTCAGGTCCAGGTGTAGCCAATAAG
GTGGGTGCAATGGGCTACATTTTCTAAAATAGAAATATTCACGGACAGAC
CCTTGAAACAGGGACTAATAAGTCGGATTTAGCAGTAATCTAGGAATAGA
AAACCTACATTAAGCCGGCCCTGGGACAAGCCTTAGTCCAATGAATCTGA
GGCGGATTCTcAGTAGATAACGCAACCCTAACCCGCTTCTTTACCTTACA
CTTTCTAACCCCTTTTATTATCGCCGGCTTCTCTTTAATTCACCTTTTAT
TTCTCCACGAAACAGGATCCAATAACCCCACAGGACTCAACTCCAACTCC
GACAAAATCCCATTTCACCCCTACTTCTCATACAAAGACCTTCTAGGAAT
AAACCTACTCACAATAGGACTATTAACCTTAACCCTATTTCTACCCAATC
TACTAACAGACCCAGAAAACTTCACCCCAGCCAACCCTCTAATTACCCCC
ACACACATTAAACCTGAATGATATTTCCTCTTTGCTTACGCAATCCTACG
CTCCATCCCTAATAAACTAGGGGAGTACTAGCCCTTCTAGCCTCAGTAGC
TATCCTCTTCCTCATACCCACACTACACACCTCCAAACAACGATCAGCTA
CTTTCCGACCCTTCACCCAAACCCTACTCTGATCTTTAATTGCTGATTTA
ATTATCCTCCGTTAACAAAATCACTCAACTACCCCTTCATAACCCTTTCC
TTATGAGGTATTATCATAACAGGCCTAATTTGCCTACGCCAAACAGACCT
AAAATCACTAATTGCTTACTCTTCAGTAGGCCACATAGGCCTAGTAATCT
CTGCAGCCCTTCTACAAACCCCACTATCAATTTCAGGAGCCATTATCCTA
ATAATTGCCCATGGCTTATCATCATCTATACTCTTTTGCCTAGCTAATAC
AAACTATGAACGAACCCATAATCGAACCTTACTATTAACCCGCAGCATAC
AAACCTTACTACCCTTAATAACCCTTTGATGGTTGCTAGCCAACTTAATA
AATATAGCCATACCCCCCACAATTAACCTTATAGGAGAACTAACAATCAT
CGCATCATTATTCAGCTGAGCCAACATTACTATTGTACTAACTGGATTAG
GAACACTAATCTCAGCTCTCTACTCCCTCCACATATTCTCAACCACACAA
TGAGGAGGAACCCCTCCACCCCATATACACACTATCACTCCAACCCATAC
ACGAGAACACTTAATCATAATACTCCACATCACCCCTCTAATCCTATTAA
TAATAAAACCCCAACTCATAACAACCTTCTGTTAGTATAGTTTCAACACA
AACGTTAGAATGTGAACCTAAAAATAGAGGTTCAAACCCTCTTATTGACC
GAGGAAGAAAACAAGAAACCGCTAACTTCTAACCTGAAACTAACACTTCA
GC
>MTD_T_10576_South_Africa
TAGCTTAAAACTCAAAGGACTTGGCGGTGTCCCACACCCCACTAGAGGAG
CCTGTTCTATAAGCGATACTCCACGATCAACCTTACCACCCTTTGCCAT-
CAGCCTATATACCGCCGTCGCCAGCTTACCTTGTGAAAGCCAAAAAGTAA
GCGAAATAGCTCCTACAGCTAGAAAGTCAGGTCCAGGTGTAGCCAATAAG
GTGGGTGCAATGGGCTACATTTTCTAAAATAGAAATATTCACGGACAGAC
CCTTGAAACAGGGACTAATAAGTCGGATTTAGCAGTAATCTAGGAATAGA
AAACCTACATTAAGCCGGCCCTGGGACAAGCCTTAGTCCAATGAATCTGA
GGCGGATTCTCAGTAGATAACGCAACCCTAACCCGCTTCTTTACCTTACA
CTTTCTAACCCCTTTTATTATCGCCGGCTTCTCTTTAATTCACCTTTTAT
TTCTCCACGAAACAGGATCCAATAACCCCACAGGACTCAACTCCAACTCC
GACAAAATCCCATTTCACCCCTACTTCTCATACAAAGACCTTCTAGGAAT
AAACCTACTCACAATAGGACTATTAACCTTAACCCTATTTCTACCCAATC
TACTAACAGACCCAGAAAACTTCACCCCAGCCAACCCTCTAATTACCCCC
ACACACATTAAACCTGAATGATATTTCCTCTTTGCTTACGCAATCCTACG
CTCCATCCCTAATAAACTAGGGGAGTACTAGCCCTTCTAGCCTCAGTAGC
TATCCTCTTCCTCATACCCACACTACACACCTCCAAACAACGATCAGCTA
CTTTCCGACCCTTCACCCAAACCCTACTCTGATCTTTAATTGCTGATTTA
ATTATCCTCCGTTAACAAAATCACTCAACTACCCCTTCATAACCCTTTCC
TTATGAGGTATTATCATAACAGGCCTAATTTGCCTACGCCAAACAGACCT
AAAATCACTAATTGCTTACTCTTCAGTAGGCCACATAGGCCTAGTAATCT
CTGCAGCCCTTCTACAAACCCCACTATCAATTTCAGGAGCCATTATCCTA
ATAATTGCCCATGGCTTATCATCATCTATACTCTTTTGCCTAGCTAATAC
AAACTATGAACGAACCCATAATCGAACCTTACTATTAACCCGCAGCATAC
AAACCTTACTACCCTTAATAACCCTTTGATGGTTGCTAGCCAACTTAATA
AATATAGCCATACCCCCCACAATTAACCTTATAGGAGAACTAACAATCAT
CGCATCATTATTCAGCTGAGCCAACATTACTATTGTACTAACTGGATTAG
GAACACTAATCTCAGCTCTCTACTCCCTCCACATATTCTCAACCACACAA
TGAGGAGGAACCCCTCCACCCCATATACACACTATCACTCCAACCCATAC
ACGAGAACACTTAATCATAATACTCCACATCACCCCTCTAATCCTATTAA
TAATAAAACCCCAACTCATAACAACCTTCTGTTAGTATAGTTTCAACACA
AACGTTAGAATGTGAACCTAAAAATAGAGGTTCAAACCCTCTTATTGACC
GAGGAAGAAAACAAGAAACCGCTAACTTCTAACCTGAAACTAACACTTCA
GC
>MTD_T_10577_South_Africa
TAGCTTAAAACTCAAAGGACTTGGCGGTGTCCCACACCCCACTAGAGGAG
CCTGTTCTATAAGCGATACTCCACGATCAACCTTACCACCCTTTGCCAT-
CAGCCTATATACCGCCGTCGCCAGCTTACCTTGTGAAAGCCAAAAAGTAA
GCGAAATAGCTCCTACAGCTAGAAAGTCAGGTCCAGGTGTAGCCAATAAG
GTGGGTGCAATGGGCTACATTTTCTAAAATAGAAATATTCACGGACAGAC
CCTTGAAACAGGGACTAATAAGTCGGATTTAGCAGTAATCTAGGAATAGA
AAACCTACATTAAGCCGGCCCTGGGACAAGCCTTAGTCCAATGAATCTGA
GGCGGATTCTCAGTAGATAACGCAACCCTAACCCGCTTCTTTACCTTACA
CTTTCTAACCCCTTTTATTATCGCCGGCTTCTCTTTAATTCACCTTTTAT
TTCTCCACGAAACAGGATCCAATAACCCCACAGGACTCAACTCCAACTCC
GACAAAATCCCATTTCACCCCTACTTCTCATACAAAGACCTTCTAGGAAT
AAACCTACTCACAATAGGACTATTAACCTTAACCCTATTTCTACCCAATC
TACTAACAGACCCAGAAAACTTCACCCCAGCCAACCCTCTAATTACCCCC
ACACACATTAAACCTGAATGATATTTCCTCTTTGCTTACGCAATCCTACG
CTCCATCCCTAATAAACTAGGGGAGTACTAGCCCTTCTAGCCTCAGTAGC
TATCCTCTTCCTCATACCCACACTACACACCTCCAAACAACGATCAGCTA
CTTTCCGACCCTTCACCCAAACCCTACTCTGATCTTTAATTGCTGATTTA
ATTATCCTCCGTTAACAAAATCACTCAACTACCCCTTCATAACCCTTTCC
TTATGAGGTATTATCATAACAGGCCTAATTTGCCTACGCCAAACAGACCT
AAAATCACTAATTGCTTACTCTTCAGTAGGCCACATAGGCCTAGTAATCT
CTGCAGCCCTTCTACAAACCCCACTATCAATTTCAGGAGCCATTATCCTA
ATAATTGCCCATGGCTTATCATCATCTATACTCTTTTGCCTAGCTAATAC
AAACTATGAACGAACCCATAATCGAACCTTACTATTAACCCGCAGCATAC
AAACCTTACTACCCTTAATAACCCTTTGATGGTTGCTAGCCAACTTAATA
AATATAGCCATACCCCCCACAATTAACCTTATAGGAGAACTAACAATCAT
CGCATCATTATTCAGCTGAGCCAACATTACTATTGTACTAACTGGATTAG
GAACACTAATCTCAGCTCTCTACTCCCTCCACATATTCTCAACCACACAA
TGAGGAGGAACCCCTCCACCCCATATACACACTATCACTCCAACCCATAC
ACGAGAACACTTAATCATAATACTCCACATCACCCCTCTAATCCTATTAA
TAATAAAACCCCAACTCATAACAACCTTCTGTTAGTATAGTTTCAACACA
AACGTTAGAATGTGAACCTAAAAATAGAGGTTCAAACCCTCTTATTGACC
GAGGAAGAAAACAAGAAACCGCTAACTTCTAACCTGAAACTAACACTTCA
GC
>MTD_T_10578_South_Africa
TAGCTTAAAACTCAAAGGACTTGGCGGTGTCCCACACCCCACTAGAGGAG
CCTGTTCTATAAGCGATACTCCACGATCAACCTTACCACCCTTTGCCAT-
CAGCCTATATACCGCCGTCGCCAGCTTACCTTGTGAAAGCCAAAAAGTAA
GCGAAATAGCTCCTACAGCTAGAAAGTCAGGTCCAGGTGTAGCCAATAAG
GTGGGTGCAATGGGCTACATTTTCTAAAATAGAAATATTCACGGACAGAC
CCTTGAAACAGGGACTAATAAGTCGGATTTAGCAGTAATCTAGGAATAGA
AAACCTACATTAAGCCGGCCCTGGGACAAGCCTTAGTCCAATGAATCTGA
GGCGGATTCTCAGTAGATAACGCAACCCTAACCCGCTTCTTTACCTTACA
CTTTCTAACCCCTTTTATTATCGCCGGCTTCTCTTTAATTCACCTTTTAT
TTCTCCACGAAACAGGATCCAATAACCCCACAGGACTCAACTCCAACTCC
GACAAAATCCCATTTCACCCCTACTTCTCATACAAAGACCTTCTAGGAAT
AAACCTACTCACAATAGGACTATTAACCTTAACCCTATTTCTACCCAATC
TACTAACAGACCCAGAAAACTTCACCCCAGCCAACCCTCTAATTACCCCC
ACACACATTAAACCTGAATGATATTTCCTCTTTGCTTACGCAATCCTACG
CTCCATCCCTAATAAACTAGGGGAGTACTAGCCCTTCTAGCCTCAGTAGC
TATCCTCTTCCTCATACCCACACTACACACCTCCAAACAACGATCAGCTA
CTTTCCGACCCTTCACCCAAACCCTACTCTGATCTTTAATTGCTGATTTA
ATTATCCTCCGTTAACAAAaTCACTCAACTACCCcTTCATAACCCTTTCC
TTATGAGGTATTATCAtAACAGGCcTAATTTGCcTACGCCAAACAGACCT
AAAATCACTAATTGCTTACTCTTCAGTAGGCCACATAGGCCTAGTAATCT
CTGCAGCCCTTCTACAAACCCCACTATCAATTTCAGGAGCCATTATCCTA
ATAATTGCCCATGGCTTATCATCATCTATACTCTTTTgCCTAGCTAATAC
AAACTATGAACGAACCCATAATCGAACCTTACTATTAACCCGCAGCATAC
AAACCTTACTACCCTTAATAACCCTTTGATGGTTGCTAGCCAACTTAATA
AATATAGCCATACCCCCCACAATTAACCTTATAGGAGAACTAACAATCAT
CGCATCATTATTCAGCTGAGCCAACATTACTATTGTACTAACTGGATTAG
GAACACTAATCTCAGCTCTCTACTCCCTCCACATATTCTCAACCACACAA
TGAGGAGGAACCCCTCCACCCCATATACACACTATCACTCCAACCCATAC
ACGAGAACACTTAATCATAATACTCCACATCACCCCTCTAATCCTATTAA
TAATAAAACCCCAACTCATAACAACCTTCTGTTAGTATAGTTTCAACACA
AACGTTAGAATGTGAACCTAAAAATAGAGGTTCAAACCCTCTTATTGACC
GAGGAAGAAAACAAGAAACCGCTAACTTCTAACCTGAAACTAACACTTCA
GC
>MTD_T_10579_South_Africa
TAGCTTAAAACTCAAAGGACTTGGCGGTGTCCCACACCCCACTAGAGGAG
CCTGTTCTATAAGCGATACTCCACGATCAACCTTACCACCCTTTGCCAT-
CAGCCTATATACCGCCGTCGCCAGCTTACCTTGTGAAAGCCAAAAAGTAA
GCGAAATAGCTCCTACAGCTAGAAAGTCAGGTCCAGGTGTAGCCAATAAG
GTGGGTGCAATGGGCTACATTTTCTAAAATAGAAATATTCACGGACAGAC
CCTTGAAACAGGGACTAATAAGTCGGATTTAGCAGTAATCTAGGAATAGA
AAACCTACATTAAGCCGGCCCTGGGACAAGCCTTAGTCCAATGAATCTGA
GGCGGATTCTCAGTAGATAACGCAAcCCTAACCCGCTTCTTTACCTTACA
CTTTCTAACCCCTTTTATTATCGCCGGCTTCTCTTTAATTCACCTTTTAT
TTCTCCACGAAACAGGATCCAATAACCCCACAGGACTCAACTCCAACTCC
GACAAAATCCCATTTCACCCCTACTTCTCATACAAAGACCTTCTAGGAAT
AAACCTACTCACAATAGGACTATTAACCTTAACCCTATTTCTACCCAATC
TACTAACAGACCCAGAAAACTTCACCCCAGCCAACCCTCTAATTACCCCC
ACACACATTAAACCTGAATGATATTTCCTCTTTGCTTACGCAATCCTACG
CTCCATCCCTAATAAACTAGGGGAGTACTAGCCCTTCTAGCCTCAGTAGC
TATCCTCTTCCTCATACCCACACTACACACCTCCAAACAACGATCAGCTA
CTTTCCGACCCTTCACCCAAACCCTACTCTGATCTTTAATTGCTGATTTA
ATTATCCTCCGTTAACAAAATCACTCAACTACCCCTTCATAACCCTTTCC
TTATGAGGTATTATCATAACAGGCCTAATTTGCCTACGCCAAACAGACCT
AAAATCACTAATTGCTTACTCTTCAGTAGGCCACATAGGCCTAGTAATCT
CTGCAGCCCTTCTACAAACCCCACTATCAATTTCAGGAGCCATTATCCTA
ATAATTGCCCATGGCTTATCATCATCTATACTCTTTTGCCTAGCTAATAC
AAACTATGAACGAACCCATAATCGAACCTTACTATTAACCCGCAGCATAC
AAACCTTACTACCCTTAATAACCCTTTGATGGTTGCTAGCCAACTTAATA
AATATAGCCATACCCCCCACAATTAACCTTATAGGAGAACTAACAATCAT
CGCATCATTATTCAGCTGAGCCAACATTACTATTGTACTAACTGGATTAG
GAACACTAATCTCAGCTCTCTACTCCCTCCACATATTCTCAACCACACAA
TGAGGAGGAACCCCTCCACCCCATATACACACTATCACTCCAACCCATAC
ACGAGAACACTTAATCATAATACTCCACATCACCCCTCTAATCCTATTAA
TAATAAAACCCCAACTCATAACAACCTTCTGTTAGTATAGTTTCAACACA
AACGTTAGAATGTGAACCTAAAAATAGAGGTTCAAACCCTCTTATTGACC
GAGGAAGAAAACAAGAAACCGCTAACTTCTAACCTGAAACTAACACTTCA
GC
>MTD_T_10580_South_Africa
TAGCTTAAAACTCAAAGGACTTGGCGGTGTCCCACACCCCACTAGAGGAG
CCTGTTCTATAAGCGATACTCCACGATCAACCTTACCACCCTTTGCCAT-
CAGCCTATATACCGCCGTCGCCAGCTTACCTTGTGAAAGCCAAAAAGTAA
GCGAAATAGCTCCTACAGCTAGAAAGTCAGGTCCAGGTGTAGCCAATAAG
GTGGGTGCAATGGGCTACATTTTCTAAAATAGAAATATTCACGGACAGAC
CCTTGAAACAGGGACTAATAAGTCGGATTTAGCAGTAATCTAGGAATAGA
AAACCTACATTAAGCCGGCCCTGGGACAAGCCTTAGTCCAATGAATCTGA
GGCGGATTCTCAGTAGATAACGCAACCCTAACCCGCTTCTTTACCTTACA
CTTTCTAACCCCTTTTATTATCGCCGGCTTCTCTTTAATTCACCTTTTAT
TTCTCCACGAAACAGGATCCAATAACCCCACAGGACTCAACTCCAACTCC
GACAAAATCCCATTTCACCCCTACTTCTCATACAAAGACCTTCTAGGAAT
AAACCTACTCACAATAGGACTATTAACCTTAACCCTATTTCTACCCAATC
TACTAACAGACCCAGAAAACTTCACCCCAGCCAACCCTCTAATTACCCCC
ACACACATTAAACCTGAATGATATTTCCTCTTTGCTTACGCAATCCTACG
CTCCATCCCTAATAAACTAGGGGAGTACTAGCCCTTCTAGCCTCAGTAGC
TATCCTCTTCCTCATACCCACACTACACACCTCCAAACAACGATCAGCTA
CTTTCCGACCCTTCACCCAAACCCTACTCTGATCTTTAATTGCTGATTTA
ATTATCCTCCGTTAACAAAATCACTCAACTACCCCTTCATAACCCTTTCC
TTATGAGGTATTATCATAACAGGCCTAATTTGCCTACGCCAAACAGACCT
AAAATCACTAATTGCTTACTCTTCAGTAGGCCACATAGGCCTAGTAATCT
CTGCAGCCCTTCTACAAACCCCACTATCAATTTCAGGAGCCATTATCCTA
ATAATTGCCCATGGCTTATCATCATCTATACTCTTTTGCCTAGCTAATAC
AAACTATGAACGAACCCATAATCGAACCTTACTATTAACCCGCAGCATAC
AAACCTTACTACCCTTAATAACCCTTTGATGGTTGCTAGCCAACTTAATA
AATATAGCCATACCCCCCACAATTAACCTTATAGGAGAACTAACAATCAT
CGCATCATTATTCAGCTGAGCCAACATTACTATTGTACTAACTGGATTAG
GAACACTAATCTCAGCTCTCTACTCCCTCCACATATTCTCAACCACACAA
TGAGGAGGAACCCCTCCACCCCATATACACACTATCACTCCAACCCATAC
ACGAGAACACTTAATCATAATACTCCACATCACCCCTCTAATCCTATTAA
TAATAAAACCCCAACTCATAACAACCTTCTGTTAGTATAGTTTCAACACA
AACGTTAGAATGTGAACCTAAAAATAGAGGTTCAAACCCTCTTATTGACC
GAGGAAGAAAaCAAGAAaCCGCTAACTTCTAACCTGAAACTAACACTTCA
GC
>MTD_T_10581_South_Africa
TAGCTTAAAACTCAAAGGACTTGGCGGTGTCCCACACCCCACTAGAGGAG
CCTGTTCTATAAGCGATACTCCACGATCAACCTTACCACCCTTTGCCAT-
CAGCCTATATACCGCCGTCGCCAGCTTACCTTGTGAAAGCCAAAAAGTAA
GCGAAATAGCTCCTACAGCTAGAAAGTCAGGTCCAGGTGTAGCCAATAAG
GTGGGTGCAATGGGCTACATTTTCTAAAATAGAAATATTCACGGACAGAC
CCTTGAAACAGGGACTAATAAGTCGGATTTAGCAGTAATCTAGGAATAGA
AAACCTACATTAAGCCGGCCCTGGGACAAGCCTTAGTCCAATGAATCTGA
GGCGGATTCTCAGTAGATAACGCAACCCTAACCCGCTTCTTTACCTTACA
CTTTCTAACCCCTTTTATTATCGCCGGCTTCTCTTTAATTCACCTTTTAT
TTCTCCACGAAACAGGATCCAATAACCCCACAGGACTCAACTCCAACTCC
GACAAAATCCCATTTCACCCCTACTTCTCATACAAAGACCTTCTAGGAAT
AAACCTACTCACAATAGGACTATTAACCTTAACCCTATTTCTACCCAATC
TACTAACAGACCCAGAAAACTTCACCCCAGCCAACCCTCTAATTACCCCC
ACACACATTAAACCTGAATGATATTTCCTCTTTGCTTACGCAATCCTACG
CTCCATCCCTAATAAACTAGGGGAGTACTAGCCCTTCTAGCCTCAGTAGC
TATCCTCTTCCTCATACCCACACTACACACCTCCAAACAACGATCAGCTA
CTTTCCGACCCTTCACCCAAACCCTACTCTGATCTTTAATTGCTGATTTA
ATTATCCTCCGTTAACAAAATCACTCAACTACCCCTTCATAACCCTTTCC
TTATGAGGTATTATCATAACAGGCcTAATTTGCcTACGCCAAACAGACCT
AAAATCACTAATTGCTTACTCTTCAGTAGGCCACATAGGCCTAGTAATCT
CTGCAGCCCTTCTACAAACCCCACTATCAATTTCAGGAGCCATTATCCTA
ATAATTGCCCATGGCTTATCATCATCTATACTCTTTTGCCTAGCTAATAC
AAACTATGAACGAACCCATAATCGAACCTTACTATTAACCCGCAGCATAC
AAACCTTACTACCCTTAATAACCCTTTGATGGTTGCTAGCCAACTTAATA
AATATAGCCATACCCCCCACAATTAACCTTATAGGAGAACTAACAATCAT
CGCATCATTATTCAGCTGAGCCAACATTACTATTGTACTAACTGGATTAG
GAACACTAATCTCAGCTCTCTACTCCCTCCACATATTCTCAACCACACAA
TGAGGAGGAACCCCTCCACCCCATATACACACTATCACTCCAACCCATAC
ACGAGAACACTTAATCATAATACTCCACATCACCCCTCTAATCCTATTAA
TAATAAAACCCCAACTCATAACAACCTTCTGTTAGTATAGTTTCAACACA
AACGTTAGAATGTGAACCTAAAAATAGAGGTTCAAACCCTCTTATTGACC
GAGGAAGAAAACAAGAAACCGCTAACTTCTAACCTGAAACTAACACTTCA
GC
>MTD_T_10582_South_Africa
TAGCTTAAAACTCAAAGGACTTGGCGGTGTCCCACACCCCACTAGAGGAG
CCTGTTCTATAAGCGATACTCCACGATCAACCTTACCACCCTTTGCCAT-
CAGCCTATATACCGCCGTCGCCAGCTTACCTTGTGAAAGCCAAAAAGTAA
GCGAAATAGCTCCTACAGCTAGAAAGTCAGGTCCAGGTGTAGCCAATAAG
GTGGGTGCAATGGGCTACATTTTCTAAAATAGAAATATTCACGGACAGAC
CCTTGAAACAGGGACTAATAAGTCGGATTTAGCAGTAATCTAGGAATAGA
AAACCTACATTAAGCCGGCCCTGGGACAAGCCTTAGTCCAATGAATCTGA
GGCGGATTCTCAGTAGATAACGCAACCCTAACCCGCTTCTTTACCTTACA
CTTTCTAACCCCTTTTATTATCGCCGGCTTCTCTTTAATTCACCTTTTAT
TTCTCCACGAAACAGGATCCAATAACCCCACAGGACTCAACTCCAACTCC
GACAAAATCCCATTTCACCCCTACTTCTCATACAAAGACCTTCTAGGAAT
AAACCTACTCACAATAGGACTATTAACCTTAACCCTATTTCTACCCAATC
TACTAACAGACCCAGAAAACTTCACCCCAGCCAACCCTCTAATTACCCCC
ACACACATTAAACCTGAATGATATTTCCTCTTTGCTTACGCAATCCTACG
CTCCATCCCTAATAAACTAGGGGAGTACTAGCCCTTCTAGCCTCAGTAGC
TATCCTCTTCCTCATACCCACACTACACACCTCCAAACAACGATCAGCTA
CTTTCCGACCCTTCACCCAAACCCTACTCTGATCTTTAATTGCTGATTTA
ATTATCCTCCGTTAACAAAATCACTCAACTACCCCTTCATAACCCTTTCC
TTATGAGGTATTATCATAACAGGCCTAATTTGCCTACGCCAAACAGACCT
AAAATCACTAATTGCTTACTCTTCAGTAGGCCACATAGGCCTAGTAATCT
CTGCAGCCCTTCTACAAACCCCACTATCAATTTCAGGAGCCATTATCCTA
ATAATTGCCCATGGCTTATCATCATCTATACTCTTTTGCCTAGCTAATAC
AAACTATGAACGAACCCATAATCGAACCTTACTATTAACCCGCAGCATAC
AAACCTTACTACCCTTAATAACCCTTTGATGGTTGCTAGCCAACTTAATA
AATATAGCCATACCCCCCACAATTAACCTTATAGGAGAACTAACAATCAT
CGCATCATTATTCAGCTGAGCCAACATTACTATTGTACTAACTGGATTAG
GAACACTAATCTCAGCTCTCTACTCCCTCCACATATTCTCAACCACACAA
TGAGGAGGAACCCCTCCACCCCATATACACACTATCACTCCAACCCATAC
ACGAGAACACTTAATCATAATACTCCACATCACCCCTCTAATCCTATTAA
TAATAAAACCCCAACTCATAACAACCTTCTGTTAGTATAGTTTCAACACA
AACGTTAGAATGTGAACCTAAAAATAGAGGTTCAAACCCTCTTATTGACC
GAGGAAGAAAACAAGAAACCGCTAACTTCTAACCTGAAACTAACACTTCA
GC
>MTD_T_10583_South_Africa
TAGCTTAAAACTCAAAGGACTTGGCGGTGTCCCACACCCCACTAGAGGAG
CCTGTTCTATAAGCGATACTCCACGATCAACCTTACCACCCTTTGCCAT-
CAGCCTATATACCGCCGTCGCCAGCTTACCTTGTGAAAGCCAAAAAGTAA
GCGAAATAGCTCCTACAGCTAGAAAGTCAGGTCCAGGTGTAGCCAATAAG
GTGGGTGCAATGGGCTACATTTTCTAAAATAGAAATATTCACGGACAGAC
CCTTGAAACAGGGACTAATAAGTCGGATTTAGCAGTAATCTAGGAATAGA
AAACCTACATTAAGCCGGCCCTGGGACAAGCCTTAGTCCAATGAATCTGA
GGCGGATTCTCAGTAGATAACGCAACCCTAACCCGCTTCTTTACCTTACA
CTTTCTAACCCCTTTTATTATCGCCGGCTTCTCTTTAATTCACCTTTTAT
TTCTCCACGAAACAGGATCCAATAACCCCACAGGACTCAACTCCAACTCC
GACAAAATCCCATTTCACCCCTACTTCTCATACAAAGACCTTCTAGGAAT
AAACCTACTCACAATAGGACTATTAACCTTAACCCTATTTCTACCCAATC
TACTAACAGACCCAGAAAACTTCACCCCAGCCAACCCTCTAATTACCCCC
ACACACATTAAACCTGAATGATATTTCCTCTTTGCTTACGCAATCCTACG
CTCCATCCCTAATAAACTAGGGGAGTACTAGCCCTTCTAGCCTCAGTAGC
TATCCTCTTCCTCATACCCACACTACACACCTCCAAACAACGATCAGCTA
CTTTCCGACCCTTCACCCAAACCCTACTCTGATCTTTAATTGCTGATTTA
ATTATCCTCCGTTAACAAAATCACTCAACTACCCCTTCATAACCCTTTCC
TTATGAGGTATTATCATAACAGGCCTAATTTGCCTACGCCAAACAGACCT
AAAATCACTAATTGCTTACTCTTCAGTAGGCCACATAGGCCTAGTAATCT
CTGCAGCCCTTCTACAAACCCCACTATCAATTTCAGGAGCCATTATCCTA
ATAATTGCCCATGGCTTATCATCATCTATACTCTTTTGCCTAGCTAATAC
AAACTATGAACGAACCCATAATCGAACCTTACTATTAACCCGCAGCATAC
AAACCTTACTACCCTTAATAACCCTTTGATGGTTGCTAGCCAACTTAATA
AATATAGCCATACCCCCCACAATTAACCTTATAGGAGAACTAACAATCAT
CGCATCATTATTCAGCTGAGCCAACATTACTATTGTACTAACTGGATTAG
GAACACTAATCTCAGCTCTCTACTCCCTCCACATATTCTCAACCACACAA
TGAGGAGGAACCCCTCCACCCCATATACACACTATCACTCCAACCCATAC
ACGAGAACACTTAATCATAATACTCCACATCACCCCTCTAATCCTATTAA
TAATAAAACCCCAACTCATAACAACCTTCTGTTAGTATAGTTTCAACACA
AACGTTAGAATGTGAACCTAAAAATAGAGGTTCAAACCCTCTTATTGACC
GAGGAAGAAAACAAGAAACCGCTAACTTCTAACCTGAAACTAACACTTCA
GC
>MTD_T_10584_South_Africa
TAGCTTAAAACTCAAAGGACTTGGCGGTGTCCCACACCCCACTAGAGGAG
CCTGTTCTATAAGCGATACTCCACGATCAACCTTACCACCCTTTGCCAT-
CAGCCTATATACCGCCGTCGCCAGCTTACCTTGTGAAAGCCAAAAAGTAA
GCGAAATAGCTCCTACAGCTAGAAAGTCAGGTCCAGGTGTAGCCAATAAG
GTGGGTGCAATGGGCTACATTTTCTAAAATAGAAATATTCACGGACAGAC
CCTTGAAACAGGGACTAATAAGTCGGATTTAGCAGTAATCTAGGAATAGA
AAACCTACATTAAGCCGGCCCTGGGACAAGCCTTAGTCCAATGAATCTGA
GGCGGATTCTCAGTAGATAACGCAACCCTAACCCGCTTCTTTACCTTACA
CTTTCTAACCCCTTTTATTATCGCCGGCTTCTCTTTAATTCACCTTTTAT
TTCTCCACGAAACAGGATCCAATAACCCCACAGGACTCAACTCCAACTCC
GACAAAATCCCATTTCACCCCTACTTCTCATACAAAGACCTTCTAGGAAT
AAACCTACTCACAATAGGACTATTAACCTTAACCCTATTTCTACCCAATC
TACTAACAGACCCAGAAAACTTCACCCCAGCCAACCCTCTAATTACCCCC
ACACACATTAAACCTGAATGATATTTCCTCTTTGCTTACGCAATCCTACG
CTCCATCCCTAATAAACTAGGGGAGTACTAGCCCTTCTAGCCTCAGTAGC
TATCCTCTTCCTCATACCCACACTACACACCTCCAAACAACGATCAGCTA
CTTTCCGACCCTTCACCCAAACCCTACTCTGATCTTTAATTGCTGATTTA
ATTATCCTCCGTTAACAAAATCACTCAACTACCCCTTCATAACCCTTTCC
TTATGAGGTATTATCATAACAGGCCTAATTTGCCTACGCCAAACAGACCT
AAAATCACTAATTGCTTACTCTTCAGTAGGCCACATAGGCCTAGTAATCT
CTGCAGCCCTTCTACAAACCCCACTATCAATTTCAGGAGCCATTATCCTA
ATAATTGCCCATGGCTTATCATCATCTATACTCTTTTGCCTAGCTAATAC
AAACTATGAACGAACCCATAATCGAACCTTACTATTAACCCGCAGCATAC
AAACCTTACTACCCTTAATAACCCTTTGATGGTTGCTAGCCAACTTAATA
AATATAGCCATACCCCCCACAATTAACCTTATAGGAGAACTAACAATCAT
CGCATCATTATTCAGCTGAGCCAACATTACTATTGTACTAACTGGATTAG
GAACACTAATCTCAGCTCTCTACTCCCTCCACATATTCTCAACCACACAA
TGAGGAGGAACCCCTCCACCCCATATACACACTATCACTCCAACCCATAC
ACGAGAACACTTAATCATAATACTCCACATCACCCCTCTAATCCTATTAA
TAATAAAACCCCAACTCATAACAACCTTCTGTTAGTATAGTTTCAACACA
AACGTTAGAATGTGAACCTAAAAATAGAGGTTCAAACCCTCTTATTGACC
GAGGAAGAAAACAAGAAACCGCTAACTTCTAACCTGAAACTAACACTTCA
GC
>MTD_T_10585_South_Africa
TAGCTTAAAACTCAAAGGACTTGGCGGTGTCCCACACCCCACTAGAGGAG
CCTGTTCTATAAGCGATACTCCACGATCAACCTTACCACCCTTTGCCAT-
CAGCCTATATACCGCCGTCGCCAGCTTACCTTGTGAAAGCCAAAAAGTAA
GCGAAATAGCTCCTACAGCTAGAAAGTCAGGTCCAGGTGTAGCCAATAAG
GTGGGTGCAATGGGCTACATTTTCTAAAATAGAAATATTCACGGACAGAC
CCTTGAAACAGGGACTAATAAGTCGGATTTAGCAGTAATCTAGGAATAGA
AAACCTACATTAAGCCGGCCCTGGGACAAGCCTTAGTCCAATGAATCTGA
GGCGGATTCTCAGTAGATAACGCAACCCTAACCCGCTTCTTTACCTTACA
CTTTCTAACCCCTTTTATTATCGCCGGCTTCTCTTTAATTCACCTTTTAT
TTCTCCACGAAACAGGATCCAATAACCCCACAGGACTCAACTCCAACTCC
GACAAAATCCCATTTCACCCCTACTTCTCATACAAAGACCTTCTAGGAAT
AAACCTACTCACAATAGGACTATTAACCTTAACCCTATTTCTACCCAATC
TACTAACAGACCCAGAAAACTTCACCCCAGCCAACCCTCTAATTACCCCC
ACACACATTAAACCTGAATGATATTTCCTCTTTGCTTACGCAATCCTACG
CTCCATCCCTAATAAACTAGGGGAGTACTAGCCCTTCTAGCCTCAGTAGC
TATCCTCTTCCTCATACCCACACTACACACCTCCAAACAACGATCAGCTA
CTTTCCGACCCTTCACCCAAACCCTACTCTGATCTTTAATTGCTGATTTA
ATTATCCTCCGTTAACAAAAtcActcaactaCCCCTtcAtaaCccTtTCC
TTATGAGGTATTATCATAACAGGCCTAATTTGCCTACGCCAAACAGACCT
AAAATCACTAATTGCTTACTCTTCAGTAGGCCACATAGGCCTAGTAATCT
CTGCAGCCCTTCTACAAACCCCACTATCAATTTCAGGAGCCATTATCCTA
ATAATTGCCCATGGCTTATCATCATCTATACTCTTTTGCCTAGCTAATAC
AAACTATGAACGAACCCATAATCGAACCTTACTATTAACCCGCAGCATAC
AAACCTTACTACCCTTAATAACCCTTTGATGGTTGCTAGCCAACTTAATA
AATATAGCCATACCCCCCACAATTAACCTTATAGGAGAACTAACAATCAT
CGCATCATTATTCAGCTGAGCCAACATTACTATTGTACTAACTGGATTAG
GAACACTAATCTCAGCTCTCTACTCCCTCCACATATTCTCAACCACACAA
TGAGGAGGAACCCCTCCACCCCATATACACACTATCACTCCAACCCATAC
ACGAGAACACTTAATCATAATACTCCACATCACCCCTCTAATCCTATTAA
TAATAAAACCCCAACTCATAACAACCTTCTGTTAGTATAGTTTCAACACA
AACGTTAGAATGTGAACCTAAAAATAGAGGTTCAAACCCTCTTATTGACC
GAGGAAGAAAACAAGAAACCGCTAACTTCTAACCTGAAACTAACACTTCA
GC
>MTD_T_10587_South_Africa
TAGCTTAAAACTCAAAGGACTTGGCGGTGTCCCACACCCCACTAGAGGAG
CCTGTTCTATAAGCGATACTCCACGATCAACCTTACCACCCTTTGCCAT-
CAGCCTATATACCGCCGTCGCCAGCTTACCTTGTGAAAGCCAAAAAGTAA
GCGAAATAGCTCCTACAGCTAGAAAGTCAGGTCCAGGTGTAGCCAATAAG
GTGGGTGCAATGGGCTACATTTTCTAAAATAGAAATATTCACGGACAGAC
CCTTGAAACAGGGACTAATAAGTCGGATTTAGCAGTAATCTAGGAATAGA
AAACCTACATTAAGCCGGCCCTGGGACAAGCCTTAGTCCAATGAATCTGA
GGCGGATTCTCAGTAGATAACGCAACCCTAACCCGCTTCTTTACCTTACA
CTTTCTAACCCCTTTTATTATCGCCGGCTTCTCTTTAATTCACCTTTTAT
TTCTCCACGAAACAGGATCCAATAACCCCACAGGACTCAACTCCAACTCC
GACAAAATCCCATTTCACCCCTACTTCTCATACAAAGACCTTCTAGGAAT
AAACCTACTCACAATAGGACTATTAACCTTAACCCTATTTCTACCCAATC
TACTAACAGACCCAGAAAACTTCACCCCAGCCAACCCTCTAATTACCCCC
ACACACATTAAACCTGAATGATATTTCCTCTTTGCTTACGCAATCCTACG
CTCCATCCCTAATAAACTAGGGGAGTACTAGCCCTTCTAGCCTCAGTAGC
TATCCTCTTCCTCATACCCACACTACACACCTCCAAACAACGATCAGCTA
CTTTCCGACCCTTCACCCAAACCCTACTCTGATCTTTAATTGCTGATTTA
ATTATCCTCCGTTAACAAAATCACTCAACTACCCCTTCATAACCCTTTCC
TTATGAGGTATTATCATAACAGGCCTAATTTGCcTACGCCAAACAGACCT
AAAATCACTAATTGCTTACTCTTCAGTAGGCCACATAGGCCTAGTAATCT
CTGCAGCCCTTCTACAAACCCCACTATCAATTTCAGGAGCCATTATCCTA
ATAATTGCCCATGGCTTATCATCATCTATACTCTTTTGCCTAGCTAATAC
AAACTATGAACGAACCCATAATCGAACCTTACTATTAACCCGCAGCATAC
AAACCTTACTACCCTTAATAACCCTTTGATGGTTGCTAGCCAACTTAATA
AATATAGCCATACCCCCCACAATTAACCTTATAGGAGAACTAACAATCAT
CGCATCATTATTCAGCTGAGCCAACATTACTATTGTACTAACTGGATTAG
GAACACTAATCTCAGCTCTCTACTCCCTCCACATATTCTCAACCACACAA
TGAGGAGGAACCCCTCCACCCCATATACACACTATCACTCCAACCCATAC
ACGAGAACACTTAATCATAATACTCCACATCACCCCTCTAATCCTATTAA
TAATAAAACCCCAACTCATAACAACCTTCTGTTAGTATAGTTTCAACACA
AACGTTAGAATGTGAACCTAAAAATAGAGGTTCAAACCCTCTTATTGACC
GAGGAAGAAAACAAGAAACCGCTAACTTCTAACCTGAAACTAACACTTCA
GC
>MTD_T_10588_South_Africa
TAGCTTAAAACTCAAAGGACTTGGCGGTGTCCCACACCCCACTAGAGGAG
CCTGTTCTATAAGCGATACTCCACGATCAACCTTACCACCCTTTGCCAT-
CAGCCTATATACCGCCGTCGCCAGCTTACCTTGTGAAAGCCAAAAAGTAA
GCGAAATAGCTCCTACAGCTAGAAAGTCAGGTCCAGGTGTAGCCAATAAG
GTGGGTGCAATGGGCTACATTTTCTAAAATAGAAATATTCACGGACAGAC
CCTTGAAACAGGGACTAATAAGTCGGATTTAGCAGTAATCTAGGAATAGA
AAACCTACATTAAGCCGGCCCTGGGACAAGCCTTAGTCCAATGAATCTGA
GGCGGATTCTCAGTAGATAACGCAACCCTAACCCGCTTCTTTACCTTACA
CTTTCTAACCCCTTTTATTATCGCCGGCTTCTCTTTAATTCACCTTTTAT
TTCTCCACGAAACAGGATCCAATAACCCCACAGGACTCAACTCCAACTCC
GACAAAATCCCATTTCACCCCTACTTCTCATACAAAGACCTTCTAGGAAT
AAACCTACTCACAATAGGACTATTAACCTTAACCCTATTTCTACCCAATC
TACTAACAGACCCAGAAAACTTCACCCCAGCCAACCCTCTAATTACCCCC
ACACACATTAAACCTGAATGATATTTCCTCTTTGCTTACGCAATCCTACG
CTCCATCCCTAATAAACTAGGGGAGTACTAGCCCTTCTAGCCTCAGTAGC
TATCCTCTTCCTCATACCCACACTACACACCTCCAAACAACGATCAGCTA
CTTTCCGACCCTTCACCCAAACCCTACTCTGATCTTTAATTGCTGATTTA
ATTATCCTCCGTTAACAAAATCACTCAACTACCCCTTCATAACCCTTTCC
TTATGAGGTATTATCATAACAGGCCTAATTTGCCTACGCCAAACAGACCT
AAAATCACTAATTGCTTACTCTTCAGTAGGCCACATAGGCCTAGTAATCT
CTGCAGCCCTTCTACAAACCCCACTATCAATTTCAGGAGCCATTATCCTA
ATAATTGCCCATGGCTTATCATCATCTATACTCTTTTGCCTAGCTAATAC
AAACTATGAACGAACCCATAATCGAACCTTACTATTAACCCGCAGCATAC
AAACCTTACTACCCTTAATAACCCTTTGATGGTTGCTAGCCAACTTAATA
AATATAGCCATACCCCCCACAATTAACCTTATAGGAGAACTAACAATCAT
CGCATCATTATTCAGCTGAGCCAACATTACTATTGTACTAACTGGATTAG
GAACACTAATCTCAGCTCTCTACTCCCTCCACATATTCTCAACCACACAA
TGAGGAGGAACCCCTCCACCCCATATACACACTATCACTCCAACCCATAC
ACGAGAACACTTAATCATAATACTCCACATCACCCCTCTAATCCTATTAA
TAATAAAACCCCAACTCATAACAACCTTCTGTTAGTATAGTTTCAACACA
AACGTTAGAATGTGAACCTAAAAATAGAGGTTCAAACCCTCTTATTGACC
GAGGAAGAAAACAAGAAACCGCTAACTTCTAACCTGAAACTAACACTTCA
GC
>MTD_T_10589_South_Africa
TAGCTTAAAACTCAAAGGACTTGGCGGTGTCCCACACCCCACTAGAGGAG
CCTGTTCTATAAGCGATACTCCACGATCAACCTTACCACCCTTTGCCAT-
CAGCCTATATACCGCCGTCGCCAGCTTACCTTGTGAAAGCCAAAAAGTAA
GCGAAATAGCTCCTACAGCTAGAAAGTCAGGTCCAGGTGTAGCCAATAAG
GTGGGTGCAATGGGCTACATTTTCTAAAATAGAAATATTCACGGACAGAC
CCTTGAAACAGGGACTAATAAGTCGGATTTAGCAGTAATCTAGGAATAGA
AAACCTACATTAAGCCGGCCCTGGGACAAGCCTTAGTCCAATGAATCTGA
GGCGGATTCTCAGTAGATAACGCAACCCTAACCCGCTTCTTTACCTTACA
CTTTCTAACCCCTTTTATTATCGCCGGCTTCTCTTTAATTCACCTTTTAT
TTCTCCACGAAACAGGATCCAATAACCCCACAGGACTCAACTCCAACTCC
GACAAAATCCCATTTCACCCCTACTTCTCATACAAAGACCTTCTAGGAAT
AAACCTACTCACAATAGGACTATTAACCTTAACCCTATTTCTACCCAATC
TACTAACAGACCCAGAAAACTTCACCCCAGCCAACCCTCTAATTACCCCC
ACACACATTAAACCTGAATGATATTTCCTCTTTGCTTACGCAATCCTACG
CTCCATCCCTAATAAACTAGGGGAGTACTAGCCCTTCTAGCCTCAGTAGC
TATCCTCTTCCTCATACCCACACTACACACCTCCAAACAACGATCAGCTA
CTTTCCGACCCTTCACCCAAACCCTACTCTGATCTTTAATTGCTGATTTA
ATTATCCTCCGTTAACAAAATCACTCAACTACCCCTTCATAACCCTTTCC
TTATGAGGTATTATCATAACAGGCCTAATTTGCCTACGCCAAACAGACCT
AAAATCACTAATTGCTTACTCTTCAGTAGGCCACATAGGCCTAGTAATCT
CTGCAGCCCTTCTACAAACCCCACTATCAATTTCAGGAGCCATTATCCTA
ATAATTGCCCATGGCTTATCATCATCTATACTCTTTTGCCTAGCTAATAC
AAACTATGAACGAACCCATAATCGAACCTTACTATTAACCCGCAGCATAC
AAACCTTACTACCCTTAATAACCCTTTGATGGTTGCTAGCCAACTTAATA
AATATAGCCATACCCCCCACAATTAACCTTATAGGAGAACTAACAATCAT
CGCATCATTATTCAGCTGAGCCAACATTACTATTGTACTAACTGGATTAG
GAACACTAATCTCAGCTCTCTACTCCCTCCACATATTCTCAACCACACAA
TGAGGAGGAACCCCTCCACCCCATATACACACTATCACTCCAACCCATAC
ACGAGAACACTTAATCATAATACTCCACATCACCCCTCTAATCCTATTAA
TAATAAAACCCCAACTCATAACAACCTTCTGTTAGTATAGTTTCAACACA
AACGTTAGAATGTGAACCTAAAAATAGAGGTTCAAACCCTCTTATTGACC
GAGGAAGAAAACAAGAAACCGCTAACTTCTAACCTGAAACTAACACTTCA
GC
>MTD_T_10591_South_Africa
TAGCTTAAAACTCAAAGGACTTGGCGGTGTCCCACACCCCACTAGAGGAG
CCTGTTCTATAAGCGATACTCCACGATCAACCTTACCACCCTTTGCCAT-
CAGCCTATATACCGCCGTCGCCAGCTTACCTTGTGAAAGCCAAAAAGTAA
GCGAAATAGCTCCTACAGCTAGAAAGTCAGGTCCAGGTGTAGCCAATAAG
GTGGGTGCAATGGGCTACATTTTCTAAAATAGAAATATTCACGGACAGAC
CCTTGAAACAGGGACTAATAAGTCGGATTTAGCAGTAATCTAGGAATAGA
AAACCTACATTAAGCCGGCCCTGGGACAAGCCTTAGTCCAATGAATCTGA
GGCGGATTCTCAGTAGATAACGCAAcCCTAACCCGCTTCTTTACCTTACA
CTTTCTAACCCCTTTTATTATCGCCGGCTTCTCTTTAATTCACCTTTTAT
TTCTCCACGAAACAGGATCCAATAACCCCACAGGACTCAACTCCAACTCC
GACAAAATCCCATTTCACCCCTACTTCTCATACAAAGACCTTCTAGGAAT
AAACCTACTCACAATAGGACTATTAACCTTAACCCTATTTCTACCCAATC
TACTAACAGACCCAGAAAACTTCACCCCAGCCAACCCTCTAATTACCCCC
ACACACATTAAACCTGAATGATATTTCCTCTTTGCTTACGCAATCCTACG
CTCCATCCCTAATAAACTAGGGGAGTACTAGCCCTTCTAGCCTCAGTAGC
TATCCTCTTCCTCATACCCACACTACACACCTCCAAACAACGATCAGCTA
CTTTCCGACCCTTCACCCAAACCCTACTCTGATCTTTAATTGCTGATTTA
ATTATCCTCCGTTAACAAAATCACTCAACTACCCCTTCATAACCCTTTCC
TTATGAGGTATTATCATAACAGGCCTAATTTGCCTACGCCAAACAGACCT
AAAATCACTAATTGCTTACTCTTCAGTAGGCCACATAGGCCTAGTAATCT
CTGCAGCCCTTCTACAAACCCCACTATCAATTTCAGGAGCCATTATCCTA
ATAATTGCCCATGGCTTATCATCATCTATACTCTTTTGCCTAGCTAATAC
AAACTATGAACGAACCCATAATCGAACCTTACTATTAACCCGCAGCATAC
AAACCTTACTACCCTTAATAACCCTTTGATGGTTGCTAGCCAACTTAATA
AATATAGCCATACCCCCCACAATTAACCTTATAGGAGAACTAACAATCAT
CGCATCATTATTCAGCTGAGCCAACATTACTATTGTACTAACTGGATTAG
GAACACTAATCTCAGCTCTCTACTCCCTCCACATATTCTCAACCACACAA
TGAGGAGGAACCCCTCCACCCCATATACACACTATCACTCCAACCCATAC
ACGAGAACACTTAATCATAATACTCCACATCACCCCTCTAATCCTATTAA
TAATAAAACCCCAACTCATAACAACCTTCTGTTAGTATAGTTTCAACACA
AACGTTAGAATGTGAACCTAAAAATAGAGGTTCAAACCCTCTTATTGACC
GAGGAAGAAAACAAGAAACCGCTAACTTCTAACCTGAAACTAACACTTCA
GC
>MTD_T_10592_South_Africa
TAGCTTAAAACTCAAAGGACTTGGCGGTGTCCCACACCCCACTAGAGGAG
CCTGTTCTATAAGCGATACTCCACGATCAACCTTACCACCCTTTGCCAT-
CAGCCTATATACCGCCGTCGCCAGCTTACCTTGTGAAAGCCAAAAAGTAA
GCGAAATAGCTCCTACAGCTAGAAAGTCAGGTCCAGGTGTAGCCAATAAG
GTGGGTGCAATGGGCTACATTTTCTAAAATAGAAATATTCACGGACAGAC
CCTTGAAACAGGGACTAATAAGTCGGATTTAGCAGTAATCTAGGAATAGA
AAACCTACATTAAGCCGGCCCTGGGACAAGCCTTAGTCCAATGAATCTGA
GGCGGATTCTCAGTAGATAACGCAACCCTAACCCGCTTCTTTACCTTACA
CTTTCTAACCCCTTTTATTATCGCCGGCTTCTCTTTAATTCACCTTTTAT
TTCTCCACGAAACAGGATCCAATAACCCCACAGGACTCAACTCCAACTCC
GACAAAATCCCATTTCACCCCTACTTCTCATACAAAGACCTTCTAGGAAT
AAACCTACTCACAATAGGACTATTAACCTTaACCCTATTTCTACCCAATC
TACTAACAGAcCCAGAAAACTTCACCCCAGCCAACCCTCTAATTACCCCC
ACACACATTAAACCTGAATGATATTTCCTCTTTGCTTACGCAATCCTACG
CTCCATCCCTAATAAACTAGGGGaGTACTAGCCCTTCTAGCCTCAGtAGC
TATCCTCTTCCTCATAcCCAcACTACACACCTCCAAACAACGaTCAGCTA
CTTTCCGACCCTTCACCCAAACCCTACTCTGATCTTTAATTGCTGATTTA
ATTATCCTCCGTTAACAAAATCACTCAACTACCCCTTCATAACCCTTTCC
TTATGAGGTATTATCATAACAGGCCTAATTTGCcTACGCCAAACAGACCT
AAAATCACTAATTGCTTACTCTTCAGTAGGCCACATAGGCCTAGTAATCT
CTGCAGCCCTTCTACAAACCCCACTATCAATTtCAGGAGCCATTATCCTA
ATAATTGCCCATGGCTTATCATCATCTATACTCTTTTgCCTAGCTAATAC
AAACTATGAACGAACCCATAATCGAACCTTACTATTAACCCGCAGCATAC
AAACCTTACTACCCTTAATAACCCTTTGATGGTTGCTAGCCAACTTAATA
AATATAGCCATACCCCCCACAATTAACCTTATAGGAGAACTAACAATCAT
CGCATCATTATTCAGCTGAGCCAACATTACTATTGTACTAACTGGATTAG
GAACACTAATCTCAGCTCTCTACTCCCTCCACATATTCTCAACCACACAA
TGAGGAGGAACCCCTCCACCCCATATACACACTATCACTCCAACCCATAC
ACGAGAACACTTAATCATAATACTCCACATCACCCCTCTAATCCTATTAA
TAATAAAACCCCAACTCATAACAACCTTCTGTTAGTATAGTTTCAACACA
AACGTTAGAATGTGAACCTAAAAATAGAGGTTCAAACCCTCTTATTGACC
GAGGAAGAAAACAAGAAACCGCTAACTTCTAACCTGAAACTAACACTTCA
GC
>MTD_T_10593_South_Africa
TAGCTTAAAACTCAAAGGACTTGGCGGTGTCCCACACCCCACTAGAGGAG
CCTGTTCTATAAGCGATACTCCACGATCAACCTTACCACCCTTTGCCAT-
CAGCCTATATACCGCCGTCGCCAGCTTACCTTGTGAAAGCCAAAAAGTAA
GCGAAATAGCTCCTACAGCTAGAAAGTCAGGTCCAGGTGTAGCCAATAAG
GTGGGTGCAATGGGCTACATTTTCTAAAATAGAAATATTCACGGACAGAC
CCTTGAAACAGGGACTAATAAGTCGGATTTAGCAGTAATCTAGGAATAGA
AAACCTACATTAAGCCGGCCCTGGGACAAGCCTTAGTCCAATGAATCTGA
GGCGGATTCTCAGTAGATAACGCAAcCCTAACCCGCTTCTTTACCTTACA
CTTTCTAACCCCTTTTATTATCGCCGGCTTCTCTTTAATTCACCTTTTAT
TTCTCCACGAAACAGGATCCAATAACCCCACAGGACTCAACTCCAACTCC
GACAAAATCCCATTTCACCCCTACTTCTCATACAAAGACCTTCTAGGAAT
AAACCTACTCACAATAGGACTATTAACCTTAACCCTATTTCTACCCAATC
TACTAACAGACCCAGAAAACTTCACCCCAGCCAACCCTCTAATTACCCCC
ACACACATTAAACCTGAATGATATTTCCTCTTTGCTTACGCAATCCTACG
CTCCATCCCTAATAAACTAGGGGAGTACTAGCCCTTCTAGCCTCAGTAGC
TATCCTCTTCCTCATACCCACACTACACACCTCCAAACAACGATCAGCTA
CTTTCCGACCCTTCACCCAAACCCTACTCTGATCTTTAATTGCTGATTTA
ATTATCCTCCGTTAACAAAATCACTCAACTACCCCTTCATAACCCTTTCC
TTATGAGGTATTATCATAACAGGCCTAATTTGCcTACGCCAAACAGACCT
AAAATCACTAATTGCTTACTCTTCAGTAGGCCACATAGGCCTAGTAATCT
CTGCAGCCCTTCTACAAACCCCACTATCAATTTCAGGAGCCATTATCCTA
ATAATTGCCCATGGCTTATCATCATCTATACTCTTTTGCCTAGCTAATAC
AAACTATGAACGAACCCATAATCGAACCTTACTATTAACCCGCAGCATAC
AAACCTTACTACCCTTAATAACCCTTTGATGGTTGCTAGCCAACTTAATA
AATATAGCCATACCCCCCACAATTAACCTTATAGGAGAACTAACAATCAT
CGCATCATTATTCAGCTGAGCCAACATTACTATTGTACTAACTGGATTAG
GAACACTAATCTCAGCTCTCTACTCCCTCCACATATTCTCAACCACACAA
TGAGGAGGAACCCCTCCACCCCATATACACACTATCACTCCAACCCATAC
ACGAGAACACTTAATCATAATACTCCACATCACCCCTCTAATCCTATTAA
TAATAAAACCCCAACTCATAACAACCTTCTGTTAGTATAGTTTCAACACA
AACGTTAGAATGTGAACCTAAAAATAGAGGTTCAAACCCTCTTATTGACC
GAGGAAGAAAACAAGAAACCGCTAACTTCTAACCTGAAACTAACACTTCA
GC
>MTD_T_10595_South_Africa
TAGCTTAAAACTCAAAGGACTTGGCGGTGTCCCACACCCCACTAGAGGAG
CCTGTTCTATAAGCGATACTCCACGATCAACCTTACCACCCTTTGCCAT-
CAGCCTATATACCGCCGTCGCCAGCTTACCTTGTGAAAGCCAAAAAGTAA
GCGAAATAGCTCCTACAGCTAGAAAGTCAGGTCCAGGTGTAGCCAATAAG
GTGGGTGCAATGGGCTACATTTTCTAAAATAGAAATATTCACGGACAGAC
CCTTGAAACAGGGACTAATAAGTCGGATTTAGCAGTAATCTAGGAATAGA
AAACCTACATTAAGCCGGCCCTGGGACAAGCCTTAGTCCAATGAATCTGA
GGCGGATTCTCAGTAGATAACGCAACCCTAACCCGCTTCTTTACCTTACA
CTTTCTAACCCCTTTTATTATCGCCGGCTTCTCTTTAATTCACCTTTTAT
TTCTCCACGAAACAGGATCCAATAACCCCACAGGACTCAACTCCAACTCC
GACAAAATCCCATTTCACCCCTACTTCTCATACAAAGACCTTcTAGGAAT
AAACCTACTCACAATAGGACTATTAACCTTAACCCTATTTCTACCCAATC
TACTAACAGACCCAGAAAACTTCACCCCAGCCAACCCTCTAATTACCCCC
ACACACATTAAACCTGAATGATATTTCCTCTTTGCTTACGCAATCCTACG
CTCCATCCCTAATAAACTAGGGGAGTACTAGCCCTTCTAGCCTCAGTAGC
TATCCTcTTCCTCATACCCACACTACACACCTCCAAACAACGATCAGCTA
CTTTCCGACCCTTCACCCAAACCCTACTcTGATCTTTAATTGCTGATTTA
ATTATCCTCCGTTAACAAAATCACTCAACTACCCCTTCATAACCCTTTCC
TTATGAGGTATTATCATAACAGGCCTAATTTGCCTACGCCAAACAGACCT
AAAATCACTAATTGCTTACTCTTCAGTAGGCCACATAGGCCTAGTAATCT
CTGCAGCCCTTCTACAAACCCCACTATCAATTTCAGGAGCCATTATCCTA
ATAATTGCCCATGGCTTATCATCATCTATACTCTTTTGCCTAGCTAATAC
AAACTATGAACGAACCCATAATCGAACCTTACTATTAACCCGCAGCATAC
AAACCTTACTACCCTTAATAACCCTTTGATGGTTGCTAGCCAACTTAATA
AATATAGCCATACCCCCCACAATTAACCTCATAGGAGAACTAACAATCAT
CGCATCATTATTCAGCTGAGCCAACATTACTATTGTACTAACTGGATTAG
GAACACTAATCTCAGCTCTCTACTCCCTCCACATATTCTCAACCACACAA
TGAGGAGGAACCCCTCCACCCCATATACACACTATCACTCCAACCCATAC
ACGAGAACACTTAATCATAATACTCCACATCACCCCTCTAATCCTATTAA
TAATAAAACCCCAACTCATAACAACCTTCTGTTAGTATAGTTTCAACACA
AACGTTAGAATGTGAACCTAAAAATAGAGGTTCAAACCCTCTTATTGACC
GAGGAAGAAAACAAGAAACCGCTAACTTCTAACCTGAAACTAACACTTCA
GC
>MTD_T_10596_South_Africa
TAGCTTAAAACTCAAAGGACTTGGCGGTGTCCCACACCCCACTAGAGGAG
CCTGTTCTATAAGCGATACTCCACGATCAACCTTACCACCCTTTGCCAT-
CAGCCTATATACCGCCGTCGCCAGCTTACCTTGTGAAAGCCAAAAAGTAA
GCGAAATAGCTCCTACAGCTAGAAAGTCAGGTCCAGGTGTAGCCAATAAG
GTGGGTGCAATGGGCTACATTTTCTAAAATAGAAATATTCACGGACAGAC
CCTTGAAACAGGGACTAATAAGTCGGATTTAGCAGTAATCTAGGAATAGA
AAACCTACATTAAGCCGGCCCTGGGACAAGCCTTAGTCCAATGAATCTGA
GGCGGATTCTCAGTAGATAACGCAACCCTAACCCGCTTCTTTACCTTACA
CTTTCTAACCCCTTTTATTATCGCCGGCTTCTCTTTAATTCACCTTTTAT
TTCTCCACGAAACAGGATCCAATAACCCCACAGGACTCAACTCCAACTCC
GACAAAATCCCATTTCACCCCTACTTCTCATACAAAGACCTTCTAGGAAT
AAACCTACTCACAATAGGACTATTAACCTTAACCCTATTTCTACCCAATC
TACTAACAGACCCAGAAAACTTCACCCCAGCCAACCCTCTAATTACCCCC
ACACACATTAAACCTGAATGATATTTCCTCTTTGCTTACGCAATCCTACG
CTCCATCCCTAATAAACTAGGGGAGTACTAGCCCTTCTAGCCTCAGTAGC
TATCCTCTTCCTCATACCCACACTACACACCTCCAAACAACGATCAGCTA
CTTTCCGACCCTTCACCCAAACCCTACTCTGATCTTTAATTGCTGATTTA
ATTATCCTcCGTTAACAAAATCACTCAACTACCCcTTCATAACCCTTTCC
TTATGAGGTATTATCATAACAGGCcTAATTTGCcTACGCCAAACAGACCT
AAAATCACTAATTGCTTACTCTTCAGTAGGCCACATAGGCCTAGTAATCT
CTGCAGCCCTTCTACAAACCCCACTATCAATTTCAGGAGCCATTATCCTA
ATAATTGCCCATGGCTTATCATCATCTATACTCTTTTGCCTAGCTAATAC
AAACTATGAACGAACCCATAATCGAACCTTACTATTAACCCGCAGCATAC
AAACCTTACTACCCTTAATAACCCTTTGATGGTTGCTAGCCAACTTAATA
AATATAGCCATACCCCCCACAATTAACCTCATAGGAGAACTAACAATCAT
CGCATCATTATTCAGCTGAGCCAACATTACTATTGTACTAACTGGATTAG
GAACACTAATCTCAGCTCTCTACTCCCTCCACATATTCTCAACCACACAA
TGAGGAGGAACCCCTCCACCCCATATACACACTATCACTCCAACCCATAC
ACGAGAACACTTAATCATAATACTCCACATCACCCCTCTAATCCTATTAA
TAATAAAACCCCAACTCATAACAACCTTCTGTTAGTATAGTTTCAACACA
AACGTTAGAATGTGAACCTAAAAATAGAGGTTCAAACCCTCTTATTGACC
GAGGAAGAAAACAAGAAACCGCTAACTTCTAACCTGAAACTAACACTTCA
GC
>MTD_T_10597_South_Africa
TAGCTTAAAACTCAAAGGACTTGGCGGTGTCCCACACCCCACTAGAGGAG
CCTGTTCTATAAGCGATACTCCACGATCAACCTTACCACCCTTTGCCAT-
CAGCCTATATACCGCCGTCGCCAGCTTACCTTGTGAAAGCCAAAAAGTAA
GCGAAATAGCTCCTACAGCTAGAAAGTCAGGTCCAGGTGTAGCCAATAAG
GTGGGTGCAATGGGCTACATTTTCTAAAATAGAAATATTCACGGACAGAC
CCTTGAAACAGGGACTAATAAGTCGGATTTAGCAGTAATCTAGGAATAGA
AAACCTACATTAAGCCGGCCCTGGGACAAGCCTTAGTCCAATGAATCTGA
GGCGGATTCTCAGTAGATAACGCAACCCTAACCCGCTTCTTTACCTTACA
CTTTCTAACCCCTTTTATTATCGCCGGCTTCTCTTTAATTCACCTTTTAT
TTCTCCACGAAACAGGATCCAATAACCCCACAGGACTCAACTCCAACTCC
GACAAAATCCCATTTCACCCCTACTTCTCATACAAAGACCTTCTAGGAAT
AAACCTACTCACAATAGGACTATTAACCTTAACCCTATTTCTACCCAATc
TACTAACAGACCCAGAAAACTTCACCCCAGCCAACCCTCTAATTACCCCC
ACACACATTAAACCTGAATGATATTTCCTCTTTGCTTACGCAATCCTACG
CTCCATCCCTAATAAACTAGGGGAGTACTAGCCCTTCTAGCCTCAGTAGC
TATCCTcTTCCTCATACCCaCACTACACACCTCCAAACAACGATCAGCTA
CTTTCCGACCCTTCACCCAAACCCTACTcTGATCTTTAATTGCTGATTTA
ATTATCCTCcGTTAACAAAaTCACTCAACTACCCcTTCATAaCCCTTtCC
TTATGAGGTATtATCATAaCAGGCcTAATTTGCcTACGCCAAACAGACCT
AAAATCACTAATTGCTTACTCTTCAGTAGGCCACATAGGCCTAGTAATCT
CTGCAGCCATTCTACAAACCCCACTATCAATTTCAGGAGCCATTATCCTA
ATAATTGCCCATGGCTTATCATCATCTATACTCTTTTGCCTAGCTAATAC
AAACTATGAACGAACCCATAATCGAACCTTACTATTAACCCGCAGCATAC
AAACCTTACTACCCTTAATAACCCTTTGATGGTTGCTAGCCAACTTAATA
AATATAGCCATACCCCCCACAATTAACCTCATAGGAGAACTAACAATCAT
CGCATCATTATTCAGCTGAGCCAACATTACTATTGTACTAACTGGATTAG
GAACACTAATCTCAGCTCTCTACTCCCTCCACATATTCTCAACCACACAA
TGAGGAGGAACCCCTCCACCCCATATACACACTATCACTCCAACCCATAC
ACGAGAACACTTAATCATAATACTCCACATCACCCCTCTAATCCTATTAA
TAATAAAACCCCAACTCATAACAACCTTCTGTTAGTATAGTTTCAACACA
AACGTTAGAATGTGAACCTAAAAATAGAGGTTCAAACCCTCTTATTGACC
GAGGAAGAAAACAAGAAACCGCTAACTTCTAACCTGAAACTAACACTTCA
GC
>MTD_T_10598_South_Africa
TAGCTTAAAACTCAAAGGACTTGGCGGTGTCCCACACCCCACTAGAGGAG
CCTGTTCTATAAGCGATACTCCACGATCAACCTTACCACCCTTTGCCAT-
CAGCCTATATACCGCCGTCGCCAGCTTACCTTGTGAAAGCCAAAAAGTAA
GCGAAATAGCTCCTACAGCTAGAAAGTCAGGTCCAGGTGTAGCCAATAAG
GTGGGTGCAATGGGCTACATTTTCTAAAATAGAAATATTCACGGACAGAC
CCTTGAAACAGGGACTAATAAGTCGGATTTAGCAGTAATCTAGGAATAGA
AAACCTACATTAAGCCGGCCCTGGGACAAGCCTTAGTCCAATGAATCTGA
GGCGGATTCTCAGTAGATAACGCAACCCTAACCCGCTTCTTTACCTTACA
CTTTCTAACCCCTTTTATTATCGCCGGCTTCTCTTTAATTCACCTTTTAT
TTCTCCACGAAACAGGATCCAATAACCCCACAGGACTCAACTCCAACTCC
GACAAAATCCCATTTCACCCCTACTTCTCATACAAAGACCTTCTAGGAAT
AAACCTACTCACAATAGGACTATTAACCTTAACCCTATTTCTACCCAATc
TACTAACAGACCCAGAAAACTTCACCCCAGCCAACCCTCTAATTACCCCC
ACACACATTAAACCTGAATGATATTTCCTCTTTGCTTACGCAATCCTACG
CTCCATCCCTAATAAACTAGGGGAGTACTAGCCCTTCTAGCCTCAGTAGC
TATCCTcTTCCTCATACCCaCACTACACACCTCCAAACAACGATCAGCTA
CTTTCCGACCCTTCACCCAAACCCTACTcTGATCTTTAATTGCTGATTTA
ATTATCCTCCGTTAACAAAATCACTCAACTACCCCTTCATAACCCTTTCC
TTATGAGGTATTATCATAACAGGCCTAATTTGCCTACGCCAAACAGACCT
AAAATCACTAATTGCTTACTCTTCAGTAGGCCACATAGGCCTAGTAATCT
CTGCAGCCCTTCTACAAACCCCACTATCAATTTCAGGAGCCATTATCCTA
ATAATTGCCCATGGCTTATCATCATCTATACTCTTTTGCCTAGCTAATAC
AAACTATGAACGAACCCATAATCGAACCTTACTATTAACCCGCAGCATAC
AAACCTTACTACCCTTAATAACCCTTTGATGGTTGCTAGCCAACTTAATA
AATATAGCCATACCCCCCACAATTAACCTCATAGGAGAACTAACAATCAT
CGCATCATTATTCAGCTGAGCCAACATTACTATTGTACTAACTGGATTAG
GAACACTAATCTCAGCTCTCTACTCCCTCCACATATTCTCAACCACACAA
TGAGGAGGAACCCCTCCACCCCATATACACACTATCACTCCAACCCATAC
ACGAGAACACTTAATCATAATACTCCACATCACCCCTCTAATCCTATTAA
TAATAAAACCCCAACTCATAACAACCTTCTGTTAGTATAGTTTCAACACA
AACGTTAGAATGTGAACCTAAAAATAGAGGTTCAAACCCTCTTATTGACC
GAGGAAGAAAACAAGAAACCGCTAACTTCTAACCTGAAACTAACACTTCA
GC
>MTD_T_10599_South_Africa
TAGCTTAAAACTCAAAGGACTTGGCGGTGTCCCACACCCCACTAGAGGAG
CCTGTTCTATAAGCGATACTCCACGATCAACCTTACCACCCTTTGCCAT-
CAGCCTATATACCGCCGTCGCCAGCTTACCTTGTGAAAGCCAAAAAGTAA
GCGAAATAGCTCCTACAGCTAGAAAGTCAGGTCCAGGTGTAGCCAATAAG
GTGGGTGCAATGGGCTACATTTTCTAAAATAGAAATATTCACGGACAGAC
CCTTGAAACAGGGACTAATAAGTCGGATTTAGCAGTAATCTAGGAATAGA
AAACCTACATTAAGCCGGCCCTGGGACAAGCCTTAGTCCAATGAATCTGA
GGCGGATTCTCAGTAGATAACGCAACCCTAACCCGCTTCTTTACCTTACA
CTTTCTAACCCCTTTTATTATCGCCGGCTTCTCTTTAATTCACCTTTTAT
TTCTCCACGAAACAGGATCCAATAACCCCACAGGACTCAACTCCAACTCC
GACAAAATCCCATTTCACCCCTACTTCTCATACAAAGACCTTCTAGGAAT
AAACCTACTCACAATAGGACTATTAACCTTAACCCTATTTCTACCCAATc
TACTAACAGACCCAGAAAACTTCACCCCAGCCAACCCTCTAATTACCCCC
ACACACATTAAACCTGAATGATATTTCCTCTTTGCTTACGCAATCCTACG
CTCCATCCCTAATAAACTAGGGGAGTACTAGCCCTTCTAGCCTCAGTAGC
TATCCTcTTCCTCATACCCACACTACACACCTCCAAACAACGATCAGCTA
CTTTCCGACCCTTCACCCAAACCCTACTcTGATCTTTAATTGCTGATTTA
ATTATCCTCCGTTAACAAAATCACTCAACTACCCCTTCATAACCCTTTCC
TTATGAGGTATTATCATAACAGGCCTAATTTGCCTACGCCAAACAGACCT
AAAATCACTAATTGCTTACTCTTCAGTAGGCCACATAGGCCTAGTAATCT
CTGCAGCCCTTCTACAAACCCCACTATCAATTTCAGGAGCCATTATCCTA
ATAATTGCCCATGGCTTATCATCATCTATACTCTTTTGCCTAGCTAATAC
AAACTATGAACGAACCCATAATCGAACCTTACTATTAACCCGCAGCATAC
AAACCTTACTACCCTTAATAACCCTTTGATGGTTGCTAGCCAACTTAATA
AATATAGCCATACCCCCCACAATTAACCTCATAGGAGAACTAACAATCAT
CGCATCATTATTCAGCTGAGCCAACATTACTATTGTACTAACTGGATTAG
GAACACTAATCTCAGCTCTCTACTCCCTCCACATATTCTCAACCACACAA
TGAGGAGGAACCCCTCCACCCCATATACACACTATCACTCCAACCCATAC
ACGAGAACACTTAATCATAATACTCCACATCACCCCTCTAATCCTATTAA
TAATAAAACCCCAACTCATAACAACCTTCTGTTAGTATAGTTTCAACACA
AACGTTAGAATGTGAACCTAAAAATAGAGGTTCAAACCCTCTTATTGACC
GAGGAAGAAAACAAGAAACCGCTAACTTCTAACCTGAAACTAACACTTCA
GC
>MTD_T_10601_South_Africa
TAGCTTAAAACTCAAAGGACTTGGCGGTGTCCCACACCCCACTAGAGGAG
CCTGTTCTATAAGCGATACTCCACGATCAACCTTACCACCCTTTGCCAT-
CAGCCTATATACCGCCGTCGCCAGCTTACCTTGTGAAAGCCAAAAAGTAA
GCGAAATAGCTCCTACAGCTAGAAAGTCAGGTCCAGGTGTAGCCAATAAG
GTGGGTGCAATGGGCTACATTTTCTAAAATAGAAATATTCACGGACAGAC
CCTTGAAACAGGGACTAATAAGTCGGATTTAGCAGTAATCTAGGAATAGA
AAACCTACATTAAGCCGGCCCTGGGACAAGCCTTAGTCCAATgAATcTGA
GGCGGATTCTCAGTAGATAACGCAACCCTAACCCGCTTCTTTACCTTACA
CTTTCTAACCCCTTTTATTATCGCCGGCTTCTCTTTAATTCACCTTTTAT
TTCTCCACGAAACAGGATCCAATAACCCCACAGGACTCAACTCCAACTCC
GACAAAATCCCATTTCACCCCTACTTCTCATACAAAGACCTTCTAGGAAT
AAACCTACTCACAATAGGACTATTAACCTTAACCCTATTTCTACCCAATc
TACTAACAGACCCAGAAAACTTCACCCCAGCCAACCCTcTAATTACCCCC
ACACACATTAAACCTGAATGATATTTCCTCTTTGCTTACGCAATCCTACG
CTCCATCCCTAATAAACTAGGGGAGTACTAGCCCTTcTAGCCTCAGTAGC
TATCCTcTTCCTCATACCCaCACTACACACCTCCAAACAACGATCAGCTA
CTTTCCGACCCTTCACCCAAACCCTACTcTGATCTTTAATTGCTGATTTA
ATTATCCTCCGTTAACAAAATCACTCAACTACCCcTTCATAACCCTTTCC
TTATGAGGTATTATCATAACAGGCCTAATTTGCcTACGCCAAACAGACCT
AAAATCACTAATTGCTTACTCTTCAGTAGGCCACATAGGCCTAGTAATCT
CTGCAGCCCTTCTACAAACCCCACTATCAATTTCAGGAGCCATTATCCTA
ATAATTGCCCATGGCTTATCATCATCTATACTCTTTTGCCTAGCTAATAC
AAACTATGAACGAACCCATAATCGAACCTTACTATTAACCCGCAGCATAC
AAACCTTACTACCCTTAATAACCCTTTGATGGTTGCTAGCCAACTTAATA
AATATAGCCATACCCCCCACAATTAACCTCATAGGAGAACTAACAATCAT
CGCATCATTATTCAGCTGAGCCAACATTACTATTGTACTAACTGGATTAG
GAACACTAATCTCAGCTCTCTACTCCCTCCACATATTCTCAACCACACAA
TGAGGAGGAACCCCTCCACCCCATATACACACTATCACTCCAACCCATAC
ACGAGAACACTTAATCATAATACTCCACATCACCCCTCTAATCCTATTAA
TAATAAAACCCCAACTCATAACAACCTTCTGTTAGTATAGTTTCAACACA
AACGTTAGAATGTGAACCTAAAAATAGAGGTTCAAACCCTCTTATTGACC
GAGGAAGAAAACAAGAAACCGCTAACTTCTAACCTGAAACTAACACTTCA
GC
>MTD_T_10602_South_Africa
TAGCTTAAAACTCAAAGGACTTGGCGGTGTCCCACACCCCACTAGAGGAG
CCTGTTCTATAAGCGATACTCCACGATCAACCTTACCACCCTTTGCCAT-
CAGCCTATATACCGCCGTCGCCAGCTTACCTTGTGAAAGCCAAAAAGTAA
GCGAAATAGCTCCTACAGCTAGAAAGTCAGGTCCAGGTGTAGCCAATAAG
GTGGGTGCAATGGGCTACATTTTCTAAAATAGAAATATTCACGGACAGAC
CCTTGAAACAGGGACTAATAAGTCGGATTTAGCAGTAATCTAGGAATAGA
AAACCTACATTAAGCCGGCCCTGGGACAAGCCTTAGTCCAATGAATCTGA
GGCGGATTCTCAGTAGATAACGCAACCCTAACCCGCTTCTTTACCTTACA
CTTTCTAACCCCTTTTATTATCGCCGGCTTCTCTTTAATTCACCTTTTAT
TTCTCCACGAAACAGGATCCAATAACCCCACAGGACTCAACTCCAACTCC
GACAAAATCCCATTTCACCCCTACTTCTCATACAAAGACCTTCTAGGAAT
AAACCTACTCACAATAGGACTATTAACCTTAACCCTATTTCTACCCAATC
TACTAACAGACCCAGAAAACTTCACCCCAGCCAACCCTCTAATTACCCCC
ACACACATTAAACCTGAATGATATTTCCTCTTTGCTTACGCAATCCTACG
CTCCATCCCTAATAAACTAGGGGAGTACTAGCCCTTCTAGCCTCAGTAGC
TATCCTCTTCCTCATACCCACACTACACACCTCCAAACAACGATCAGCTA
CTTTCCGACCCTTCACCCAAACCCTACTCTGATCTTTAATTGCTGATTTA
ATTATCCTCcGTtAACAAAaTCACTCAACTACCCcTTCATAACCCTTTCc
TTATGAGGTATTATCATAACAGGCCTAATTTGCcTACGCCAAACAGACCT
AAAATCACTAATTGCTTACTCTTCAGTAGGCCACATAGGCCTAGTAATCT
CTGCAGCCCTTCTACAAACCCCACTATCAATTTCAGGAGCCATTATCCTA
ATAATTGCCCATGGCTTATCATCATCTATACTCTTTTGCCTAGCTAATAC
AAACTATGAACGAACCCATAATCGAACCTTACTATTAACCCGCAGCATAC
AAACCTTACTACCCTTAATAACCCTTTGATGGTTGCTAGCCAACTTAATA
AATATAGCCATACCCCCCACAATTAACCTCATAGGAGAACTAACAATCAT
CGCATCATTATTCAGCTGAGCCAACATTACTATTGTACTAACTGGATTAG
GAACACTAATCTCAGCTCTCTACTCCCTCCACATATTCTCAACCACACAA
TGAGGAGGAACCCCTCCACCCCATATACACACTATCACTCCAACCCATAC
ACGAGAACACTTAATCATAATACTCCACATCACCCCTCTAATCCTATTAA
TAATAAAACCCCAACTCATAACAACCTTCTGTTAGTATAGTTTCAACACA
AACGTTAGAATGTGAACCTAAAAATAGAGGTTCAAACCCTCTTATTGACC
GAGGAAGAAAACAAGAAACCGCTAACTTCTAACCTGAAACTAACACTTCA
GC
>MTD_T_10603_South_Africa
TAGCTTAAAACTCAAAGGACTTGGCGGTGTCCCACACCCCACTAGAGGAG
CCTGTTCTATAAGCGATACTCCACGATCAACCTTACCACCCTTTGCCAT-
CAGCCTATATACCGCCGTCGCCAGCTTACCTTGTGAAAGCCAAAAAGTAA
GCGAAATAGCTCCTACAGCTAGAAAGTCAGGTCCAGGTGTAGCCAATAAG
GTGGGTGCAATGGGCTACATTTTCTAAAATAGAAATATTCACGGACAGAC
CCTTGAAACAGGGACTAATAAGTCGGATTTAGCAGTAATCTAGGAATAGA
AAACCTACATTAAGCCGGCCCTGGGACAAGCCtTAgTcCaATGAATCTGA
GGcGGATTCTCAGTAGATAACGCAACCCTAACCCGcTTCTTtACCTTaCA
cTTtCTAaccCCTTTTAtTATcgCCGGCTTCTCTTTAATTCACCTTTTaT
TTCTCCACGAAACaGGATCcAAtAACCCCACAGGACTCAACTCCAACTCC
gACAAAATCCCATTTCACCCCtACTTCTCATACAAaGACCTTCtAGGAAT
AAACCTACTCacAATAGGACTATTAACCTTAACCcTATtTCTaCCcAATC
TACTAacAGACCCAGAAAACTTcACCCCAGCcAACCCTCTAatTACCCCc
aCACAcATTAAaCCtGAATGATAtTTCCTcTTTGCtTACGCAATCCTACG
cTCcATCCCtAAtAAAcTAGGGGAGTACTaGCCCTTCTAgccTCAgTAgc
tATcCTCTTCCTCATACCCAcacTACAcACCTCCAAACAACGATCAGCtA
CTTTCCGACCcTTcACcCAAAcCCTAcTCTGATCTTTAATTGCTGAttTA
aTTATcCTcCGTTAACAAAATCACTCAACTACCCCTTCATAACCCTTTCC
TTATGAGGTATTATCATAACAGGCcTAATTTGCcTACGCCAAACAGACCT
AAAATCACTAATTGCTTACTCTTCAGTAGGCCACATAGGCCTAGTAATCT
CTGCAGCCCTTCTACAAACCCCACTATCAATTTCAGGAGCCATTATCCTA
ATAATTGCCCATGGCTTATCATCATCTATACTCTTTTGCCTAGCTAATAC
AAACTATGAACGAACCCATAATCGAACCTTACTATTAACCCGCAGCATAC
AAACCTTACTACCCTTAATAACCCTTTGATGGTTGCTAGCCAACTTAATA
AATATAGCCATACCCCCCACAATTAACCTCATAGGAGAACTAACAATCAT
CGCATCATTATTCAGCTGAGCCAACATTACTATTGTACTAACTGGATTAG
GAACACTAATCTCAGCTCTCTACTCCCTCCACATATTCTCAACCACACAA
TGAGGAGGAACCCCTCCACCCCATATACACACTATCACTCCAACCCATAC
ACGAGAACACTTAATCATAATACTCCACATCACCCCTCTAATCCTATTAA
TAATAAAACCCCAACTCATAACAACCTTCTGTTAGTATAGTTTCAACACA
AACGTTAGAATGTGAACCTAAAAATAGAGGTTCAAACCCTCTTATTGACC
GAGGAAGAAAACAAGAAACCGCTAACTTCTAACCTGAAACTAACACTTCA
GC
>MTD_T_10604_South_Africa
TAGCTTAAAACTCAAAGGACTTGGCGGTGTCCCACACCCCACTAGAGGAG
CCTGTTCTATAAGCGATACTCCACGATCAACCTTACCACCCTTTGCCAT-
CAGCCTATATACCGCCGTCGCCAGCTTACCTTGTGAAAGCCAAAAAGTAA
GCGAAATAGCTCCTACAGCTAGAAAGTCAGGTCCAGGTGTAGCCAATAAG
GTGGGTGCAATGGGCTACATTTTCTAAAATAGAAATATTCACGGACAGAC
CCTTGAAACAGGGACTAATAAGTCGGATTTAGCAGTAATCTAGGAATAGA
AAACCTACATTAAGCCGGCCCTGGGACAAGCCTTAGTCCAATGAATCTGA
GGCGGATTCTCAGTAGATAACGCAACCCTAACCCGCTTCTTTACCTTACA
CTTTCTAACCCCTTTTATTATCGCCGGCTTCTCTTTAATTCACCTTTTAT
TTCTCCACGAAACAGGATCCAATAACCCCACAGGACTCAACTCCAACTCC
GACAAAATCCCATTTCACCCCTACTTCTCATACAAAGACCTTCTAGGAAT
AAACCTACTCACAATAGGACTATTAACCTTAACCCTATTTCTACCCAATC
TACTAACAGACCCAGAAAACTTCACCCCAGCCAACCCTCTAATTACCCCC
ACACACATTAAACCTGAATGATATTTCCTCTTTGCTTACGCAATCCTACG
CTCCATCCCTAATAAACTAGGGGAGTACTAGCCCTTCTAGCCTCAGTAGC
TATCCTCTTCCTCATACCCACACTACACACCTCCAAACAACGATCAGCTA
CTTTCCGACCCTTCACCCAAACCCTACTCTGATCTTTAATTGCTGATTTA
ATTATCCTCCGTTAACAAAATCACTCAACTACCCCTTCATAACCCTTTCC
TTATGAGGTATTATCATAACAGGCCTAATTTGCCTACGCCAAACAGACCT
AAAATCACTAATTGCTTACTCTTCAGTAGGCCACATAGGCCTAGTAATCT
CTGCAGCCCTTCTACAAACCCCACTATCAATTTCAGGAGCCATTATCCTA
ATAATTGCCCATGGCTTATCATCATCTATACTCTTTTGCCTAGCTAATAC
AAACTATGAACGAACCCATAATCGAACCTTACTATTAACCCGCAGCATAC
AAACCTTACTACCCTTAATAACCCTTTGATGGTTGCTAGCCAACTTAATA
AATATAGCCATACCCCCCACAATTAACCTCATAGGAGAACTAACAATCAT
CGCATCATTATTCAGCTGAGCCAACATTACTATTGTACTAACTGGATTAG
GAACACTAATCTCAGCTCTCTACTCCCTCCACATATTCTCAACCACACAA
TGAGGAGGAACCCCTCCACCCCATATACACACTATCACTCCAACCCATAC
ACGAGAACACTTAATCATAATACTCCACATCACCCCTCTAATCCTATTAA
TAATAAAACCCCAACTCATAACAACCTTCTGTTAGTATAGTTTCAACACA
AACGTTAGAATGTGAACCTAAAAATAGAGGTTCAAACCCTCTTATTGACC
GAGGAAGAAAACAAGAAACCGCTAACTTCTAACCTGAAACTAACACTTCA
GC
>MTD_T_10605_South_Africa
TAGCTTAAAACTCAAAGGACTTGGCGGTGTCCCACACCCCACTAGAGGAG
CCTGTTCTATAAGCGATACTCCACGATCAACCTTACCACCCTTTGCCAT-
CAGCCTATATACCGCCGTCGCCAGCTTACCTTGTGAAAGCCAAAAAGTAA
GCGAAATAGCTCCTACAGCTAGAAAGTCAGGTCCAGGTGTAGCCAATAAG
GTGGGTGCAATGGGCTACATTTTCTAAAATAGAAATATTCACGGACAGAC
CCTTGAAACAGGGACTAATAAGTCGGATTTAGCAGTAATCTAGGAATAGA
AAACCTACATTAAGCCGGCCCTGGGACAAGCCTTAGTCCAATGAATcTGA
GGCGGATTCTCAGTAGATAACGCAACCCTAACCCGCTTCTTTACCTTACA
CTTTCTAACCCCTTTTATTATCgCCGGCTTCTCTTTAATTCACCTTTTAT
TTCTCCACGAAACAGGATCCAATAACCCCACAGGACTCAACTCCAACTCC
GACAAAATCCCATTTCACCCCTACTTCTCATACAAAGACCTTCTAGGAAT
AAACCTACTCACAATAGGACTATTAACCTTAACCCTATTTCTACCCAATC
TACTAACAGACCCAGAAAACTTCACCCCAGCCAACCCTCTAATTACCCCC
ACACACATTAAACCTGAATGATATTTCCTCTTTGCTTACGCAATCCTACG
CTCCATCCCTAATAAACTAGGGGAGTACTAGCCCTTCTAGCCTCAGTAGC
TATCCTCTTCCTCATACCCACACTACACACCTCCAAACAACGATCAGCTA
CTTTCCGACCCTTCACCCAAACCCTACTCTGATCTTTAATTGCTGATTTA
ATTATCCTCCGTTAACAAAATCACTCAACTACCCCTTCATAACCCTTTCC
TTATGAGGTATTATCATAACAGGCCTAATTTGCCTACGCCAAACAGACCT
AAAATCACTAATTGCTTACTCTTCAGTAGGCCACATAGGCCTAGTAATCT
CTGCAGCCCTTCTACAAACCCCACTATCAATTTCAGGAGCCATTATCCTA
ATAATTGCCCATGGCTTATCATCATCTATACTCTTTTGCCTAGCTAATAC
AAACTATGAACGAACCCATAATCGAACCTTACTATTAACCCGCAGCATAC
AAACCTTACTACCCTTAATAACCCTTTGATGGTTGCTAGCCAACTTAATA
AATATAGCCATACCCCCCACAATTAACCTTATAGGAGAACTAACAATCAT
CGCATCATTATTCAGCTGAGCCAACATTACTATTGTACTAACTGGATTAG
GAACACTAATCTCAGCTCTCTACTCCCTCCACATATTCTCAACCACACAA
TGAGGAGGAACCCCTCCACCCCATATACACACTATCACTCCAACCCATAC
ACGAGAACACTTAATCATAATACTCCACATCACCCCTCTAATCCTATTAa
TAATAAAACCCCAACTCATAACAACCTTCTGTTAGTATAGTTTCAACACA
AACGTTAGAATGTGAACCTAAAAATAGAGGTTCAAACCCTCTTATTGACC
GAGGAAGAAAACAAGAAACCGCTAACTTCTAACCtGAAAcTAACaCTTCA
GC
>MTD_T_11703_South_Africa
TAGCTTAAAACTCAAAGGACTTGGCGGTGTCCCACACCCCACTAGAGGAG
CCTGTTCTATAAGCGATATTCCACGATCAACCTTACCACCTTTTGCCAT-
CAGCCTATATACCGCCGTCGCCAGCTTACCTTGTGAAAGCCAAAAAGTAA
GCGAAATAGCTCCTACAGCTAGAAAGTCAGGTCCAGGTGTAGCCAATAAG
GTGGGTGCAATGGGCTACATTTTCTAAAATAGAAATATTCACGGACAGAC
CCTTGAAACAGGGACTAATAAGTCGGATTTAGCAGTAACCTAGGAATAGA
AAACCTACATTAAGCCGGCCCTGGGACAAGCCTTAGTCCAATGAATCTGG
GGCGGATTCTCAGTAGATAACGCAACCCTAACCCGCTTCTTTACCTTACA
CTTTCTAACCCCTTTTATTATCGCCGGCTTCTCTTTAATTCACCTTTTAT
TTCTCCACGAAACAGGATCTAATAACCCCACAGGACTCAACTCCAACTCC
GACAAAATCCCATTTCACCCCTACTTCTCATACAAAGACCTTCTAGGAAT
AAACCTACTCACAATAGGACTATTAACCTTAACCCTATTTCTACCCAATC
TACTAACAGACCCAGAAAACTTCACCCCAGCCAACCCTCTAATCACCCCC
ACACACATTAAACCTGAATGATATTTCCTCTTTGCTTACGCAATCCTACG
CTCCATCCCTAATAAACTAGGGGAGTACTAGCCCTTCTAGCCTCAGTAGC
TATCCTCTTCCTCATACCCACACTACACACCTCCAAACAACGATCAGCTA
CTTTCCGACCCTTCACCCAAACCCTACTCTGATCTTTAATTGCCGATTTA
ATTATCCTCCGTTAACAAAATCACTCAACTACCCCTTCATAACCCTCTCC
TTATGAGGTATTATCATAACAGGCCTAATTTGCCTACGCCAAACAGACCT
AAAATCACTAATTGCTTACTCTTCAGTAGGCCACATAGGCCTAGTAATCT
CTGCAGCCCTCCTGCAAACCCCTCTATCAATTTCAGGAGCCATTATCCTA
ATAATTGCCCATGGTTTATCATCATCTATACTCTTTTGCCTAGCTAATAC
AAACTATGAACGAACCCATAATCGAACCTTACTATTAACCCGCAGCATAC
AAACCTTACTACCCTTAATAACCCTTTGATGGTTGCTAGCCAACTTAATA
AATATAGCCATACCCCCCACAATTAATCTTATAGGAGAACTAACAATCAT
CGCATCATTATTCAGCTGAGCCAACATTACTATTGTACTAACTGGATTAG
GAACACTAATCTCAGCTCTCTACTCCCTCCACATATTCTCAACCACACAA
TGAGGAGGAACCCCTCCACCCCATATACACACTATCACCCCATCCCATAC
ACGAGAACACTTAATCATAATACTCCACATCACCCCTCTAATCCTATTAA
TAATAAAACCCCAACTCATAACAACCCTCTGTTAATATAGTTTCAACACA
AACGTTAGAATGTGAGCCTAAAAATAGAGGTTCGAACCCTCTTATTAACC
GAGGAAGAAAACAAGAAACCGCTAACTTCTAACCTGAAACTAACACTTCA
GC
>MTD_T_11749_South_Africa
TAGCTTAAAACTCAAAGGACTTGGCGGTGTCCCACACCCCACTAGAGGAG
CCTGTTCTATAAGCGATATTCCACGATCAACCTTACCACCTTTTGCCAT-
CAGCCTATATACCGCCGTCGCCAGCTTACCTTGTGAAAGCCAAAAAGTAA
GCGAAATAGCTCCTACAGCTAGAAAGTCAGGTCCAGGTGTAGCCAATAAG
GTGGGTGCAATGGGCTACATTTTCTAAAATAGAAATATTCACGGACAGAC
CCTTGAAACAGGGACTAATAAGTCGGATTTAGCAGTAACCTAGGAATAGA
AAACCTACATTAAGCCGGCCCTGGGACAAGCCTTAGTCCAATGAATCTGG
GGCGGATTCTCAGTAGATAACGCAACCCTAACCCGCTTCTTTACCTTACA
CTTTCTAACCCCCTTTATTATCGCCGGCTTCTCTTTAATTCACCTTTTAT
TTCTCCACGAAACAGGATCTAATAACCCCACAGGACTCAACTCCAACTCC
GACAAAATCCCATTTCACCCCTACTTCTCATACAAAGACCTTCTAGGAAT
AAACCTACTCACAATAGGACTATTAACCTTAACCCTATTTCTACCCAATC
TACTAACAGACCCAGAAAACTTCACCCCAGCCAACCCTCTAATCACCCCC
ACACACATTAAACCTGAATGATATTTCCTCTTTGCTTACGCAATCCTACG
CTCCATCCCTAATAAACTAGGGGAGTACTAGCCCTTCTAGCCTCAGTAGC
TATCCTCTTCCTCATACCCACACTACACACCTCCAAACAACGATCAGCTA
CTTTCCGACCCTTCACCCAAACCCTACTCTGATCTTTAATTGCCGATTTA
ATTATCCTCCGTTAACAAAATCACTCAACTACCCCTTCATAACCCTCTCC
TTATGAGGTATTATCATAACAGGCCTAATTTGCCTACGCCAAACAGACCT
AAAATCACTAATTGCTTACTCTTCAGTAGGCCACATAGGCCTAGTAATCT
CTGCAGCCCTCCTACAAACCCCACTATCAATTTCAGGAGCCATTATCCTA
ATAATTGCCCATGGTTTATCATCATCTATACTCTTTTGCCTAGCTAATAC
AAACTATGAACGAACCCATAATCGAACCTTACTATTAACCCGCAGCATAC
AAACCTTACTACCCTTAATAACCCTTTGATGGTTGCTAGCCAACTTAATA
AATATAGCCATACCCCCCACAATTAATCTTATAGGAGAACTAACAATCAT
CGCATCATTATTCAGCTGAGCCAACATTACTATTGTACTAACTGGATTAG
GAACACTAATCTCAGCTCTCTACTCCCTCCACATATTCTCAACCACACAA
TGAGGAGGAACCCCTCCACCCCATATACACACTATCACCCCATCCCATAC
ACGAGAACACTTAATCATAATACTCCACATCACCCCTCTAATCCTATTAA
TAATAAAACCCCAACTCATAACAACCTTCTGTTAGTATAGTTTCAACACA
AACGTTAGAATGTGAGCCTAAAAATAGAGGTTCGAACCCTCTTATTAACC
GAGGAAGAAAACAAGAAACCGCTAACTTCTAACCTGAAACTAACACTTCA
GC
>MTD_T_11750_South_Africa
TAGCTTAAAACTCAAAGGACTTGGCGGTGTCCCACACCCCACTAGAGGAG
CCTGTTCTATAAGCGATATTCCACGATCAACCTTACCACCTTTTGCCAT-
CAGCCTATATACCGCCGTCGCCAGCTTACCTTGTGAAAGCCAAAAAGTAA
GCGAAATAGCTCCTACAGCTAGAAAGTCAGGTCCAGGTGTAGCCAATAAG
GTGGGTGCAATGGGCTACATTTTCTAAAATAGAAATATTCACGGACAGAC
CCTTGAAACAGGGACTAATAAGTCGGATTTAGCAGTAACCTAGGAATAGA
AAACCTACATTAAGCCGGCCCTGGGACAAGCCTTAGTCCAATGAATCTGG
GGCGGATTCTCAGTAGATAACGCAACCCTAACCCGCTTCTTTACCTTACA
CTTTCTAACCCCTTTTATTATCGCCGGCTTCTCTTTAATTCACCTTTTAT
TTCTCCACGAAACAGGATCTAATAACCCCACAGGACTCAACTCCAACTCC
GACAAAATCCCATTTCACCCCTACTTCTCATACAAAGACCTTCTAGGAAT
AAACCTACTCACAATAGGACTATTAACCTTAACCCTATTTCTACCCAATC
TACTAACAGACCCAGAAAACTTCACCCCAGCCAACCCTCTAATCACCCCC
ACACACATTAAACCTGAATGATATTTCCTCTTTGCTTACGCAATCCTACG
CTCCATCCCTAATAAACTAGGGGAGTACTAGCCCTTCTAGCCTCAGTAGC
TATCCTCTTCCTCATACCCACACTACACACCTCCAAACAACGATCAGCTA
CTTTCCGACCCTTCACCCAAACCCTACTCTGATCTTTAATTGCCGATTTA
ATTATCCTCCGTTAACAAAATCACTCAACTACCCCTTCATAACCCTCTCC
TTATGAGGTATTATCATAACAGGCCTAATTTGCCTACGCCAAACAGACCT
AAAATCACTAATTGCTTACTCTTCAGTAGGCCACATAGGCCTAGTAATCT
CTGCAGCCCTCCTGCAAACCCCTCTATCAATTTCAGGAGCCATTATCCTA
ATAATTGCCCATGGTTTATCATCATCTATACTCTTTTGCCTAGCTAATAC
AAACTATGAACGAACCCATAATCGAACCTTACTATTAACCCGCAGCATAC
AAACCTTACTACCCTTAATAACCCTTTGATGGTTGCTAGCCAACTTAATA
AATATAGCCATACCCCCCACAATTAATCTTATAGGAGAACTAACAATCAT
CGCATCATTATTCAGCTGAGCCAACATTACTATTGTACTAACTGGATTAG
GAACACTAATCTCAGCTCTCTACTCCCTCCACATATTCTCAACCACACAA
TGAGGAGGAACCCCTCCACCCCATATACACACTATCACCCCATCCCATAC
ACGAGAACACTTAATCATAATACTCCACATCACCCCTCTAATCCTATTAA
TAATAAAACCCCAACTCATAACAACCCTCTGTTAGTATAGTTTCAACACA
AACGTTAGAATGTGAGCCTAAAAATAGAGGTTCGAACCCTCTTATTAACC
GAGGAAGAAAACAAGAAACCGCTAACTTCTAACCTGAAACTAACACTTCA
GC
>MTD_T_11751_South_Africa
TAGCTTAAAACTCAAAGGACTTGGCGGTGTCCCACACCCCACTAGAGGAG
CCTGTTCTATAAGCGATATTCCACGATCAACCTTACCACCTTTTGCCAT-
CAGCCTATATACCGCCGTCGCCAGCTTACCTTGTGAAAGCCAAAAAGTAA
GCGAAATAGCTCCTACAGCTAGAAAGTCAGGTCCAGGTGTAGCCAATAAG
GTGGGTGCAATGGGCTACATTTTCTAAAATAGAAATATTCACGGACAGAC
CCTTGAAACAGGGACTAATAAGTCGGATTTAGCAGTAACCTAGGAATAGA
AAACCTACATTAAGCCGGCCCTGGGACAAGCCTTAGTCCAATGAATCTGG
GGCGGATTCTCAGTAGATAACGCAACCCTAACCCGCTTCTTTACCTTACA
CTTTCTAACCCCCTTTATTATCGCCGGCTTCTCTTTAATTCACCTTTTAT
TTCTCCACGAAACAGGATCTAATAACCCCACAGGACTCAACTCCAACTCC
GACAAAATCCCATTTCACCCCTACTTCTCATACAAAGACCTTCTAGGAAT
AAACCTACTCACAATAGGACTATTAACCTTAACCCTATTTCTACCCAATC
TACTAACAGACCCAGAAAACTTCACCCCAGCCAACCCTCTAATCACCCCC
ACACACATTAAACCTGAATGATATTTCCTCTTTGCTTACGCAATCCTACG
CTCCATCCCTAATAAACTAGGGGAGTACTAGCCCTTCTAGCCTCAGTAGC
TATCCTCTTCCTCATACCCACACTACACACCTCCAAACAACGATCAGCTA
CTTTCCGACCCTTCACCCAAACCCTACTCTGATCTTTAATTGCCGATTTA
ATTATCCTCCGTTAACAAAATCACTCAACTACCCCTTCATAACCCTCTCC
TTATGAGGTATTATCATAACAGGCCTAATTTGCCTACGCCAAACAGACCT
AAAATCACTAATTGCTTACTCTTCAGTAGGCCACATAGGCCTAGTAATCT
CTGCAGCCCTCCTACAAACCCCACTATCAATTTCAGGAGCCATTATCCTA
ATAATTGCCCATGGTTTATCATCATCTATACTCTTTTGCCTAGCTAATAC
AAACTATGAACGAACCCATAATCGAACCTTACTATTAACCCGCAGCATAC
AAACCTTACTACCCTTAATAACCCTTTGATGGTTGCTAGCCAACTTAATA
AATATAGCCATACCCCCCACAATTAATCTTATAGGAGAACTAACAATCAT
CGCATCATTATTCAGCTGAGCCAACATTACTATTGTACTAACTGGATTAG
GAACACTAATCTCAGCTCTCTACTCCCTCCACATATTCTCAACCACACAA
TGAGGAGGAACCCCTCCACCCCATATACACACTATCACCCCATCCCATAC
ACGAGAACACTTAATCATAATACTCCACATCACCCCTCTAATCCTATTAA
TAATAAAACCCCAACTCATAACAACCTTCTGTTAGTATAGTTTCAACACA
AACGTTAGAATGTGAGCCTAAAAATAGAGGTTCGAACCCTCTTATTAACC
GAGGAAGAAAACAAGAAACCGCTAACTTCTAACCTGAAACTAACACTTCA
GC
>MTD_T_11752_South_Africa
TAGCTTAAAACTCAAAGGACTTGGCGGTGTCCCACACCCCACTAGAGGAG
CCTGTTCTATAAGCGATATTCCACGATCAACCTTACCACCCTTTGCCAT-
CAGCCTATATACCGCCGTCGCCAGCTTACCTTGTGAAAGCCAAAAAGTAA
GCGAAATAGCTCCTACAGCTAGAAAGTCAGGTCCAGGTGTAGCCAATAAG
GTGGGTGCAATGGGCTACATTTTCTAAAATAGAAATATTCACGGACAGAC
CCTTGAAACAGGGACTAATAAGTCGGATTTAGCAGTAATCTAGGAATAGA
AAACCTACATTAAGCCGGCCCTGGGACAAGCCTTAGTCCAATGAATCTGA
GGCGGATTCTCAGTAGATAACGCAACCCTAACCCGCTTCTTTACCTTACA
CTTTCTAACCCCCTTTATTATCGCCGGCTTCTCTTTAATTCACCTTTTAT
TTCTCCACGAAACAGGATCCAATAACCCCACAGGACTCAACTCCAACTCC
GACAAAATCCCATTTCACCCCTACTTCTCATACAAAGATCTTCTAGGAAT
AAACCTACTCACAATAGGACTATTAACCTTAACCCTATTCCTACCCAATC
TACTAACAGACCCAGAAAACTTCACCCCAGCCAACCCTCTAATTACCCCC
ACACACATTAAACCTGAATGATATTTCCTCTTCGCTTACGCAATCCTACG
CTCCATCCCTAATAAACTAGGGGAGTACTAGCCCTTCTAGCCTCAGTAGC
TATCCTCTTCCTCATACCCACACTACACACCTCCAAACAACGATCAGCCA
CTTTCCGACCCTTCACCCAAACCCTACTCTGATCTTTAATTGCCGATTTA
ATTATCCTCCGTTAACAAAATCACTCAACTACCCCTTCATAACCCTTTCC
TTATGAGGTATTATCATAACAGGCCTAATTTGCCTACGCCAAACAGACCT
AAAATCACTAATTGCTTACTCTTCAGTAGGCCACATAGGCCTAGTAATCT
CTGCAGCCCTCCTACAAACCCCACTATCAATTTCAGGAGCCATTATCCTA
ATAATTGCCCATGGTTTATCATCATCTATACTCTTTTGCCTAGCTAATAC
AAACTATGAACGAACCCATAATCGAACTTTACTATTAACCCGCAGCATAC
AAACCTTACTACCCTTAATAACCCTTTGATGGTTGCTAGCCAACTTAATA
AATATAGCCATACCCCCCACAATTAACCTTATGGGAGAACTAACAATCAT
CGCATCATTATTCAGCTGAGCCAACATTACTATTGTACTAACTGGATTAG
GAACACTAATCTCAGCTCTCTACTCCCTCCACATATTCTCAACCACACAA
TGAGGAGGAACCCCTCCACCCCATATACACACTATCACTCCATCCCATAC
ACGAGAACACTTAATCATAATACTCCACATCACCCCTCTAATCcTATTAA
TAATAAAACCCCAACTCATAACAACCTTCTGTTAGTATAGTTTCAACACA
AACGTTAGAATGTGAGCCTAAAAATAGAGGTTCAAACCCTCTTATTGACC
GAGGAAGAAAACAAGAAACCGCTAACTTCTAACCTGAAACTAACACTTCA
GC
>MTD_T_11753_South_Africa
TAGCTTAAAACTCAAAGGACTTGGCGGTGTCCCACACCCCACTAGAGGAG
CCTGTTCTATAAGCGATATTCCACGATCAACCTTACCACCTTTTGCCAT-
CAGCCTATATACCGCCGTCGCCAGCTTACCTTGTGAAAGCCAAAAAGTAA
GCGAAATAGCTCCTACAGCTAGAAAGTCAGGTCCAGGTGTAGCCAATAAG
GTGGGTGCAATGGGCTACATTTTCTAAAATAGAAATATTCACGGACAGAC
CCTTGAAACAGGGACTAATAAGTCGGATTTAGCAGTAACCTAGGAATAGA
AAACCTACATTAAGCCGGCCCTGGGACAAGCCTTAGTCCAATGAATCTGG
GGCGGATTCTCAGTAGATAACGCAACCCTAACCCGCTTCTTTACCTTACA
CTTTCTAACCCCCTTTATTATCGCCGGCTTCTCTTTAATTCACCTTTTAT
TTCTCCACGAAACAGGATCTAATAACCCCACAGGACTCAACTCCAACTCC
GACAAAATCCCATTTCACCCCTACTTCTCATACAAAGACCTTCTAGGAAT
AAACCTACTCACAATAGGACTATTAACCTTAACCCTATTTCTACCCAATC
TACTAACAGACCCAGAAAACTTCACCCCAGCCAACCCTCTAATCACCCCC
ACACACATTAAACCTGAATGATATTTCCTCTTTGCTTACGCAATCCTACG
CTCCATCCCTAATAAACTAGGGGAGTACTAGCCCTTCTAGCCTCAGTAGC
TATCCTCTTCCTCATACCCACACTACACACCTCCAAACAACGATCAGCTA
CTTTCCGACCCTTCACCCAAACCCTACTCTGATCTTTAATTGCCGATTTA
ATTATCCTCCGTTAACAAAATCACTCAACTACCCCTTCATAACCCTCTCC
TTATGAGGTATTATCATAACAGGCCTAATTTGCCTACGCCAAACAGACCT
AAAATCACTAATTGCTTACTCTTCAGTAGGCCACATAGGCCTAGTAATCT
CTGCAGCCCTCCTACAAACCCCACTATCAATTTCAGGAGCCATTATCCTA
ATAATTGCCCATGGTTTATCATCATCTATACTCTTTTGCCTAGCTAATAC
AAACTATGAACGAACCCATAATCGAACCTTACTATTAACCCGCAGCATAC
AAACCTTACTACCCTTAATAACCCTTTGATGGTTGCTAGCCAACTTAATA
AATATAGCCATACCCCCCACAATTAATCTTATAGGAGAACTAACAATCAT
CGCATCATTATTCAGCTGAGCCAACATTACTATTGTACTAACTGGATTAG
GAACACTAATCTCAGCTCTCTACTCCCTCCACATATTCTCAACCACACAA
TGAGGAGGAACCCCTCCACCCCATATACACACTATCACCCCATCCCATAC
ACGAGAACACTTAATCATAATACTCCACATCACCCCTCTAATCCTATTAA
TAATAAAACCCCAACTCATAACAACCTTCTGTTAGTATAGTTTCAACACA
AACGTTAGAATGTGAGCCTAAAAATAGAGGTTCGAACCCTCTTATTAACC
GAGGAAGAAAACAAGAAACCGCTAACTTCTAACCTGAAACTAACACTTCA
GC
>MTD_T_13593_South_Africa_Hluhluwe-iMfolozi
TAGCTTAAAACTCAAAGGACTTGGCGGTGTCCCACACCCCACTAGAGGAG
CCTGTTCTATAAGCGATATTCCACGATCAACCTTACCACCCTTTGCCAT-
CAGCCTATATACCGCCGTCGCCAGCTTACCTTGTGAAAGCCAAAAAGTAA
GCGAAATAGCTCCTACAGCTAGAAAGTCAGGTCCAGGTGTAGCCAATAAG
GTGGGTGCAATGGGCTACATTTTCTAAAATAGAAATATTCACGGACAGAC
CCTTGAAACAGGGACTAATAAGTCGGATTTAGCAGTAATCTAGGAATAGA
AAACCTACATTAAGCCGGCCCTGGGACAAGCCTTAGTCCAATGAATCTGA
GGCGGATTCtCAGTAGATAACGCAACCCTAACCCGCTTCTTTACCTTACA
CTTTCTAACCCCCTTTATTATCGCCGGCTTCTCTTTAATTCACCTTTTAT
TTCTCCACGAAACAGGATCCAATAACCCCACAGGACTCAACTCCAACTCC
GACAAAATCCCATTTCACCCCTACTTCTCATACAAAGATCTTCTAGGAAT
AAACCTACTCACAATAGGACTATTAACCTTAACCCTATTCCTACCCAATC
TACTAACAGACCCAGAAAACTTCACCCCAGCCAACCCTCTAATTACCCCC
ACACACATTAAACCTGAATGATATTTCCTCTTCGCTTACGCAATCCTACG
CTCCATCCCTAATAAACTAGGGGAGTACTAGCCCTTCTAGCCTCAGTAGC
TATCCTCTTCCTCATACCCACACTACACACCTCCAAACAACGATCAGCCA
CTTTCCGACCCTTCACCCAAACCCTACTCTGATCTTTAATTGCCGATTTA
ATTATCCTCCGTTAACAAAATCACTCAACTACCCCTTCATAACCCTTTCC
TTATGAGGTATTATCATAACAGGCCTAATTTGCCTACGCCAAACAGACCT
AAAATCACTAATTGCTTACTCTTCAGTAGGCCACATAGGCCTAGTAATCT
CTGCAGCCCTCCTACAAACCCCACTATCAATTTCAGGAGCCATTATCCTA
ATAATTGCCCATGGTTTATCATCATCTATACTCTTTTGCCTAGCTAATAC
AAACTATGAACGAACCCATAATCGAACTTTACTATTAACCCGCAGCATAC
AAACCTTACTACCCTTAATAACCCTTTGATGGTTGCTAGCCAACTTAATA
AATATAGCCATACCCCCCACAATTAACCTTATGGGAGAACTAACAATCAT
CGCATCATTATTCAGCTGAGCCAACATTACTATTGTACTAACTGGGTTAG
GAACACTAATCTCAGCTCTCTACTCCCTCCACATATTCTCAACCACACAA
TGAGGAGGAACCCCTCCACCCCATATACACACTATCACTCCATCCCATAC
ACGAGAACACTTAATCATAATACTCCACATCACCCCTCTAATCCTATTAA
TAATAAAACCCCAACTCATAACAACCTTCTGTTAGTATAGTTTCAACACA
AACGTTAGAATGTGAGCCTAAAAATAGAGGTTCAAACCCTCTTATTGACC
GAGGAAGAAAACAAGAAACCGCTAACTTCTAACCTGAAACTAACACTTCA
GC
>MTD_T_13904_South_Africa_Northern_Cape
TAGCTTAAAACTCAAAGGACTTGGCGGTGTCCCACACCCCACTAGAGGAG
CCTGTTCTATAAGCGATACTCCACGATCAACCTTACCACCCTTTGCCAT-
CAGCCTATATACCGCCGTCGCCAGCTTACCTTGTGAAAGCCAAAAAGTAA
GCGAAATAGCTCCTACAGCTAGAAAGTCAGGTCCAGGTGTAGCCAATAAG
GTGGGTGCAATGGGCTACATTTTCTAAAATAGAAATATTCACGGACAGAC
CCTTGAAACAGGGACTAATAAGTCGGATTTAGCAGTAATCTAGGAATAGA
AAACCTACATTAAGCCGGCCCTGGGACAAGCCTTAGTCCAATGAATCTGA
GGCGGATTCTCAGTAGATAACGCAACCCTAACCCGCTTCTTTACCTTACA
CTTTCTAACCCCTTTTATTATCGCCGGCTTCTCTTTAATTCACCTTTTAT
TTCTCCACGAAACAGGATCCAATAACCCCACAGGACTCAACTCCAACTCC
GACAAAATCCCATTTCACCCCTACTTCTCATACAAAGACCTTCTAGGAAT
AAACCTACTCACAATAGGACTATTAACCTTAACCCTATTTCTACCCAATC
TACTAACAGACCCAGAAAACTTCACCCCAGCCAACCCTCTAATTACCCCC
ACACACATTAAACCTGAATGATATTTCCTCTTTGCTTACGCAATCCTACG
CTCCATCCCTAATAAACTAGGGGAGTACTAGCCCTTCTAGCCTCAGTAGC
TATCCTCTTCCTCATACCCACACTACACACCTCCAAACAACGATCAGCTA
CTTTCCGACCCTTCACCCAAACCCTACTCTGATCTTTAATTGCTGATTTA
ATTATCCTCCGTTAACAAAATCACTCAACTACCCCTTCATAACCCTTTCC
TTATGAGGTATTATCATAACAGGCCTAATTTGCCTACGCCAAACAGACCT
AAAATCACTAATTGCTTACTCTTCAGTAGGCCACATAGGCCTAGTAATCT
CTGCAGCCCTTCTACAAACCCCACTATCAATTTCAGGAGCCATTATCCTA
ATAATTGCCCATGGCTTATCATCATCTATACTCTTTTGCCTAGCTAATAC
AAACTATGAACGAACCCATAATCGAACCTTACTATTAACCCGCAGCATAC
AAACCTTACTACCCTTAATAACCCTTTGATGGTTGCTAGCCAACTTAATA
AATATAGCCATACCCCCCACAATTAACCTCATAGGAGAACTAACAATCAT
CGCATCATTATTCAGCTGAGCCAACATTACTATTGTACTAACTGGATTAG
GAACACTAATCTCAGCTCTCTACTCCCTCCACATATTCTCAACCACACAA
TGAGGAGGAACCCCTCCACCCCATATACACACTATCACTCCAACCCATAC
ACGAGAACACTTAATCATAATACTCCACATCACCCCTCTAATCCTATTAA
TAATAAAACCCCAACTCATAACAACCTTCTGTTAGTATAGTTTCAACACA
AACGTTAGAATGTGAACCTAAAAATAGAGGTTCAAACCCTCTTATTGACC
GAGGAAGAAAACAAGAAACCGCTAACTTCTAACCTGAAACTAACACTTCA
GC
>MTD_T_13906_South_Africa_Eastern_Cape
TAGCTTAAAACTCAAAGGACTTGGCGGTGTCCCACACCCCACTAGAGGAG
CCTGTTCTATAAGCGATATTCCACGATCAACCTTACCACCTTTTGCCAT-
CAGCCTATATACCGCCGTCGCCAGCTTACCTTGTGAAAGCCAAAAAGTAA
GCGAAATAGCTCCTACAGCTAGAAAGTCAGGTCCAGGTGTAGCCAATAAG
GTGGGTGCAATGGGCTACATTTTCTAAAATAGAAATATTCACGGACAGAC
CCTTGAAACAGGGACTAATAAGTCGGATTTAGCAGTAACCTAGGAATAGA
AAACCTACATTAAGCCGGCCCTGGGACAAGCCTTAGTCCAATGAATCTGG
GGCGGATTCTCAGTAGATAACGCAACCCTAACCCGCTTCTTTACCTTACA
CTTTCTAACCCCTTTTATTATCGCCGGCTTCTCTTTAATTCACCTTTTAT
TTCTCCACGAAACAGGATCTAATAACCCCACAGGACTCAACTCCAACTCC
GACAAAATCCCATTTCACCCCTACTTCTCATACAAAGACCTTCTAGGAAT
AAACCTACTCACAATAGGACTATTAACCTTAACCCTATTTCTACCCAATC
TACTAACAGACCCAGAAAACTTCACCCCAGCCAACCCTCTAATCACCCCC
ACACACATTAAACCTGAATGATATTTCCTCTTTGCTTACGCAATCCTACG
CTCCATCCCTAATAAACTAGGGGAGTACTAGCCCTTCTAGCCTCAGTAGC
TATCCTCTTCCTCATACCCACACTACACACCTCCAAACAACGATCAGCTA
CTTTCCGACCCTTCACCCAAACCCTACTTTGATCTTTAATTGCCGATTTA
ATTATCCTCCGTTAACAAAATCACTCAACTACCCCTTCATAACCCTCTCC
TTATGAGGTATTATCATAACAGGCCTAATTTGCCTACGCCAAACAGACCT
AAAATCACTAATTGCTTACTCTTCAGTAGGCCACATAGGCCTAGTAATCT
CTGCAGCCCTCCTACAAACCCCACTATCAATTTCAGGAGCCATTATCCTA
ATAATTGCCCATGGTTTATCATCATCTATACTCTTTTGCCTAGCTAATAC
AAACTATGAACGAACCCATAATCGAACCTTACTATTAACCCGCAGCATAC
AAACCTTACTACCCTTAATAACCCTTTGATGGTTGCTAGCCAACTTAATA
AATATAGCCATACCCCCCACAATTAATCTTATAGGAGAACTAACAATCAT
CGCATCATTATTCAGCTGAGCCAACATTACTATTGTACTAACTGGATTAG
GAACACTAATCTCAGCTCTCTACTCCCTCCACATATTCTCAACCACACAA
TGAGGAGGAACCCCTCCACCCCATATACACACTATCACCCCATCCCATAC
ACGAGAACACTTAATCATAATACTCCACATCACCCCTCTAATCCTATTAA
TAATAAAACCCCAACTCATAACAACCTTCTGTTAGTATAGTTTCAACACA
AACGTTAGAATGTGAGCCTAAAAATAGAGGTTCAAACCCTCTTATTAACC
GAGGAAGAAAACAAGAAACCGCTAACTTCTAACCTGAAACTAACACTTCA
GC
>17009
TAGCTTAAAACTCAAAGGACTTGGCGGTGTCCCACACCCCACTAGAGGAG
CCTGTTCTATAAGCGATATTCCACGATCAACCTTACCACCCTTTGCCAT-
CAGCCTATATACCGCCGTCGCCAGCTTACCTTGTGAAAGCCAAAAAGTAA
GCGAAATAGCTCCTACAGCTAGAAAGTCAGGTCCAGGTGTAGCCAATAAG
GTGGGTGCAATGGGCTACATTTTCTAAAATAGAAATATTCACGGACAGAC
CCTTGAAACAGGGACTAATAAGTCGGATTTAGCAGTAATCTAGGAATAGA
AAACCTACATTAAGCCGGCCCTGGGACAAGCCTTAGTCCAATGAATCTGA
GGCGGATTCTCAGTAGATAACGCAACCCTAACCCGCTTCTTTACCTTACA
CTTTCTAACCCCCTTTATTATCGCCGGCTTCTCTTTAATTCACCTTTTAT
TTCTCCACGAAACAGGATCCAATAACCCCACAGGACTCAACTCCAACTCC
GACAAAATCCCATTTCACCCCTACTTCTCATACAAAGATCTTCTAGGAAT
AAACCTACTCACAATAGGACTATTAACCTTAACCCTATTCCTACCCAATC
TACTAACAGACCCAGAAAACTTCACCCCAGCCAACCCTCTAATTACCCCC
ACACACATTAAACCTGAATGATATTTCCTCTTCGCTTACGCAATCCTACG
CTCCATCCCTAATAAACTAGGGGAGTACTAGCCCTTCTAGCCTCAGTAGC
TATCCTCTTCCTCATACCCACACTACACACCTCCAAACAACGATCAGCCA
CTTTCCGACCCTTCACCCAAACCCTACTCTGATCTTTAATTGCCGATTTA
ATTATCCTCCGTTAACAAAATCACTCAACTACCCCTTCATAACCCTTTCC
TTATGAGGTATTATCATAACAGGCCTAATTTGCCTACGCCAAACAGACCT
AAAATCACTAATTGCTTACTCTTCAGTAGGCCACATAGGCCTAGTAATCT
CTGCAGCCCTCCTACAAACCCCACTATCAATTTCAGGAGCCATTATCCTA
ATAATTGCCCATGGTTTATCATCATCTATACTCTTTTGCCTAGCTAATAC
AAACTATGAACGAACCCATAATCGAACTTTACTATTAACCCGCAGCATAC
AAACCTTACTACCCTTAATAACCCTTTGATGGTTGCTAGCCAACTTAATA
AATATAGCCATACCCCCCACAATTAACCTTATGGGAGAACTAACAATCAT
CGCATCATTATTCAGCTGAGCCAACATTACTATTGTACTAACTGGATTAG
GAACACTAATCTCAGCTCTCTACTCCCTCCACATATTCTCAACCACACAA
TGAGGAGGAACCCCTCCACCCCATATACACACTATCACTCCATCCCATAC
ACGAGAACACTTAATCATAATACTCCACATCACCCCTCTAATCCTATTAA
TAATAAAACCCCAACTCATAACAACCTTCTGTTAGTATAGTTTCAACACA
AACGTTAGAATGTGAGCCTAAAAATAGAGGTTCAAACCCTCTTATTGACC
GAGGAAGAAAACAAGAAACCGCTAACTTCTAACCTGAaACTAACACTTCA
GC
>17013
TAGCTTAAAACTCAAAGGACTTGGCGGTGTCCCACACCCCACTAGAGGAG
CCTGTTCTATAAGCGATATTCCACGATCAACCTTACCACCCTTTGCCAT-
CAGCCTATATACCGCCGTCGCCAGCTTACCTTGTGAAAGCCAAAAAGTAA
GCGAAATAGCTCCTACAGCTAGAAAGTCAGGTCCAGGTGTAGCCAATAAG
GTGGGTGCAATGGGCTACATTTTCTAAAATAGAAATATTCACGGACAGAC
CCTTGAAACAGGGACTAATAAGTCGGATTTAGCAGTAATCTAGGAATAGA
AAACCTACATTAAGCCGGCCCTGGGACAAGCCTTAGTCCAATGAATCTGA
GGCGGATTCTCAGTAGATAACGCAACCCTAACCCGCTTCTTTACCTTACA
CTTTCTAACCCCCTTTATTATCGCCGGCTTCTCTTTAATTCACCTTTTAT
TTCTCCACGAAACAGGATCCAATAACCCCACAGGACTCAACTCCAACTCC
GACAAAATCCCATTTCACCCCTACTTCTCATACAAAGATCTTCTAGGAAT
AAACCTACTCACAATAGGACTATTAACCTTAACCCTATTCCTACCCAATC
TACTAACAGACCCAGAAAACTTCACCCCAGCCAACCCTCTAATTACCCCC
ACACACATTAAACCTGAATGATATTTCCTCTTCGCTTACGCAATCCTACG
CTCCATCCCTAATAAACTAGGGGAGTACTAGCCCTTCTAGCCTCAGTAGC
TATCCTCTTCCTCATACCCACACTACACACCTCCAAACAACGATCAGCCA
CTTTCCGACCCTTCACCCAAACCCTACTCTGATCTTTAATTGCCGATTTA
ATTATCCTCCGTTAACAAAATCACTCAACTACCCCTTCATAACCCTTTCC
TTATGAGGTATTATCATAACAGGCCTAATTTGCCTACGCCAAACAGACCT
AAAATCACTAATTGCTTACTCTTCAGTAGGCCACATAGGCCTAGTAATCT
CTGCAGCCCTCCTACAAACCCCACTATCAATTTCAGGAGCCATTATCCTA
ATAATTGCCCATGGTTTATCATCATCTATACTCTTTTGCCTAGCTAATAC
AAACTATGAACGAACCCATAATCGAACTTTACTATTAACCCGCAGCATAC
AAACCTTACTACCCTTAATAACCCTTTGATGGTTGCTAGCCAACTTAATA
AATATAGCCATACCCCCCACAATTAACCTTATGGGAGAACTAACAATCAT
CGCATCATTATTCAGCTGAGCCAACATTACTATTGTACTAACTGGGTTAG
GAACACTAATCTCAGCTCTCTACTCCCTCCACATATTCTCAACCACACAA
TGAGGAGGAACCCCTCCACCCCATATACACACTATCACTCCATCCCATAC
ACGAGAACACTTAATCATAATACTCCACATCACCCCTCTAATCCTATTAA
TAATAAAACCCCAACTCATAACAACCTTCTGTTAGTATAGTTTCAACACA
AACGTTAGAATGTGAGCCTAAAAATAGAGGTTCAAACCCTCTTATTGACC
GAGGAAGAAAACAAGAAACCGCTAACTTCTAACCTGAAACTAACACTTCA
GC
>17018
TAGCTTAAAACTCAAAGGACTTGGCGGTGTCCCACACCCCACTAGAGGAG
CCTGTTCTATAAGCGATATTCCACGATCAACCTTACCACCCTTTGCCAT-
CAGCCTATATACCGCCGTCGCCAGCTTACCTTGTGAAAGCCAAAAAGTAA
GCGAAATAGCTCCTACAGCTAGAAAGTCAGGTCCAGGTGTAGCCAATAAG
GTGGGTGCAATGGGCTACATTTTCTAAAATAGAAATATTCACGGACAGAC
CCTTGAAACAGGGACTAATAAGTCGGATTTAGCAGTAATCTAGGAATAGA
AAACCTACATTAAGCCGGCCCTGGGACAAGCCTTAGTCCAATGAATCTGA
GGCGGATTCTCAGTAGATAACGCAACCCTAACCCGCTTCTTTACCTTACA
CTTTCTAACCCCCTTTATTATCGCCGGCTTCTCTTTAATTCACCTTTTAT
TTCTCCACGAAACAGGATCCAATAACCCCACAGGACTCAACTCCAACTCC
GACAAAATCCCATTTCACCCCTACTTCTCATACAAAGATCTTCTAGGAAT
AAACCTACTCACAATAGGACTATTAACCTTAACCCTATTCCTACCCAATC
TACTAACAGACCCAGAAAACTTCACCCCAGCCAACCCTCTAATTACCCCC
ACACACATTAAACCTGAATGATATTTCCTCTTCGCTTACGCAATCCTACG
CTCCATCCCTAATAAACTAGGGGAGTACTAGCCCTTCTAGCCTCAGTAGC
TATCCTCTTCCTCATACCCACACTACACACCTCCAAACAACGATCAGCCA
CTTTCCGACCCTTCACCCAAACCCTACTCTGATCTTTAATTGCCGATTTA
ATTATCCTCCGTTAACAAAATCACTCAACTACCCCTTCATAACCCTTTCC
TTATGAGGTATTATCATAACAGGCCTAATTTGCCTACGCCAAACAGACCT
AAAATCACTAATTGCTTACTCTTCAGTAGGCCACATAGGCCTAGTAATCT
CTGCAGCCCTCCTACAAACCCCACTATCAATTTCAGGAGCCATTATCCTA
ATAATTGCCCATGGTTTATCATCATCTATACTCTTTTGCCTAGCTAATAC
AAACTATGAACGAACCCATAATCGAACTTTACTATTAACCCGCAGCATAC
AAACCTTACTACCCTTAATAACCCTTTGATGGTTGCTAGCCAACTTAATA
AATATAGCCATACCCCCCACAATTAACCTTATGGGAGAACTAACAATCAT
CGCATCATTATTCAGCTGAGCCAACATTACTATTGTACTAACTGGGTTAG
GAACACTAATCTCAGCTCTCTACTCCCTCCACATATTCTCAACCACACAA
TGAGGAGGAACCCCTCCACCCCATATACACACTATCACTCCATCCCATAC
ACGAGAACACTTAATCATAATACTCCACATCACCCCTCTAATCCTATTAA
TAATAAAACCCCAACTCATAACAACCTTCTGTTAGTATAGTTTCAACACA
AACGTTAGAATGTGAGCCTAAAAATAGAGGTTCAAACCCTCTtATTGACC
GAGGAAgAAAAcAAgAAACCGCTaAcTTCTAACCTGAAACTAACACTTCA
GC
>17019
TAGCTTAAAACTCAAAGGACTTGGCGGTGTCCCACACCCCACTAGAGGAG
CCTGTTCTATAAGCGATATTCCACGATCAACCTTACCACCCTTTGCCAT-
CAGCCTATATACCGCCGTCGCCAGCTTACCTTGTGAAAGCCAAAAAGTAA
GCGAAATAGCTCCTACAGCTAGAAAGTCAGGTCCAGGTGTAGCCAATAAG
GTGGGTGCaATGGGCTACATTTTCTAAAATAGAAATATTCACGGACAGAC
CCTTGAAACAGGGACTAATAAGTCGGATTTAGCAGTAATCTAGGAATAGA
AAACCTACATTAAGCCGGCCCTGGGACAAGCCTTAGTCCAATGAATCTGA
GGCGGATTCTCAGTAGATAACGCAACCCTAACCCGCTTCTTTACCTTACA
CTTTCTAACCCCCTTTATTATCGCCGGCTTCTCTTTAATTCACCTTTTAT
TTCTCCACGAAACAGGATCCAATAACCCCACAGGACTCAACTCCAACTCC
GACAAAATCCCATTTCACCCCTACTTCTCATACAAAGATCTTCTAGGAAT
AAACCTACTCACAATAGGACTATTAACCTTAACCCTATTCCTACCCAATC
TACTAACAGACCCAGAAAACTTCACCCCAGCCAACCCTCTAATTACCCCC
ACACACATTAAACCTGAATGATATTTCCTCTTCGCTTACGCAATCCTACG
CTCCATCCCTAATAAACTAGGGGAGTACTAGCCCTTCTAGCCTCAGTAGC
TATCCTCTTCCTCATACCCACACTACACACCTCCAAACAACGATCAGCCA
CTTTCCGACCCTTCACCCAAACCCTACTCTGATCTTTAATTGCCGATTTA
ATTATCCTCCGTTAACAAAATCACTCAACTACCCCTTCATAACCCTTTCC
TTATGAGGTATTATCATAACAGGCCTAATTTGCCTACGCCAAACAGACCT
AAAATCACTAATTGCTTACTCTTCAGTAGGCCACATAGGCCTAGTAATCT
CTGCAGCCCTCCTACAAACCCCACTATCAATTTCAGGAGCCATTATCCTA
ATAATTGCCCATGGTTTATCATCATCTATACTCTTTTGCCTAGCTAATAC
AAACTATGAACGAACCCATAATCGAACTTTACTATTAACCCGCAGCATAC
AAACCTTACTACCCTTAATAACCCTTTGATGGTTGCTAGCCAACTTAATA
AATATAGCCATACCCCCCACAATTAACCTTATGGGAGAACTAACAATCAT
CGCATCATTATTCAGCTGAGCCAACATTACTATTGTACTAACTGGGTTAG
GAACACTAATCTCAGCTCTCTACTCCCTCCACATATTCTCAACCACACAA
TGAGGAGGAACCCCTCCACCCCATATACACACTATCACTCCATCCCATAC
ACGAGAACACTTAATCATAATACTCCACATCACCCCTCTAATCCTATTAA
TAATAAAACCCCAACTCATAACAACCTTCTGTTAGTATAGTTTCAACACA
AACGTTAGAATGTGAGCCTAAAAaTAGAGGTTCAAACCCTcTTATTGACC
GAGgAagAAAACAAGAAACCGCTAACTTCTAACCTGAAACTAACACTTCA
GC
>17020
TAGCTTAAAACTCAAAGGACTTGGCGGTGTCCCACACCCCACTAGAGGAG
CCTGTTCTATAAGCGATATTCCACGATCAACCTTACCACCCTTTGCCAT-
CAGCCTATATACCGCCGTCGCCAGCTTACCTTGTGAAAGCCAAAAAGTAA
GCGAAATAGCTCCTACAGCTAGAAAGTCAGGTCCAGGTGTAGCCAATAAG
GTGGGTGCAATGGGCTACATTTTCTAAAATAGAAATATTCACGGACAGAC
CCTTGAAACAGGGACTAATAAGTCGGATTTAGCAGTAATCTAGGAATAGA
AAACCTACATTAAGCCGGCCCTGGGAcaAGcCTTAGTCCAATGAATCTGA
GGCGGATTCTCAGTAGATAACGCAACCCTAACCCGCTTCTTTACCTTACA
CTTTCTAACCCCCTTTATTATCGCCGGCTTCTCTTTAATTCACCTTTTAT
TTCTCCACGAAACAGGATCCAATAACCCCACAGGACTCAACTCCAACTCC
GACAAAATCCCATTTCACCCCTACTTCTCATACAAAGATCTTCTAGGAAT
AAACCTACTCACAATAGGACTATTAACCTTAACCCTATTCCTACCCAATC
TACTAACAGACCCAGAAAaCTTCACCCCAGCCAACCCTCTAATTACCCCC
ACACACATTAAACCTGAATGATATTTCCTCTTCGCTTACGCAATCCTACG
CTCCATCCCTAATAAACTAGGGGAGTACTAGCCCTTCTAGCCTCAGTAGC
TATCCTCTTCCTCATACCCACACTACACACCTCCAAACAACGATCAGCCA
CTTTCCGACCCTTCACCcAAACCCTACTCTGATCTTtAATTGCCGATTtA
ATTATCCTCCGTTAACAAAATCACTCAACTACCCCTTCATAACCCTTTCC
TTATGAGGTATTATCATAACAGGCCTAATTTGCCTACGCCAAACAGACCT
AAAATCACTAATTGCTTACTCTTCAGTAGGCCACATAGGCCTAGTAATCT
CTGCAGCCCTCCTACAAACCCCACTATCAATTTCAGGAGCCATTATCCTA
ATAATTGCCCATGGTTTATCATCATCTATACTCTTTTGCCTAGCTAATAC
AAACTATGAACGAACCCATAATCGAACTTTACTATTAACCCGCAGCATAC
AAACCTTACTACCCTTAATAACCCTTTGATGGTTGCTAGCCAACTTAATA
AATATAGCCATACCCCCCACAATTAACCTTATGGGAGAACTAACAATCAT
CGCATCATTATTCAGCTGAGCCAACATTACTATTGTACTAACTGGGTTAG
GAACACTAATCTCAGCTCTCTACTCCCTCCACATATTCTCAACCACACAA
TGAGGAGGAACCCCTCCACCCCATATACACACTATCACTCCATCCCATAC
ACGAGAACACTTAATCATAATACTCCACATCACCCCTCTAATCCTATTAA
TAATAAAACCCCAACTCATAACAACCTTCTGTtAGTATAGTTTCAACACA
AACGTTAGAATGTGAGCCTAAAAATAgAGGTtCAAaCCCTCTTATTGACC
GAGGAAGAAAACAAGAAACCGCTAACTTCTAACCTGAAACTAACACTTCA
GC
>17021
TAGCTTAAAACTCAAAGGACTTGGCGGTGTCCCACACCCCACTAGAGGAG
CCTGTTCTATAAGCGATATTCCACGATCAACCTTACCACCCTTTGCCAT-
CAGCCTATATACCGCCGTCGCCAGCTTACCTTGTGAAAGCCAAAAAGTAA
GCGAAATAGCTCCTACAGCTAGAAAGTCAGGTCCAGGTGTAGCCAATAAG
GTGGGTGCAATGGGCTACATTTTCTAAAATAGAAATATTCACGGACAGAC
CCTTGAAACAGGGACTAATAAGTCGGATTTAGCAGTAATCTAGGAATAGA
AAACCTACATTAAGCCGGCCCTGGGAcAaGcCTTAGTCCAATGAATCTGA
GGCGGATTCTCAGTAGATAACGCAACCCTAACCCGCTTCTTTACCTTACA
CTTTCTAACCCCCTTTATTATCGCCGGCTTCTCTTTAATTCACCTTTTAT
TTCTCCACGAAACAGGATCCAATAACCCCACAGGACTCAACTCCAACTCC
GACAAAATCCCATTTCACCCCTACTTCTCATACAAAGATCTTCTAGGAAT
AAACCTACTCACAATAGGACTATTAACCTTAACCCTATTCCTACCCAATC
TACTAACAGACCCAGAAAACTTCACCCCAGCCAACCCTCTAATTACCCCC
ACACACATTAAACCTGAATGATATTTCCTCTTCGCTTACGCAATCCTACG
CTCCATCCCTAATAAACTAGGGGAGTACTAGCCCTTCTAGCCTCAGTAGC
TATCCTCTTCCTCATACCCACACTACACACCTCCAAACAACGATCAGCCA
CTTTCCGACCCTTCACCCAAACCCTACTCTGATCTTTAATTGCCGATTTA
ATTATCCTCCGTTAACAAAATCACTCAACTACCCCTTCATAACCCTTTCC
TTATGAGGTATTATCATAACAGGCCTAATTTGCCTACGCCAAACAGACCT
AAAATCACTAATTGCTTACTCTTCAGTAGGCCACATAGGCCTAGTAATCT
CTGCAGCCCTCCTACAAACCCCACTATCAATTTCAGGAGCCATTATCCTA
ATAATTGCCCATGGTTTATCATCATCTATACTCTTTTGCCTAGCTAATAC
AAACTATGAACGAACCCATAATCGAACTTTACTATTAACCCGCAGCATAC
AAACCTTACTACCCTTAATAACCCTTTGATGGTTGCTAGCCAACTTAATA
AATATAGCCATACCCCCCACAATTAACCTTATGGGAGAACTAACAATCAT
CGCATCATTATTCAGCTGAGCCAACATTACTATTGTACTAACTGGGTTAG
GAACACTAATCTCAGCTCTCTACTCCCTCCACATATTCTCAACCACACAA
TGAGGAGGAACCCCTCCACCCCATATACACACTATCACTCCATCCCATAC
ACGAGAACACTTAATCATAATACTCCACATCACCCCTCTaATCCTATTAA
TAATAAAACCCCAACTCATAACAACCTTCTGTTAGTATAGTTTCAaCaCA
AACGTTaGAATGtGAGCCTAAAAATAGAGGTTCAAACCCtCTTATTGACC
GAGGAAGAAAACAAGAAACCGCTAACTTCTAACCTGAAACTAACACTTCA
GC
>17022
TAGCTTAAAACTCAAAGGACTTGGCGGTGTCCCACACCCCACTAGAGGAG
CCTGTTCTATAAGCGATATTCCACGATCAACCTTACCACCCTTTGCCAT-
CAGCCTATATACCGCCGTCGCCAGCTTACCTTGTGAAAGCCAAAAAGTAA
GCGAAATAGCTCCTACAGCTAGAAAGTCAGGTCCAGGTGTAGCCAATAAG
GTGGGTGCAATGGGCTACATTTTCTAAAATAGAAATATTCACGGACAGAC
CCTTGAAACAGGGACTAATAAGTCGGATTTAGCAGTAATCTAGGAATAGA
AAACCTACATTAAGCCGGCCCTGGGACAAGCCTTAGTCCAATGAATCTGA
GGCGGATTCTCAGTAGATAACGCAACCCTAACCCGCTTCTTTACCTTACA
CTTTCTAACCCCCTTTATTATCGCCGGCTTCTCTTTAATTCACCTTTTAT
TTCTCCACGAAACAGGATCCAATAACCCCACAGGACTCAACTCCAACTCC
GACAAAATCCCATTTCACCCCTACTTCTCATACAAAGATCTTCTAGGAAT
AAACCTACTCACAATAGGACTATTAACCTTAACCCTATTCCTACCCAATC
TACTAACAGACCCAGAAAACTTCACCCCAGCCAACCCTCTAATTACCCCC
ACACACATTAAACCTGAATGATATTTCCTCTTCGCTTACGCAATCCTACG
CTCCATCCCTAATAAACTAGGGGAGTACTAGCCCTTCTAGCCTCAGTAGC
TATCCTCTTCCTCATACCCACACTACACACCTCCAAaCAACGATCAGCCA
CTTTCCGACCCTTCACCCAAACCCTACTCTGATCTTTAATTGCCGATTtA
ATTATCCTCCGTTAACAAAATCACTCAACTACCCCTTCATAACCCTTTCC
TTATGAGGTATTATCATAACAGGCCTAATTTGCCTACGCCAAACAGACCT
AAAATCACTAATTGCTTACTCTTCAGTAGGCCACATAGGCCTAGTAATCT
CTGCAGCCCTCCTACAAACCCCACTATCAATTTCAGGAGCCATTATCCTA
ATAATTGCCCATGGTTTATCATCATCTATACTCTTTTGCCTAGCTAATAC
AAACTATGAACGAACCCATAATCGAACTTTACTATTAACCCGCAGCATAC
AAACCTTACTACCCTTAATAACCCTTTGATGGTTGCTAGCCAACTTAATA
AATATAGCCATACCCCCCACAATTAACCTTATGGGAGAACTAACAATCAT
CGCATCATTAtTCAGCTGAGCCAACATTACTATTGTACTAACTGGGTTAG
GAACACTAATCTCAGCTCTCTACTCCCTCCACATATTCTCAACCACACAA
TGAGGAGGAACCCCTCCACCCCATATACACACTATCACTCCATCCCATAC
ACGAGAACACTTAATCATAATACTCCACATCACCCCTCTAATCCTATTAA
TAATAAAACCCCAACTCATAACAACCTTCTGTTAGTATAGTTTCAACACA
AACGTTAGAATGTGAGCCTAAAAATAGAGGTTCAAaCCCTCTTATTGACC
GAGGAAGAAAACAAGAAACCGCTAACTTCTAACCTGAAACTAAcACTTCA
GC
>17024
TAGCTTAAAACTCAAAGGACTTGGCGGTGTCCCACACCCCACTAGAGGAG
CCTgTtcTaTAAGCGATATTCCACGATCAACCTTACCACCCTTTGCCAT-
CAGCCTATATACCGCCGTCGCCAGCTTACCTTGTGAAAGCCAAAAAGTAA
GCGAAATAGCTCCTACAGCTAGAAAGTCAGGTCCAGGTGTAGCCAATAAG
GTGGGTGCaATGGGCTACATTTTCTAAAATAGAAATATTCACGGACAGAC
CCTTGAAACAGGGACTAAtAAGTCGGATTTAGCAGTAATCTAGGAATAGA
AAACCTACATTAAGCCGGCCCTGGGACAAGCCTTAGTCCAATGAATCTGA
GGCGGATTCTCAGTAGATAACGCAACCCTAACCCGCTTCTTTACCTTACA
CTTTCTAACCCCCTTTATTATCGCCGGCTTCTCTTTAATTCACCTTTTAT
TTCTCCACGAAACAGGATCCAATAACCCCACAGGACTCAACTCCAACTCC
GACAAAATCCCATTTCACCCCTACTTCTCATACAAAGATCTTCTAGGAAT
AAACCTACTCACAATAGGACTATTAACCTTAACCCTATTCCTACCCAATC
TACTAACAGACCCAGAAAACTTCACCCCAGCCAACCCTCTAATTACCCCC
ACACACATTAAACCTGAATGATATTTCCTCTTCGCTTACGCAATCCTACG
CTCCATCCCTAATAAACTAGGGGAGTACTAGCCCTTCTAGCCTCAGTAGC
TATCCTCTTCCTCATACCCACACTACACACCTCCAAACAACGATCAGCCA
CTTTCCGACCCTTCACCCAAACCCTACTCTGATCTTTAATTGCCGATTtA
ATTATCCTCCGTTAACAAAATCACTCAACTACCCCTTCATAACCCTTTCC
TTATGAGGTATTATCATAACAGGCCTAATTTGCCTACGCCAAACAGACCT
AAAATCACTAATTGCTTACTCTTCAGTAGGCCACATAGGCCTAGTAATCT
CTGCAGCCCTCCTACAAACCCCACTATCAATTTCAGGAGCCATTATCCTA
ATAATTGCCCATGGTTTATCATCATCTATACTCTTTTGCCTAGCTAATAC
AAACTATGAACGAACCCATAATCGAACTTTACTATTAACCCGCAGCATAC
AAACCTTACTACCCTTAATAACCCTTTGATGGTTGCTAGCCAACTTAATA
AATATAGCCATACCCCCCACAATTAACCTTATGGGAGAACTAACAATCAT
CGCATCATTATTCAGCTGAGCCAACATTACTATTGTACTAACTGGGTTAG
GAACACTAATCTCAGCTCTCTACTCCCTCCACATATTCTCAACCACACAA
TGAGGAGGAACCCCTCCACCCCATATACACACTATCACTCCATCCCATAC
ACGAGAACACTTAATCATAATACTCCACATCACCCCTCTAATCCTATTAA
TAATAAAACCCCAACTCATAACAACCTTCTGTTAGTATAGTTTCAACACA
AACGTTAGAATGTGAGCCTAAAAATAGAGGTTCAAACCCTCTTATTGACC
GAGGAAGAAAACAAGAAACCGCTAACTTCTAACCTGAAACTAACACTTCA
GC
>17025
TAGCTTAAAACTCAAAGGACTTGGCGGTGTCCCACACCCCACTAGAGGAG
CCTGTTCTATAAGCGATATTCCACGATCAACCTTACCACCCTTTGCCAT-
CAGCCTATATACCGCCGTCGCCAGCTTACCTTGTGAAAGCCAAAAAGTAA
GCGAAATAGCTCCTACAGCTAGAAAGTCAGGTCCAGGTGTAGCCAATAAG
GTGGGTGCAATGGGCTACATTTTCTAAAATAGAAATATTCACGGACAGAC
CCTTGAAACAGGGACTAATAAGTCGGATTTAGCAGTAATCTAGGAATAGA
AAACCTACATTAAGCCGGCCCTGGGACAAGCCTTAGTCCAATGAATCTGA
GGCGGATTCTCAGTAGATAACGCAACCCTAACCCGCTTCTTTACCTTACA
CTTTCTAACCCCCTTTATTATCGCCGGCTTCTCTTTAATTCACCTTTTAT
TTCTCCACGAAACAGGATCCAATAACCCCACAGGACTCAACTCCAACTCC
GACAAAATCCCATTTCACCCCTACTTCTCATACAAAGATCTTCTAGGAAT
AAACCTACTCACAATAGGACTATTAACCTTAACCCTATTCCTACCCAATC
TACTAACAGACCCAGAAAACTTCACCCCAGCCAACCCTCTAATTACCCCC
ACACACATTAAACCTGAATGATATTTCCTCTTCGCTTACGCAATCCTACG
CTCCATCCCTAATAAACTAGGGGAGTACTAGCCCTTCTAGCCTCAGTAGC
TATCCTCTTCCTCATACCcACACTACACACCTCCaAACAACGATCAGCCA
CTTTCCGACCCTTCACCCAAaCCCTACTCTGATCTTTAATTGCCGATTTA
ATTATCCTCCgtTAACAAAATCACTCAACTACCCCTTCATAACCCTTTCC
TTATGAGGTATTATCATAACAGGCCTAATTTGCCTACGCCAAACAGACCT
AAAATCACTAATTGCTTACTCTTCAGTAGGCCACATAGGCCTAGTAATCT
CTGCAGCCCTCCTACAAACCCCACTATCAATTTCAGGAGCCATTATCCTA
ATAATTGCCCATGGTTTATCATCATCTATACTCTTTTGCCTAGCTAATAC
AAACTATGAACGAACCCATAATCGAACTTTACTATTAACCCGCAGCATAC
AAACCTTACTACCCTTAATAACCCTTTGATGGTTGCTAGCCAACTTAATA
AATATAGCCATACCCCCCACAATTAACCTTATGGGAGAACTAACAATCAT
CGCATCATTATTCAGCTGAGCCAACATTACTATTGTACTAACTGGGTTAG
GAACACTAATCTCAGCTCTCTACTCCCTCCACATATTCTCAACCACACAA
TGAGGAGGAACCCCTCCACCCCATATACACACTATCACTCCATCCCATAC
ACGAGAACACTTAATCATAATACTCCACATCACCCCTCTAATCCTATTAA
TAATAAAACCCCAACTCATAACAACCTTCTGTTAGTATAGTTTCAACACA
AACGTTAGAATGTGAGCCTAAAAATAGAGGTTCAAACCCTCTTATTGACC
GAGGAAGAAAACAAGAAACCGCTAACTTCTAACCTGAAACTAACACTTCA
GC
>17080
TAGCTTAAAACTCAAAGGACTTGGCGGTGTCCCACACCCCACTAGAGGAG
CCTGTTCTATAAGCGATACTCCACGATCAACCTTACCACCCTTTGCCAT-
CAGCCTATATACCGCCGTCGCCAGCTTACCTTGTGAAAGCCAAAAAGTAA
GCGAAATAGCTCCTACAGCTAGAAAGTCAGGTCCAGGTGTAGCCAATAAG
GTGGGTGCAATGGGCTACATTTTCTAAAATAGAAATATTCACGGACAGAC
CCTTGAAACAGGGACTAATAAGTCGGATTTAGCAGTAATCTAGGAATAGA
AAACCTACATTAAGCCGGCCCTGGGACAAGCCTTAGTCCAATGAATCTGA
GGCGGATTCTCAGTAGATAACGCAACCCTAACCCGCTTCTTTACCTTACA
CTTTCTAACCCCTTTTATTATCGCCGGCTTCTCTTTAATTCACCTTTTAT
TTCTCCACGAAACAGGATCCAATAACCCCACAGGACTCAACTCCAACTCC
GACAAAATCCCATTTCACCCCTACTTCTCATACAAAGACCTTCTAGGAAT
AAACCTACTCACAATAGGACTATTAACCTTAACCCTATTTCTACCCAATC
TACTAACAGACCCAGAAAACTTCACCCCAGCCAACCCTCTAATTACCCCC
ACACACATTAAACCTGAATGATATTTCCTCTTTGCTTACGCAATCCTACG
CTCCATCCCTAATAAACTAGGGGAGTACTAGCCCTTCTAGCCTCAGTAGC
TATCCTCTTCCTCATACCCACACTACACACCTCCAAACAACGATCAGCTA
CTTTCCGACCCTTCACCCAAACCCTACTCTGATCTTTAATTGCTGATTTA
ATTATCCTCCGTTAACAAAATCACTCAACTACCCCTTCATAACCCTTTCC
TTATGAGGTATTATCATAACAGGCCTAATTTGCCTACGCCAAACAGACCT
AAAATCACTAATTGCTTACTCTTCAGTAGGCCACATAGGCCTAGTAATCT
CTGCAGCCCTTCTACAAACCCCACTATCAATTTCAGGAGCCATTATCCTA
ATAATTGCCCATGGCTTATCATCATCTATACTCTTTTGCCTAgCTaATAC
AAACTATGAACGAACCCATAATCGAACCTTACTATTAACCCGCAGCATAC
AAACCTTACTACCCTTAATAACCCTTTGATGGTTGCTAGCCAACTTAATA
AATATAGCCATACCCCCCACAATTAACCTTATAGGAGAACTAACAATCAT
CGCATCATTATTCAGCTGAGCCAACATTACTATTGTACTAACTGGATTAG
GAACACTAATCTCAGCTCTCTACTCCCTCCACATATTCTCAACCACACAA
TGAGGAGGAACCCCTCCACCCCATATACACACTATCACTCCAACCCATAC
ACGAGAACACTTAATCATAATACTCCACATCACCCCTCTAATCCTATTAA
TAATAAAACCCCAACTCATAACAACCTTCTGTTAGTATAGTTTCAACACA
AACGTTAGAATGTGAACCTAAAAATAGAGGTTCAAACCCTCTTATTAACC
GAGGAAGAAAACAAGAAACCGCTAACTTCTAACCTGAAACTAACACTTCA
GC
>17082
TAGCTTAAAACTCAAAGGACTTGGCGGTGTCCCACACCCCACTAGAGGAG
CCTGTTCTATAAGCGATACTCCACGATCAACCTTACCACCCTTTGCCAT-
CAGCCTATATACCGCCGTCGCCAGCTTACCTTGTGAAAGCCAAAAAGTAA
GCGAAATAGCTCCTACAGCTAGAAAGTCAGGTCCAGGTGTAGCCAATAAG
GTGGGTGCAATGGGCTACATTTTCTAAAATAGAAATATTCACGGACAGAC
CCTTGAAACAGGGACTAATAAGTCGGATTTAGCAGTAATCTAGGAATAGA
AAACCTACATTAAGCCGGCCCTGGGACAAGCCTTAGTCCAATGAATCTGA
GGCGGATTCTCAGTAGATAACGCAACCCTAACCCGCTTCTTTACCTTACA
CTTTCTAACCCCTTTTATTATCGCCGGCTTCTCTTTAATTCACCTTTTAT
TTCTCCACGAAACAGGATCCAATAACCCCACAGGACTCAACTCCAACTCC
GACAAAATCCCATTTCACCCCTACTTCTCATACAAAGACCTTCTAGGAAT
AAACCTACTCACAATAGGACTATTAACCTTAACCCTATTTCTACCCAATC
TACTAACAGACCCAGAAAACTTCACCCCAGCCAACCCTCTAATTACCCCC
ACACACATTAAACCTGAATGATATTTCCTCTTTGCTTACGCAATCCTACG
CTCCATCCCTAATAAACTAGGGGAGTACTAGCCCTTCTAGCCTCAGTAGC
TATCCTCTTCCTCATACCCACACTACACACCTCCAAACAACGATCAGCTA
CTTTCCGACCCTTCACCCAAACCCTACTCTGATCTTTAATTGCTGATTTA
ATTATCCTCCGTTAACAAAATCACTCAACTACCCCTTCATAACCCTTTCC
TTATGAGGTATTATCATAACAGGCCTAATTTGCCTACGCCAAACAGACCT
AAAATCACTAATTGCTTACTCTTCAGTAGGCCACATAGGCCTAGTAATCT
CTGCAGCCCTTCTACAAACCCCACTATCAATTTCAGGAGCCATTATCCTA
ATAATTGCCCATGGCTTATCATCATCTATACTCTTTTGCCTAGCTAATAC
AAACTATGAACGAACCCATAATCGAACCTTACTATTAACCCGCAGCATAC
AAACCTTACTACCCTTAATAACCCTTTGATGGTTGCTAGCCAACTTAATA
AATATAGCCATACCCCCCACAATTAACCTTATAGGAGAACTAACAATCAT
CGCATCATTATTCAGCTGAGCCAACATTACTATTGTACTAACTGGATTAG
GAACACTAATCTCAGCTCTCTACTCCCTCCACATATTCTCAACCACACAA
TGAGGAGGAACCCCTCCACCCCATATACACACTATCACTCCAACCCATAC
ACGAGAACACTTAATCATAATACTCCACATCACCCCTCTAATCCTATTAA
TAATAAAACCCCAACTCATAACAACCTTCTGTTAGTATAGTTTCAACACA
AACGTTAGAATGTGAACCTAAAAATAGAGGTTCAAACCCTCTTATTAACC
GAGGAAGAAAACAAGAAACCGCTAACTTCTAACCTGAAACTAACACTTCA
GC
>17083
TAGCTTAAAACTCAAAGGACTTGGCGGTGTCCCACACCCCACTAGAGGAG
CCTGTTCTATAAGCGATACTCCACGATCAACCTTACCACCCTTTGCCAT-
CAGCCTATATACCGCCGTCGCCAGCTTACCTTGTGAAAGCCAAAAAGTAA
GCGAAATAGCTCCTACAGCTAGAAAGTCAGGTCCAGGTGTAGCCAATAAG
GTGGGTGCAATGGGCTACATTTTCTAAAATAGAAATATTCACGGACAGAC
CCTTGAAACAGGGACTAATAAGTCGGATTTAGCAGTAATCTAGGAATAGA
AAACCTACATTAAGCCGGCCCTGGGACAAGCCTTAGTCCAATGAATCTGA
GGCGGATTCTCAGTAGATAACGCAACCCTAACCCGCTTCTTTACCTTACA
CTTTCTAACCCCTTTTATTATCGCCGGCTTCTCTTTAATTCACCTTTTAT
TTCTCCACGAAACAGGATCCAATAACCCCACAGGACTCAACTCCAACTCC
GACAAAATCCCATTTCACCCCTACTTCTCATACAAAGACCTTCTAGGAAT
AAACCTACTCACAATAGGACTATTAACCTTAACCCTATTTCTACCCAATC
TACTAACAGACCCAGAAAACTTCACCCCAGCCAACCCTCTAATTACCCCC
ACACACATTAAACCTGAATGATATTTCCTCTTTGCTTACGCAATCCTACG
CTCCATCCCTAATAAACTAGGGGAGTACTAGCCCTTCTAGCCTCAGTAGC
TATCCTCTTCCTCATACcCACACTACACACCTCCAAaCAACGATCAGCTA
CTTTCCGACCCTTCACCcaAACCcTACTCTGATCTTTAATTGCTGATTtA
ATTATCCTCCGTTAACAAAATCACTCAACTACCCCTTCATAACCCTTTCC
TTATGAGGTATTATCATAACAGGCCTAATTTGCCTACGCCAAACAGACCT
AAAATCACTAATTGCTTACTCTTCAGTAGGCCACATAGGCCTAGTAATCT
CTGCAGCCCTTCTACAAACCCCACTATCAATTTCAGGAGCCATTATCCTA
ATAATTGCCCATGGCTTATCATCATCTATACTCTTTTGCCTAGCTAATAC
AAACTATGAACGAACCCATAATCGAACCTTACTATTAACCCGCAGCATAC
AAACCTTACTACCCTTAATAACCCTTTGATGGTTGCTAGCCAACTTAATA
AATATAGCCATACCCCCCACAATTAACCTTATAGGAGAACTAACAATCAT
CGCATCATTATTCAGCTGAGCCAACATTACTATTGTACTAACTGGATTAG
GAACACTAATCTCAGCTCTCTACTCCCTCCACATATTCTCAACCACACAA
TGAGGAGGAACCCCTCCACCCCATATACACACTATCACTCCAACCCATAC
ACGAGAACACTTAATCATAATACTCCACATCACCCCTCTAATCCTATTAA
TAATAAAACCCCAACTCATAACAACCTTCTGTTAGTATAGTTTCAACACA
AACGTTAGAATGTGAACCTAAAAATAGAGGTTCAAACCCTCTTATTAACC
GAGGAAGAAAACAAGAAACCGCTAACTTCTAACCTGAAACTAACACTTCA
GC
>17084
TAGCTTAAAACTCAAAGGACTTGGCGGTGTCCCACACCCCACTAGAGGAG
CCTGTTCTATAAGCGATACTCCACGATCAACCTTACCACCCTTTGCCAT-
CAGCCTATATACCGCCGTCGCCAGCTTACCTTGTGAAAGCCAAAAAGTAA
GCGAAATAGCTCCTACAGCTAGAAAGTCAGGTCCAGGTGTAGCCAATAAG
GTGGGTGCAATGGGCTACATTTTCTAAAATAGAAATATTCACGGACAGAC
CCTTGAAACAGGGACTAATAAGTCGGATTTAGCAGTAATCTAGGAATAGA
AAACCTACATTAAGCCGGCCCTGGGACAAGCCTTAGTCCAATGAATCTGA
GGCGGATTCTCAGTAGATAACGCAACCCTAACCCGCTTCTTTACCTTACA
CTTTCTAACCCCTTTTATTATCGCCGGCTTCTCTTTAATTCACCTTTTAT
TTCTCCACGAAACAGGATCCAATAACCCCACAGGACTCAACTCCAACTCC
GACAAAATCCCATTTCACCCCTACTTCTCATACAAAGACCTTCTAGGAAT
AAACCTACTCACAATAGGACTATTAACCTTAACCCTATTTCTACCCAATC
TACTAACAGACCCAGAAAACTTCACCCCAGCCAACCCTCTAATTACCCCC
ACACACATTAAACCTGAATGATATTTCCTCTTTGCTTACGCAATCCTACG
CTCCATCCCTAATAAACTAGGGGAGTACTAGCCCTTCTAGCCTCAGTAGC
TATCCTCTTCCTCATACCCACACTACACACCTCCAAACAACGATCAGCTA
CTTTCCGACCCTTCACCCAAACCCTACTCTGATCTTTAATTGCTGATTTA
ATTATCCTCCGTTAACAAAATCACTCAACTACCCCTTCATAACCCTTTCC
TTATGAGGTATTATCATAACAGGCCTAATTTGCCTACGCCAAACAGACCT
AAAATCACTAATTGCTTACTCTTCAGTAGGCCACATAGGCCTAGTAATCT
CTGCAGCCCTTCTACAAACCCCACTATCAATTTCAGGAGCCATTATCCTA
ATAATTGCCCATGGCTTATCATCATCTATACTCTTTTGCCTAGCTAATAC
AAACTATGAACGAACCCATAATCGAACCTTACTATTAACCCGCAGCATAC
AAACCTTACTACCCTTAATAACCCTTTGATGGTTGCTAGCCAACTTAATA
AATATAGCCATACCCCCCACAATTAACCTTATAGGAGAACTAACAATCAT
CGCATCATTATTCAGCTGAGCCAACATTACTATTGTACTAACTGGATTAG
GAACACTAATCTCAGCTCTCTACTCCCTCCACATATTCTCAACCACACAA
TGAGGAGGAACCCCTCCACCCCATATACACACTATCACTCCAACCCATAC
ACGAGAACACTTAATCATAATACTCCACATCACCCCTCTAATCCTATTAA
TAATAAAACCCCAACTCATAACAACCTTCTGTTAGTATAGTTTCAACACA
AACGTTAGAATGTGAACCTAAAAATAGAGGTTCAAaCCCTCTTATTAACC
GaGgaAGAAAACAAGAAACCGCTAACTTCtAACCTGAAACTAACACTTCA
GC
>17085
TAGCTTAAAACTCAAAGGACTTGGCGGTGTCCCACACCCCACTAGAGGAG
CCTGTTCTATAAGCGATACTCCACGATCAACCTTACCACCCTTTGCCAT-
CAGCCTATATACCGCCGTCGCCAGCTTACCTTGTGAAAGCCAAAAAGTAA
GCGAAATAGCTCCTACAGCTAGAAAGTCAGGTCCAGGTGTAGCCAATAAG
GTGGGTGCAATGGGCTACATTTTCTAAAATAGAAATATTCACGGACAGAC
CCTTGAAACAGGGACTAAtAAGTCGGATTTAGCAGTAATCTAGGAATAGA
AAACCTACATTAAGCCGGCCCTGGGACAAGCCTTAGTCCAATGAATCTGA
GGCGGATTCTCAGTAGATAACGCAACCCTAACCCGCTTCTTTACCTTACA
CTTTCTAACCCCTTTTATTATCGCCGGCTTCTCTTTAATTCACCTTTTAT
TTCTCCACGAAACAGGATCCAATAACCCCACAGGACTCAACTCCAACTCC
GACAAAATCCCATTTCACCCCTACTTCTCATACAAAGACCTTCTAGGAAT
AAACCTACTCACAATAGGACTATTAACCTTAACCCTATTTCTACCCAATC
TACTAACAGACCCAGAAAACTTCACCCCAGCCAACCCTCTAATTACCCCC
ACACACATTAAACCTGAATGATATTTCCTCTTTGCTTACGCAATCCTACG
CTCCATCCCTAATAAACTAGGGGAGTACTAGCCCTTCTAGCCTCAGTAGC
TATCCTCTTCCTCATACCCACACTACACACCTCCAAACAACGATCAGCTA
CTTTCCGACCCTTCACCCAAACCCTACTCTGATCTTTAATTGCTGATTTA
ATTATCCTCCGTTAACAAAATCACTCAACTACCCCTTCATAACCCTTTCC
TTATGAGGTATTATCATAACAGGCCTAATTTGCCTACGCCAAACAGACCT
AAAATCACTAATTGCTTACTCTTCAGTAGGCCACATAGGCCTAGTAATCT
CTGCAGCCCTTCTACAAACCCCACTATCAATTTCAGGAGCCATTATCCTA
ATAATTGCCCATGGCTTATCATCATCTATACTCTTTTGCCTAGCTAATAC
AAACTATGAACGAACCCATAATCGAACCTTACTATTAACCCGCAGCATAC
AAACCTTACTACCCTTAATAACCCTTTGATGGTTGCTAGCCAACTTAATA
AATATAGCCATACCCCCCACAATTAACCTTATAGGAGAACTAACAATCAT
CGCATCATTATTCAGCTGAGCCAACATTACTATTGTACTAACTGGATTAG
GAACACTAATCTCAGCTCTCTACTCCCTCCACATATTCTCAACCACACAA
TGAGGAGGAACCCCTCCACCCCATATACACACTATCACTCCAACCCATAC
ACGAGAACACTTAATCATAATACTCCACATCACCCCTCTAATCCTATTAA
TAATAAAACCCCAACTCATAaCAACCTTCTGTTAGtAtaGTTTCAACACA
AACGTTAGAATGTGAACCTAAAAATAGAGGTTCAAACCCTCTTATTAACC
GAGGAAGAAAACAAGAAACCGCTAACTTCTAACCTGAAACTAACACTTCA
GC
>17086
TAGCTTAAAACTCAAAGGACTTGGCGGTGTCCCACACCCCACTAGAGGAG
CCTGTTCTATAAGCGATACTCCACGATCAACCTTACCACCCTTTGCCAT-
CAGCCTATATACCGCCGTCGCCAGCTTACCTTGTGAAAGCCAAAAAGTAA
GCGAAATAGCTCCTACAGCTAGAAAGTCAGGTCCAGGTGTAGCCAATAAG
GTGGGTGCAATGGGCTACATTTTCTAAAATAGAAATATTCACGGACAGAC
CCTTGAAACAGGGACTAATAAGTCGGATTTAGCAGTAATCTAGGAATAGA
AAACCTACATTAAGCCGGCCCTGGGACAAGCCTTAGTCCAATGAATCTGA
GGCGGATTCTCAGTAGATAACGCAACCCTAACCCGCTTCTTTACCTTACA
CTTTCTAACCCCTTTTATTATCGCCGGCTTCTCTTTAATTCACCTTTTAT
TTCTCCACGAAACAGGATCCAATAACCCCACAGGACTCAACTCCAACTCC
GACAAAATCCCATTTCACCCCTACTTCTCATACAAAGACCTTCTAGGAAT
AAACCTACTCACAATAGGACTATTAACCTTAACCCTATTTCTACCCAATC
TACTAACAGACCCAGAAAACTTCACCCCAGCCAACCCTCTAATTACCCCC
ACACACATTAAACCTGAATGATATTTCCTCTTTGCTTACGCAATCCTACG
CTCCATCCCTAATAAACTAGGGGAGTACTAGCCCTTCTAGCCTCAGTAGC
TATCCTCTTCCTCATACCCACACTACACACCTCCAAACAACGATCAGCTA
CTTTCCGACCCTTCACCCAAACCcTACTCTGATCTTTAATTGCTGATTTA
ATTATCCTCCGtTAACAaAATCACTCAaCTACCCCTTCATAACCcTTTCC
TTATGAGGTATTATCATAACAGGCCTAATTtGCCTACGCCAAACAGACCT
AAAATCACTAATTGCTTACTCTTCAGTAGGCCACATAGGCCTAGTAATCT
CTGCAGCCCTTCTACAAACCCCACTATCAATTTCAGGAGCCATTATCCTA
ATAATTGCCCATGGCTTATCATCATCTATACTCTTTTGCCTAGCTAATAC
AAACTATGAACGAACCCATAATCGAACCTTACTATTAACCCGCAGCATAC
AAACCTTACTACCCTTAATAACCCTTTGATGGTTGCTAGCCAACTTAATA
AATATAGCCATACCCCCCACAATTAACCTTATAGGAGAACTAACAATCAT
CGCATCATTATTCAGCTGAGCCAACATTACTATTGTACTAACTGGATTAG
GAACACTAATCTCAGCTCTCTACTCCCTCCACATATTCTCAACCACACAA
TGAGGAGGAACCCCTCCACCCCATATACACACTATCACTCCAACCCATAC
ACGAGAACACTTAATCATAATACTCCACATCACCCCTCTAATCCTATTAA
TAATAAAACCCCAACTCATAACAACCTTCTGTTAGTATAGTTTCAaCACA
AACGTTAGAATGTGAACCTAAAAATAGAGGTTCAAACCCTCTTATTAACC
GAGGAAGAAAACAAGAAACCGCTAACTTCTAACCTGAAACTAACACTTCA
GC
>17087
TAGCTTAAAACTCAAAGGACTTGGCGGTGTCCCACACCCCACTAGAGGAG
CCTGTTCTATAAGCGATACTCCACGATCAACCTTACCACCCTTTGCCAT-
CAGCCTATATACCGCCGTCGCCAGCTTACCTTGTGAAAGCCAAAAAGTAA
GCGAAATAGCTCCTACAGCTAGAAAGTCAGGTCCAGGTGTAGCCAATAAG
GTGGGTGCAATGGGCTACATTTTCTAAAATAGAAATATTCACGGACAGAC
CCTTGAAACAGGGACTAATAAGTCGGATTTAGCAGTAATCTAGGAATAGA
AAACCTACATTAAGCCGGCCCTGGGACAAGCCTTAGTCCAATGAATCTGA
GGCGGATTCTCAGTAGATAACGCAACCCTAACCCGCTTCTTTACCTTACA
CTTTCTAACCCCTTTTATTATCGCCGGCTTCTCTTTAATTCACCTTTTAT
TTCTCCACGAAACAGGATCCAATAACCCCACAGGACTCAACTCCAACTCC
GACAAAATCCCATTTCACCCCTACTTCTCATACAAAGACCTTCTAGGAAT
AAACCTACTCACAATAGGACTATTAACCTTAACCCTATTTCTACCCAATC
TACTAACAGACCCAGAAAACTTCACCCCAGCCAACCCTCTAATTACCCCC
ACACACATTAAACCTGAATGATATTTCCTCTTTGCTTACGCAATCCTACG
CTCCATCCCTAATAAACTAGGGGAGTACTAGCCCTTCTAGCCTCAGTAGC
TATCCTCTTCCTCATACCCACACTACACACCTCCAAACAACGATCAGCTA
CTTTCCGACCCTTCACCCAAACCCTACTCTGATCTTTAATTGCTGATTTA
ATTATCCTCCGTTAACAAAATCACTCAACTACCCCTTCATAACCCTTTCC
TTATGAGGTATTATCATAACAGGCCTAATTTGCCTACGCCAAACAGACCT
AAAATCACTAATTGCTTACTCTTCAGTAGGCCACATAGGCCTAGTAATCT
CTGCAGCCCTTCTACAAACCCCACTATCAATTTCAGGAGCCATTATCCTA
ATAATTGCCCATGGCTTATCATCATCTATACTCTTTTGCCTAGCTAATAC
AAACTATGAACGAACCCATAATCGAACCTTACTATTAACCCGCAGCATAC
AAACCTTACTACCCTTAATAACCCTTTGATGGTTGCTAGCCAACTTAATA
AATATAGCCATACCCCCCACAATTAACCTTATAGGAGAACTAACAATCAT
CGCATCATTATTCAGCTGAGCCAACATTACTATTGTACTAACTGGATTAG
GAACACTAATCTCAGCTCTCTACTCCCTCCACATATTCTCAACCACACAA
TGAGGAGGAACCCCTCCACCCCATATACACACTATCACTCCAACCCATAC
ACGAGAACACTTAATCATAATACTCCACATCACCCCTCTAATCCTATTAA
TAATAAAACCCCAACTCATAACAACCTTCTGTTAGTATAGTTTCAACaca
aaCGTTAGAATGTGAACCTAAAAATAGAGGTTCAAACCCTCTTATTAACC
GAGGAAGAAAACAAGAAACCGCTAACTTCTAACCTGAAACTAACACTTCA
GC
>17088
TAGCTTAAAACTCAAAGGACTTGGCGGTGTCCCACACCCCACTAGAGGAG
CCTGTTCTATAAGCGATACTCCACGATCAACCTTACCACCCTTTGCCAT-
CAGCCTATATACCGCCGTCGCCAGCTTACCTTGTGAAAGCCAAAAAGTAA
GCGAAATAGCTCCTACAGCTAGAAAGTCAGGTCCAGGTGTAGCCAATAAG
GTGGGTGCAATGGGCTACATTTTCTAAAATAGAAATATTCACGGACAGAC
CCTTGAAACAGGGACTAATAAGTCGGATTTAGCAGTAATCTAGGAATAGA
AAACCTACATTAAGCCGGCCCTGGGACAAGCCTTAGTCCAATGAATCTGA
GGCGGATTCTCAGTAGATAACGCAACCCTAACCCGCTTCTTTACCTTACA
CTTTCTAACCCCTTTTATTATCGCCGGCTTCTCTTTAATTCACCTTTTAT
TTCTCCACGAAACAGGATCCAATAACCCCACAGGACTCAACTCCAACTCC
GACAAAATCCCATTTCACCCCTACTTCTCATACAAAGACCTTCTAGGAAT
AAACCTACTCACAATAGGACTATTAACCTTAACCCTATTTCTACCCAATC
TACTAACAGACCCAGAAAACTTCACCCCAGCCAACCCTCTAATTACCCCC
ACACACATTAAACCTGAATGATATTTCCTCTTTGCTTACGCAATCCTACG
CTCCATCCCTAATAAACTAGGGGAGTACTAGCCCTTCTAGCCTCAGTAGC
TATCCTCTTCCTCATACCCACACTACACACCTCCAAACAACGATCAGCTA
CTTTCCGACCCTTCACCCAAACCCTACTCTGATCTTTAATTGCTGATTTA
ATTATCCTCCGTTAACAAAATCACTCAACTACCCCTTCATAACCCTTTCC
TTATGAGGTATTATCATAACAGGCCTAATTTGCCTACGCCAAACAGACCT
AAAATCACTAATTGCTTACTCTTCAGTAGGCCACATAGGCCTAGTAATCT
CTGCAGCCCTTCTACAAACCCCACTATCAATTTCAGGAGCCATTATCCTA
ATAATTGCCCATGGCTTATCATCATCTATACTCTTTTGCCTAGCTAATAC
AAACTATGAACGAACCCATAATCGAACCTTACTATTAACCCGCAGCATAC
AAACCTTACTACCCTTAATAACCCTTTGATGGTTGCTAGCCAACTTAATA
AATATAGCCATACCCCCCACAATTAACCTTATAGGAGAACTAACAATCAT
CGCATCATTATTCAGCTGAGCCAACATTACTATTGTACTAACTGGATTAG
GAACACTAATCTCAGCTCTCTACTCCCTCCACATATTCTCAACCACACAA
TGAGGAGGAACCCCTCCACCCCATATACACACTATCACTCCAACCCATAC
ACGAGAACACTTAATCATAATACTCCACATCACCCCTCTAATCCTATTAA
TAATAAAACCCCAACTCATAACAACCTTCTGTTAGTATAGTTTCAACACA
AACGTTAGAATGTGAACCTAAAAATAGAGGTTCAAACCCTCTTATTAACC
GAGGAAGAAAACAAGAAACCGCTAACTTCTAACCTGAAACTAACACTTCA
GC
>15597
TAGCTTAAAACTCAAAGGACTTGGCGGTGTCCCACACCCCACTAGAGGAG
CCtGTTCTATAAGCGATAATCCACGATCAACCTTACCACCCTTtGCCATT
CAGCCTATATACCGCCGTCTCCAGCTTACCTtGTGAAAGCCAAAAAGTAA
GCGAAATAGCTCCTACAGCTAGAAAGTCAGGTCCAGGTGTAGCCAATAGG
GTGGGTGCAATGGGCTACATTTTCTAAAATAGAAATATTCACGGACAGAC
CCTTGAAATAGGGACTAATAAGTCGGATTTAGCAGTAATCTAGGAATAGA
AAGCCTATATTAAGCCGGCCCTGGGACAAGCCCTAGTCCAATGAATCTGA
GGTGGATTCTCAGTGGATAACGCAACCCTAACCCGATTCTTTACCTTACA
CTTCCTAACCCCTTTTATTATCGCCGGCTTCTCTTTAATTCACCTTCTAT
TTCTCCACGAAACAGGCTCCAACAACCCCACAGGGCTCAACTCCAACTCC
GATAAAATCCCATTTCACCCCTACTTCTCATACAAAGACCTTCTGGGAAT
AAATCTACTTACAATAGGACTATTAACCTTAACTCTATTTCTACCCAATC
TACTAACAGACCCAGAAAACTTCACCCCCGCCAACCCTCTAATTACCCCT
CCACATATTAAACCCGAATGGTATTTCCTCTTTGCCTATGCAATCCTACG
CTCTATCCCTAATAAACTAGGGGAGTATTAGCCCTTCTAGCCTCAGTAGC
CATCCTCTTCCTCATCCCCACACTACACACTTCTAAACAACGATCAGCCA
CTTTCCGACCCTTCACCCAAACCCTACTCTGATCTTTAACCGCTGATTTA
ATTATCCTCCATTAACAAAATCACTCAGCTACCCCTTCATAACCCTTTCC
TTATGAGGCATTATCATAACAGGTCTAATCTGCCTACGCCAAACAGACCT
AAAATCACTAATTGCCTACTCTTCAGTAGGCCATATAGGTCTAGTAATCT
CTGCAGCACTCCTACAAACCCCATTATCAATTACAGGAGCCACTATTCTA
ATAATTGCTCATGGTTTATCATCATCTATACTCTTTTGCCTAGCTAATAC
AAACTATGAACGAACCCATAATCGAACCTTACTATTAACACGCAGCATAC
AAACCTTACTACCCTTAATAACCCTTTGATGATTGCTAGCCAACTTAATA
AATATAGCCCTACCCCCCACAATTAACCTTATAGGAGAATTAACAATCAT
CGCATCATTATTCAGCTGAGCTAACATTACCATCGTACTAACAGGATTAG
GAACATTAATCTCAGCTCTCTACTCCCTCCACATATTCTCAACCACACAA
TGAGGAGGAACCCCCCCACCTCATATACACACTATCACTCCCTCCCATAC
ACGAGAACACTTAATCATAATGCTTCACATCACCCCCCTAATCCTATTAA
TAATAAAACCCCAACTCATAACAACCTTTTGTTAGTATAGTTTCAACACA
AACGTTAGAATGTGAGCCTAAAAATAGAGGTTCAAACCCTCTTATTAACC
GAGGAAGAAAACAAGAAACCGCTAACTTCTAACTTGAATCTAACACTTCA
GC
>15598
TAGCTTAAAACTCAAAGGACTTGGCGGTGTCCCACACCCCACTAGAGGAG
CCTGTTCTATAAGCGATAATCCACGATCAACCTTACCACCCTTTGCCATT
CAGCCTATATACCGCCGTCTCCAGCTTACCTTGTGAAAGCCAAAAAGTAA
GCGAAATAGCTCCTACAGCTAGAAAGTCAGGTCCAGGTGTAGCCAATAGG
GTGGGTGCAATGGGCTACATTTTCTAAAATAGAAATATTCACGGACAGAC
CCTTGAAATAGGGACTAATAAGTCGGATTTAGCAGTAATCTAGGAATAGA
AAGCCTATATTAAGCCGGCCCTGGGACAAGCCCTAGTCCAATGAATCTGA
GGTGGATTCTCAGTGGATAACGCAACCCTAACCCGATTCTTTACCTTACA
CTTCCTAACCCCTTTTATTATCGCCGGCTTCTCTTTAATTCACCTTCTAT
TTCTCCACGAAACAGGCTCCAACAACCCCACAGGGCTCAACTCCAACTCC
GATAAAATCCCATTTCACCCCTACTTCTCATACAAAGACCTTCTGGGAAT
AAATCTACTTACAATAGGACTATTAACCTTAACTCTATTTCTACCCAATC
TACTAACAGACCCAGAAAACTTCACCCCCGCCAACCCTCTAATTACCCCT
CCACATATTAAACCCGAATGGTATTTCCTCTTTGCCTATGCAATCCTACG
CTCTATCCCTAATAAACTAGGGGAGTATTAGCCCTTCTAGCCTCAGTAGC
CATCCTCTTCCTCATCCCCACACTACACACTTCTAAACAACGATCAGCCA
CTTTCCGACCCTTCACCCAAACCCTACTCTGATCTTTAACCGCTGATTTA
ATTATCCTCCATTAACAAAATCACTCAGCTACCCCTTCATAACCCTTTCC
TTATGAGGCATTATCATAACAGGTCTAATCTGCCTACGCCAAACAGACCT
AAAATCACTAATTGCCTACTCTTCAGTAGGCCATATAGGTCTAGTAATCT
CTGCAGCACTCCTACAAACCCCATTATCAATTACAGGAGCCACTATTCTA
ATAATTGCTCATGGTTTATCATCATCTATACTCTTTTGCCTAGCTAATAC
AAACTATGAACGAACCCATAATCGAACCTTACTATTAACACGCAGCATAC
AAACCTTACTACCCTTAATAACCCTTTGATGATTGCTAGCCAACTTAATA
AATATAGCCCTACCCCCCACAATTAACCTTATAGGAGAATTAACAATCAT
CGCATCATTATTCAGCTGAGCTAACATTACCATCGTACTAACAGGATTAG
GAACATTAATCTCAGCTCTCTACTCCCTCCACATATTCTCAACCACACAA
TGAGGAGGAACCCCCCCACCTCATATACACACTATCACTCCCTCCCATAC
ACGAGAACACTTAATCATAATGCTTCACATCACCCCCCTAATCCTATTAA
TAATAAAACCCCAACTCATAACAACCTTTTGTTAGTATAGTTTCAACACA
AACGTTAGAATGTGAGCCTAAAAATAGAGGTTCAAACCCTCTTATTAACC
GAGGAAGAAAACAAGAAACCGCTAACTTCTAACTTGAATCTAACACTTCA
GC
>15599
TAGCTTAAAACTCAAAGGACTTGGCGGTGTCCCACACCCCACTAGAGGAG
CCTGTTCTATAAGCGATAATCCACGATCAACCTTACCACCCTTTGCCATT
CAGCCTATATACCGCCGTCTCCAGCTTACCTTGTGAAAGCCAAAAAGTAA
GCGAAATAGCTCCTACAGCTAGAAAGTCAGGTCCAGGTGTAGCCAATAGG
GTGGGTGCAATGGGCTACATTTTCTAAAATAGAAATATTCACGGACAGAC
CCTTGAAATAGGGACTAATAAGTCGGATTTAGCAGTAATCTAGGAATAGA
AAGCCTATATTAAGCCGGCCCTGGGACAAGCcctaGTCCAATGAATCTGA
GGTGGATTCTCAGTGGATAACGCAACCCTAACCCGATTCTTTACCTTACA
CTTCCTAACCCCTTTTATTATCGCCGGCTTCTCTTTAATTCACCTTCTAT
TTCTCCACGAAACAGGCTCCAACAACCCCACAGGGCTCAACTCCAACTCC
GATAAAATCCCATTTCACCCCTACTTCTCATACAAAGACCTTCTGGGAAT
AAATCTACTTACAATAGGACTATTAACCTTAACTCTATTTCTACCCAATC
TACTAACAGACCCAGAAAACTTCACCCCCGCCAACCCTCTAATTACCCCT
CCACATATTAAACCCGAATGGTATTTCCTCTTTGCCTATGCAATCCTACG
CTCTATCCCTAATAAACTAGGGGAGTATTAGCCCTTCTAGCCTCAGTAGC
CATCCTCTTCCTCATCCCCACACTACACACTTCTAAACAACGATCAGCCA
CCTTCCGACCCTTCACCCAAACCCTACTCTGATCTTTAACCGCTGATTTA
ATTATCCTCCATTAACAAAATCACTCAGCTACCCCTTCATAACCCTTTCC
TTATGAGGCATTATCATAACAGGTCTAATCTGCCTACGCCAAACAGACCT
AAAATCACTAATTGCCTACTCTTCAGTAGGCCATATAGGTCTAGTAATCT
CTGCAGCACTCCTACAAACCCCATTATCAATTACAGGAGCCACTATTCTA
ATAATTGCTCATGGTTTATCATCATCTATACTCTTTTGCCTAGCTAATAC
AAACTATGAACGAACCCATAATCGAACCTTACTATTAACACGCAGCATAC
AAACCTTACTACCCTTAATAACCCTTTGATGATTGCTAGCCAACTTAATA
AATATAGCCCTACCCCCCACAATTAACCTTATAGGAGAATTAACAATCAT
CGCATCATTATTCAGCTGAGCTAACATTACCATCGTACTAACAGGATTAG
GAACATTAATCTCAGCTCTCTACTCCCTCCACATATTCTCAACTACACAA
TGAGGAGGAACCCCCCCACCTCATATACACACTATCACTCCCTCCCATAC
ACGAGAACACTTAATCATAATGCTTCACATCACCCCCCTAATCCTATTAA
TAATAAAACCCCAACTCATAACAACCTTTTGTTAGTATAgTTTCAACACA
AACGTTAGAATGTGAGCCTAAAAATAGAGGTTCAAACCCTCTTATTAACC
GAGGAAGAAAACAAGAAACCGCTAACTTCTAACTTGAATCTAACACTTCA
GC
>15600
TAGCTTAAAACTCAAAGGACTtGGCGGTGTCCCACACCCCACTAGAGGAG
CCtGTTCTATAAGCGATAATCCACGATCAACCTTACCACCCTTtGCCATT
CAGCCTATATACCGCCGTCTCCAGCTTACCTTGTGAAAGCCAAAAAGTAA
GCGAAATAGCTCCTACAGCTAGAAAGTCAGGTCCAGGTGTAGCCAATAGG
GTGGGTGCAATGGGCTACATTTTCTAAAATAGAAATATTCACGGACAGAC
CCTTGAAATAGGGACTAATAAGTCGGATTTAGCAGTAATCTAGGAATAGA
AAGCCTATATTAAGCCGGCCCTGGGACAAGCCCTAGTCCAATGAATCTGA
GGTGGATTCTCAGTGGATAACGCAACCCTAACCCGATTCTTTACCTTACA
CTTCCTAACCCCTTTTATTATCGCCGGCTTCTCTTTAATTCACCTTCTAT
TTCTCCACGAAACAGGCTCCAACAACCCCACAGGGCTCAACTCCAACTCC
GATAAAATCCCATTTCACCCCTACTTCTCATACAAAGACCTTCTGGGAAT
AAATCTACTTACAATAGGACTATTAACCTTAACTCTATTTCTACCCAATC
TACTAACAGACCCAGAAAACTTCACCCCCGCCAACCCTCTAATTACCCCT
CCACATATTAAACCCGAATGGTATTTCCTCTTTGCCTATGCAATCCTACG
CTCTATCCCTAATAAACTAGGGGAGTATTAGCCCTTCTAGCCTCAGTAGC
CATCCTCTTCCTCATCCCCACACTACACACTTCTAAACAACGATCAGCCA
CTTTCCGACCCTTCACCCAAACCCTACTCTGATCTTTAACCGCTGATTTA
ATTATCCTCCATTAACAAAATCACTCAGCTACCCCTTCATAACCCTTTCC
TTATGAGGCATTATCATAACAGGTCTAATCTGCCTACGCCAAACAGACCT
AAAATCACTAATTGCCTACTCTTCAGTAGGCCATATAGGTCTAGTAATCT
CTGCAGCACTCCTACAAACCCCATTATCAATTACAGGAGCCACTATTCTA
ATAATTGCTCATGGTTTATCATCATCTATACTCTTTTGCCTAGCTAATAC
AAACTATGAACGAACCCATAATCGAACCTTACTATTAACACGCAGCATAC
AAaCCTTACTACCCTTAATAACCCTTTGATGATTGCTAGCCAACTTAAtA
AatAtAGCCctaCCCCCcacaATTAACCTTATAGGAGAATTAACAATCAT
CGCATCATTATTCAGCTGAGCTAACATTACCATCGTACTAACAGGATTAG
GAACATTAATCTCAGCTCTCTACTCCCTCCACATATTCTCAACCACACAA
TGAGGAGGAACCCCCCCACCTCATATACACACTATCACTCCCTCCCATAC
ACGAGAACAcTTAatCATAATGCTTCACATCACCCCCCTAATCCTATTAA
TAATAAAACCCCAACTCATAACAACCTTTTGTTAGTATAGTTTCAACACA
AACGTTAGAATGTGAGCCTAAAAATAGAGGTTCAAACCCTCTTATTAACC
GAGGAAGAAAACAAGAAACCGCTAACTTCTAACTTGAATCTAACACTTCA
GC
>15601
TAGCTTAAAACTCAAAGGACTTGGCGGTGTCCCACACCCCACTAGAGGAG
CCTGTTCTATAAGCGATAATCCACGATCAACCTTACCACCCTTTGCCATT
CAGCCTATATACCGCCGTCTCCAGCTTACCTTGTGAAAGCCAAAAAGTAA
GCGAAATAGCTCCTACAGCTAGAAAGTCAGGTCCAGGTGTAGCCAATAGG
GTGGGTGCAATGGGCTACATTTTCTAAAATAGAAATATTCACGGACAGAC
CCTTGAAATAGGGACTAATAAGTCGGATTTAGCAGTAATCTAGGAATAGA
AAGCCTATATTAAGCCGGCCCTGGGACAAGCCCTAGTCCAATGAATCTGA
GGTGGATTCTCAGTGGATAACGCAACCCTAACCCGATTCTTTACCTTACA
CTTCCTAACCCCTTTTATTATCGCCGGCTTCTCTTTAATTCACCTTCTAT
TTCTCCACGAAACAGGCTCCAACAACCCCACAGGGCTCAACTCCAACTCC
GATAAAATCCCATTTCACCCCTACTTCTCATACAAAGACCTTCTGGGAAT
AAATCTACTTACAATAGGACTATTAACCTTAACTCTATTTCTACCCAATC
TACTAACAGACCCAGAAAACTTCACCCCCGCCAACCCTCTAATTACCCCT
CCACATATTAAACCCGAATGGTATTTCCTCTTTGCCTATGCAATCCTACG
CTCTATCCCTAATAAACTAGGGGAGTATTAGCCCTTCTAGCCTCAGTAGC
CATCCTCTTCCTCATCCCCACACTACACACTTCTAAACAACGATCAGCCA
CTTTCCGACCCTTCACCCAAACCCTACTCTGATCTTTAACCGCTGATTTA
ATTATCCTCCATTAACAAAATCACTCAGCTACCCCTTCATAACCCTTTCC
TTATGAGGCATTATCATAACAGGTCTAATCTGCCTACGCCAAACAGACCT
AAAaTCACTAATTGCCTACTCTTCAGTAGGCCATATAGGTCTAGTAATCT
CTGCAGCACTCCTACAAaCCCcATTATCAaTTACAGGAGCCACTATTCTA
ATAATTGCTCATGGTTTATCATCATCTATACTCTTTTGCCTAGCTAAtaC
AAaCTATGAACGAACCCATAATCGAACCTTACTATTAaCACGcagCatAC
AAaCCTTACTACCCTTAATAaCCCTTTGATGATTGctaGCcAacTtAaTA
AatatagcCCTaCCCCcCAcaaTTAACcTtaTaGgAGAATTAACAATCAT
CGCATCATTATTCAGCTGAGCTAACATTACCATCGTACTAACAGGATTAG
GAACATTAATCTCAGCTCTCTACTCCCTCCACATATTCTCAACCACACAA
TGAGGAGGAACCCCCCCACCTCATATACACACTATCACTccCTCcCATAC
acGAGAACACTTAATCATAATGCTTCACATCACCCCCCTAATCCTATTAA
TAATAAAACCCCAACTCATAACAACCTTTTGTTAGTATAGTTTCAACACA
AACGTTAGAATGTGAGCCTAAAAATAGAGGTTCAAACCCTCTTATTAACC
GAGGAAGAAAACAAGAAACCGCTAACTTCTAACTTGAATCTAACACTTCA
GC
>15602
TAGCTTAAAACTCAAAGGACTTGGCGGTGTCCCACACCCCACTAGAGGAG
CCTGTTCTATAAGCGATAATCCACGATCAACCTTACCACCCTTTGCCATT
CAGCCTATATACCGCCGTCTCCAGCTTACCTTGTGAAAGCCAAAAAGTAA
GCGAAATAGCTCCTACAGCTAGAAAGTCAGGTCCAGGTGTAGCCAATAGG
GTGGGTGCAATGGGCTACATTTTCTAAAATAGAAATATTCACGGACAGAC
CCTTGAAATAGGGACTAATAAGTCGGATTTAGCAGTAATCTAGGAATAGA
AAGCCTATATTAAGCCGGCCCTGGGACAAGCCCTAGTCCAATGAATCTGA
GGTGGATTCTCAGTGGATAACGCAACCCTAACCCGATTCTTTACCTTACA
CTTCCTAACCCCTTTTATTATCGCCGGCTTCTCTTTAATTCACCTTCTAT
TTCTCCACGAAACAGGCTCCAACAACCCCACAGGGCTCAACTCCAACTCC
GATAAAATCCCATTTCACCCCTACTTCTCATACAAAGACCTTCTGGGAAT
AAATCTACTTACAATAGGACTATTAACCTTAACTCTATTTCTACCCAATC
TACTAACAGACCCAGAAAACTTCACCCCCGCCAACCCTCTAATTACCCCT
CCACATATTAAACCCGAATGGTATTTCCTCTTTGCCTATGCAATCCTACG
CTCTATCCCTAATAAACTAGGGGAGTATTAGCCCTTCTAGCCTCAGTAGC
CATCCTCTTCCTCATCCCCACACTACACACTTCTAAACAACGATCAGCCA
CTTTCCGACCCTTCACCCAAACCCTACTCTGATCTTTAACCGCTGATTTA
ATTATCCTCCATTAACAAAATCACTCAGCTACCCCTTCATAACCCTTTCC
TTATGAGGCATTATCATAACAGGTCTAATCTGCCTACGCCAAACAGACCT
AAAATCACTAATTGCCTACTCTTCAGTAGGCCATATAGGTCTAGTAATCT
CTGCAGCACTCCTACAAACCCCATTATCAATTACAGGAGCCACTATTCTA
ATAATTGCTCATGGTTTATCATCATCTATACtCTTTTGCCTAGCTAATAC
AAACTATGAACGAACCCATAATCGAACCTTACTATTAACACGCAGCAtAc
AAaCCTTACTACCCTTAAtAACCCTTTGatGATtGCTAGCCAaCTTAATA
AatatagcCCTaccCCCcACAATTAACCTTATAGGAGAATTAACAATCAT
CGCATCACTATTCAGCTGAGCTAACATTACCATCGTACTAACAGGATTAG
GAACATTAATCTCAGCTCTCTACTCCCTCCACATATTCTCAACCACACAA
TGAGGAGGAACCCCCCCACCTCATATACACACTATCACTCCCTCCCATAC
ACGAGAACACTTAATCATAATGCTTCACATCACCCCCCTAATCCTATTAA
TAATAAAACCCCAACTCATAACAACCTTTTGTTAGTATAGTTTCAACACA
AACGTTAGAATGTGAGCCTAAAAATAGAGGTTCAAACCCTCTTATTAACC
GAGGAAGAAAACAAGAAACCGCTAACTTCTAACTTGAATCTAACACTTCA
GC
>15603
TAGCTTAAAACTCAAAGGACTtGGCGGTGTCCCACACCCCACTAGAGGAG
CCTGTTCTATAAGCGATAATCCACGATCAACCTTACCACCCTTtGCCATT
CAGCCTATATACCGCCGTCTCCAGCTTACCTTGTGAAAGCCAAAAAGTAA
GCGAAATAGCTCCTACAGCTAGAAAGTCAGGTCCAGGTGTAGCCAATAGG
GTGGGTGCAATGGGCTACATTTTCTAAAATAGAAATATTCACGGACAGAC
CCTTGAAATAGGGACTAATAAGTCGGATTTAGCAGTAATCTAGGAATAGA
AAGCCTATATTAAGCCGGCCCTGGGACAAGCCCTAGTCCAATGAATCTGA
GGTGGATTCTCAGTGGATAACGCAACCCTAACCCGATTCTTTACCTTACA
CTTCCTAACCCCTTTTATTATCGCCGGCTTCTCTTTAATTCACCTTCTAT
TTCTCCACGAAACAGGCTCCAACAACCCCACAGGGCTCAACTCCAACTCC
GATAAAATCCCATTTCACCCCTACTTCTCATACAAAGACCTTCTGGGAAT
AAATCTACTTACAATAGGACTATTAACCTTAACTCTATTTCTACCCAATC
TACTAACAGACCCAGAAAACTTCACCCCCGCCAACCCTCTAATTACCCCT
CCACATATTAAACCCGAATGGTATTTCCTCTTTGCCTATGCAATCCTACG
CTCTATCCCTAATAAACTAGGGGAGTATTAGCCCTTCTAGCCTCAGTAGC
CATCCTCTTCCTCATCCCCACACTACACACTTCTAAACAACGATCAGCCA
CTTTCCGACCCTTCACCCAAACCCTACTCTGATCTTTAACCGCTGATTTA
ATTATCCTCCATTAACAAAATCACTCAGCTACCCCTTCATAACCCTTTCC
TTATGAGGCATTATCATAACAGGTCTAATCTGCCTACGCCAAACAGACCT
AAAATCACTAATTGCCTACTCTTCAGTAGGCCATATAGGTCTAGTAATCT
CTGCAGCACTCCTACAAACCCCATTATCAATTACAGGAGCCACTATTCTA
ATAATTGCTCATGGTTTATCATCATCTATACTCTTTTGCCTAGCTAAtAc
AAaCTATGAACGAACCCATAATCGAACCTTACTATTAAcACGCAGCAtAC
AAaCCTTACTACCCTTAatAaCCCTTTGATGATTGCTAGCcAACTtaATA
AATAtAGCccTACCCCccacAATTAaCCTtATAGGAgAaTtaACAATCAT
CGcATCacTATTCAGCTGAGCTAACATTACCATCGTACTAACAGGATTAG
GAACATTAATCTCAGCTCTCTACTCCCTCCACATATTCTCAACCACACAA
TGAGGAGGAACCCCCCCACCTCaTaTaCACAcTATCaCTcCCTCCCATAC
ACGAGAACACTTAATCATAATGCTTCACATCACCCCCCTAATCCTATTAA
TAATAAAACCCCAACTCATAACAACCTTTTGTTAGTATAGTTTCAACACA
AACGTTAGAATGTGAGCCTAAAAATAGAGGTTCAAACCCTCTTATTAACC
GAGGAAGAAAACAAGAAACCGCTAACTTCTAACTTGAATCTAACACTTCA
GC
>15604
TAGCTTAAAACTCAAAGGACTTGGCGGTGTCCCACACCCCACTAGAGGAG
CCTGTTCTATAAGCGATAATCCACGATCAACCTTACCACCCTTTGCCATT
CAGCCTATATACCGCCGTCTCCAGCTTACCTTGTGAAAGCCAAAAAGTAA
GCGAAATAGCTCCTACAGCTAGAAAGTCAGGTCCAGGTGTAGCCAATAGG
GTGGGTGCAATGGGCTACATTTTCTAAAATAGAAATATTCACGGACAGAC
CCTTGAAATAGGGACTAATAAGTCGGATTTAGCAGTAATCTAGGAATAGA
AAGCCTATATTAAGCCGGCCCTGGGACAAGCCCTAGTCCAATGAATCTGA
GGTGGATTCTCAGTGGATAACGCAACCCTAACCCGATTCTTTACCTTACA
CTTCCTAACCCCTTTTATTATCGCCGGCTTCTCTTTAATTCACCTTCTAT
TTCTCCACGAAACAGGCTCCAACAACCCCACAGGGCTCAACTCCAACTCC
GATAAAATCCCATTTCACCCCTACTTCTCATACAAAGACCTTCTGGGAAT
AAATCTACTTACAATAGGACTATTAACCTTAACTCTATTTCTACCCAATC
TACTAACAGACCCAGAAAACTTCACCCCCGCCAACCCTCTAATTACCCCT
CCACATATTAAACCCGAATGGTATTTCCTCTTTGCCTATGCAATCCTACG
CTCTATCCCTAATAAACTAGGGGAGTATTAGCCCTTCTAGCCTCAGTAGC
CATCCTCTTCCTCATCCCCACACTACACACTTCTAAACAACGATCAGCCA
CTTTCCGACCCTTCACCCAAACCCTACTCTGATCTTTAACCGCTGATTTA
ATTATCCTCCATTAACAAAATCACTCAGCTACCCCTTCATAACCCTTTCC
TTATGAGGCATTATCATAACAGGTCTAATCTGCCTACGCCAAACAGACCT
AAAATCACTAAtTGCCTACTCTTCAGTAGGCCATAtAGGTCTAGTAATCT
CTGCAGCACTCCTACAAACCCCATTATCAATTACAGGAGCCACTATTCTA
ATAATTGCTCATGGTTTATCATCATCTATACTCTTTTGCCTAGCTAATAC
AAACTATGAACGAACCCATAATCGAACCTTACTATTAACACGCAGCATAC
AAACCTTACTACCCTTAATAACCCTTTGATGATTGCTAGCCAACTTAATA
AATATAGCCCTACCCCCCACAATTAACCTTATAGGAGAATTAACAATCAT
CGCATCACTATTCAGCTGAGCTAACATTACCATCGTACTAACAGGATTAG
GAACATTAATCTCAGCTCTCTACTCCCTCCACATATTCTCAACCACACAA
TGAGGAGGAACCCCCCCACCTCATATACACACTATCACTCCCTCCCATAC
ACGAGAACACTTAATCATAATGCTTCACATCACCCCCCTAATCCTATTAA
TAATAAAACCCCAACTCATAACAACCTTTTGTTAGTATAGTTTCAACACA
AACGTTAGAATGTGAGCCTAAAAATAGAGGTTCAAACCCTCTTATTAACC
GAGGAAGAAAACAAGAAACCGCTAACTTCTAACTTGAATCTAACACTTCA
GC
>16185
TAGCTTaAAACTCaAAGGACTTGGCGGTGTCCCACACCCCACTAGAGGAG
CCTGTTCTATAAGCGATATTCCACGATCAACCTTACCACCTTTTGCCAT-
CAGCCTATATACCGCCGTCGCCAGCTTACCTTGTGAAAGCCaAAAAGTAA
GCGAAATAGCTCCTACAGCTAGAAAGTCAGGTCCAGGTGTAGCCAATAAG
GTGGGTGCAATgGGCTACATTTTCTAAAATAGAAATATTCACGGACAGAC
CCTTGAAACAGGGACTAATAAGTCGGATTTAGCAGTAACCTAGGAATAGA
AAaCCTACATTAAGCCGGCCCTGGGACAAGCcTTAGTCCAATGAATCTGG
GGCGGATTCTCAGTAGATAACGCAACCCTAACCCGCTTCTTTACCTTACA
CTTTCTAACCCCTTTTATTATCGCCGGCTTCTCTTTAATTCACCTTTTAT
TTCTCCACGAAACAGGATCTAATAACCCCACAGGACTCAACTCCAACTCC
GACAAAATCCCATTTCACCCCTACTTCTCATACAAAGACCTTCTAGGAAT
AAACCTACTCACAATAGGACTATTAACCTTAACCCTATTTCTACCCAATC
TACTAACAGACCCAGAAAACTTCACCCCAGCCAACCCTCTAATCACCCCC
ACACACATTAAACCTGAATGATATTTCCTCTTTGCTTACGCAATCCTACG
CTCCATCCCTAATAAACTAGGGGAGTACTAGCCCTTCTAGCCTCAGTAGC
TATCCTCTTCCTCATACCCACACTACACACCTCCAAACAACGATCAGCTA
CTTTCCGACCCTTCACCCAAACCCTACTTTGATCTTTAATTGCCGATTTA
ATTATCCTCCGTTAACAAAATCACTCAACTACCCCTTCATAACCCTCTCC
TTATGAGGTATTATCATAACAGGCCTAATTTGCCTACGCCAAACAGACCT
AAAATCACTAATTGCTTACTCTTCAGTAGGCCACATAGGCCTAGTAATCT
CTGCAGCCCTCCTACAAACCCCACTATCAATTTCAGGAGCCATTATCCTA
ATAATTGCCCATGGTTTATCATCATCTATACTCTTTTGCCTAGCTAATAC
AAACTATGAACGAACCCATAATCGAACCTTACTATTAACCCGCAGCATAC
AAACCTTACTACCCTTAATAACCCTTTGATGGTTGCTAGCCAACTTAATA
AATATAGCCATACCCCCCACAATTAATCTTATAGGAGAACTAACAATCAT
CGCATCATTATTCAGCTGAGCCAACATTACTATTGTACTAACTGGATTAG
GAACACTAATTTCAGCTCTCTACTCCCTCCACATATTCTCAACCACACAA
TGAGGAGGAACCCCTCCACCCCATATACACACTATCACCCCATCCCATAC
ACGAGAACACTTAATCATAATACTCCACATCACCCCTCTAATCCTATTAA
TAATAAAACCCCAACTCATAACAACCTTCTGTTAGTATAGTTTCAACACA
AACGTTAGAATGTGAGCCTAAAAATAGAGGTTCGAACCCTCTTATTAACC
GAGGAAGAAAACAAGAAACCGCTAACTTCTAACCTGAAACTAACACTTCA
GC
>16186
TAGCTTAAAACTCAAAGGACTTGGCGGTGTCCCACACCCCACTAGAGGAG
CCTGTTCTATAAGCGATACTCCACGATCAACCTTACCACCCTTTGCCAT-
CAGCCTATATACCGCCGTCGCCAGCTTACCTTGTGAAAGCCAAAAAGTAA
GCGAAATAGCTCCTACAGCTAGAAAGTCAGGTCCAGGTGTAGCCAATAAG
GTGGGTGCAATGGGCTACATTTTCTAAAATAGAAATATTCACGGACAGAC
CCTTGAAACAGGGACTAATAAGTCGGATTTAGCAGTAATCTAGGAAtAGA
AAACCTACATTAAGCCGGCCCTGGGAcAAgCcTTAGTCCAATGAATCTGA
GGCGGATTCTCAGTAGATAACGCAACCCTAACCCGCTTCTTTACCTTACA
CTTTCTAACCCCTTTTATTATCGCCGGCTTCTCTTTAATTCACCTTTTAT
TTCTCCACGAAACAGGATCCAATAACCCCACAGGACTCAACTCCAACTCC
GACAAAATCCCATTTCACCCCTACTTCTCATACAAAGACCTTCTAGGAAT
AAACCTACTCACAATAGGACTATTAACCTTAACCCTATTTCTACCCAATC
TACTAACAGACCCAGAAAACTTCACCCCAGCCAACCCTCTAATTACCCCC
ACACACATTAAACCTGAATGATATTTCCTCTTTGCTTACGCAATCCTACG
CTCCATCCCTAATAAACTAGGGGAGTACTAGCCCTTCTAGCCTCAGTAGC
TATCCTCTTCCTCATACCCACACTACACACCTCCAAACAACGATCAGCTA
CTTTCCGACCCTTCACCCAAACCCTACTCTGATCTTTAACTGCTGATTTA
ATTATCCTCCGTTAACAAAATCACTCAACTACCCCTTCATAACCCTTTCC
TTATGAGGTATTATCATAACAGGCCTAATTTGCCTACGCCAAACAGACCT
AAAATCACTAATTGCTTACTCTTCAGTAGGCCACATAGGCCTAGTAATCT
CTGCAGCCCTTCTACAAACCCCACTATCAATTTCAGGAGCCATTATCCTA
ATAATTGCCCATGGCTTATCATCATCTATACTCTTTTGCCTAGCTAATAC
AAACTATGAACGAACCCATAATCGAACCTTACTATTAACCCGCAGCATAC
AAACCTTACTACCCTTAATAACCCTTTGATGGTTGCTAGCCAACTTAATA
AATATAGCCATACCCCCCACAATTAACCTTATAGGAGAACTAACAATCAT
CGCATCATTATTCAGCTGAGCCAACATTACTATTGTACTAACTGGATTAG
GAACACTAATCTCAGCTCTCTACTCCCTCCACATATTCTCAACCACACAA
TGAGGAGGAACCCCTCCACCCCATATACACACTATCACTCCAACCCATAC
ACGAGAACACTTAATCATAATACTCCACATCACCCCTCTAATCCTATTAA
TAATAAAACCCCAACTCATAACAACCTTCTGTTAGTATAGTTTCAACACA
AACGTTAGAATGTGAACCTAAAAATAGAGGTTCAAACCCTCTTATTGACC
GAGGAAGAAAACAAGAAACCGCTAACTTCTAACCTGAAACTAACACTTCA
GC
>16189
TAGCTTAAAACTCAAAGGACTTGGCGGTGTCCCACACCCCACTAGAGGAG
CCTGTTCTATAAGCGATATTCCACGATCAACCTTACCACCTTTTGCCAT-
CAGCCTATATACCGCCGTCGCCAGCTTACCTTGTGAAAGCCAAAAaGTAA
GCGAAATAGCTCCTACAGCTAGAAAGTCAGGTCCAGGTGtAGCCAaTAaG
GtGGGTGCAaTGGGCTACaTTTtCTAAAaTAGAAaTATTCaCGGAcAGAC
CcTTGAAAcaGGgAcTAaTaAGtCgGATTtAGCAGTAACCTAGGAATAGA
AAACCTACATTAAGCCGGCCCTGGGACAAGCCTTAGTCCAATGAATCTGG
GGCGGATTCTCAGTAGATAACGCAACCCTAACCCGCTTCTTTACCTTACA
CTTTCTAACCCCTTTTATTATCGCCGGCTTCTCTTTAATTCACCTTTTAT
TTCTCCACGAAACAGGATCTAATAACCCCACAGGACTCAACTCCAACTCC
GACAAAATCCCATTTCACCCCTACTTCTCATACAAAGACCTTCTAGGAAT
AAACCTACTCACAATAGGACTATTAACCTTAACCCTATTTCTACCCAATC
TACTAACAGACCCAGAAAACTTCACCCCAGCCAACCCTCTAATCACCCCC
ACACACATTAAACCTGAATGATATTTCCTCTTTGCTTACGCAATCCTACG
CTCCATCCCTAATAAACTAGGGGAGTACTAGCCCTTCTAGCCTCAGTAGC
TATCCTCTTCCTCATACCCACACTACACACCTCCAAACAACGATCAGCTA
CTTTCCGACCCTTCACCCAAACCCTACTCTGATCTTTAATTGCCGATTTA
ATTATCCTCCGTTAACAAAATCACTCAACTACCCCTTCATAACCCTCTCC
TTATGAGGTATTATCATAACAGGCCTAATTTGCCTACGCCAAACAGACCT
AAAATCACTAATTGCTTACTCTTCAGTAGGCCACATAGGCCTAGTAATCT
CTGCAGCCCTCCTGCAAACCCCTCTATCAATTTCAGGAGCCATTATCCTA
ATAATTGCCCATGGTTTATCATCATCTATACTCTTTTGCCTAGCTAATAC
AAACTATGAACGAACCCATAATCGAACCTTACTATTAACCCGCAGCATAC
AAACCTTACTACCCTTAATAACCCTTTGATGGTTGCTAGCCAACTTAATA
AATATAGCCATACCCCCCACAATTAATCTTATAGGAGAACTAACAATCAT
CGCATCATTATTCAGCTGAGCCAACATTACTATTGTACTAACTGGATTAG
GAACACTAATCTCAGCTCTCTACTCCCTCCACATATTCTCAACCACACAA
TGAGGAGGAACCCCTCCACCCCATATACACACTATCACCCCATCCCATAC
ACGAGAACACTTAATCATAATACTCCACATCACCcCTCTAATCCTATTAA
TAATAAAACCCCAACTCATAACAACCCTCTGTTAATATAGTTTCAACACA
AACGTTAGAATGTGAGCCTAAAAATAGAGGTTCGAACCCTCTTATTAACC
GAGGAAGAAAACAAGAAACCGCTAACTTCTAACCTGAaACTAACACtTCA
GC
>16194
TAGCTTaAAACTCAAAGGACTTGGCGGTGTCCCACACCCCACTAGAGGAG
CCTGTTCTATAAGCGATATTCCACGATCAACCTTACCACCCTTTGCCAT-
CAGCCTATATACCGCCGTCGCCAGCTTACCTTGTGAAAGCCAAAAaGTAA
GCGAAATAGCTCCTACAGCTAGAAAGTCAGGTCCAGGTGTAGCCAATAAG
GTGGGTGCAATGGGCTACATTTTCTAAAATAGAAATATTCACGGACAGAC
CCTTGAAacAGGGACTAAtAaGTCGGATTTAGCAGTAATCTAGGAATAgA
AAaCCTACATTAAGCCGGCCCTGGGAcAAGCCTTAGTCCAATGAATCTGA
GGCGGATTCTCAGTAGATAACGCAACCCTAACCCGCTTCTTTACCTTACA
CTTTCTAACCCCCTTTATTATCGCCGGCTTCTCTTTAATTCACCTTTTAT
TTCTCCACGAAACAGGATCCAATAACCCCACAGGACTCAACTCCAACTCC
GACAAAATCCCATTTCACCCCTACTTCTCATACAAAGATCTTCTAGGAAT
AAACCTACTCACAATAGGACTATTAACCTTAACCCTATTCCTACCCAATC
TACTAACAGACCCAGAAAACTTCACCCCAGCCAACCCTCTAATTACCCCC
ACACACATTAAACCTGAATGATATTTCCTCTTCGCTTACGCAATCCTACG
CTCCATCCCTAATAAACTAGGGGAGTACTAGCCCTTCTAGCCTCAGTAGC
TATCCTCTTCCTCATACCCACACTACACACCTCCAAACAACGATCAGCCA
CTTTCCGACCCTTCACCCAAACCCTACTCTGATCTTTAATTGCCGATTTA
ATTATCCTCCGTTAACAAAATCACTCAACTACCCCTTCATAaCCCTTTCC
TTaTGAGGTATTATCATAACAGGCCTAATTTGCcTaCGCCAAACAGACCT
AAAATCACTAATTGCTTacTcTTCAGTaGGCCACATAGGCcTAGTAATCT
CTGCAGCCCTCCTACAAACCCCACTATCAATTTCAGGAGCCATTATCCTA
ATAATTGCCCATGGTTTATCATCATCTATACTCTTTTGCCTAGCTAATAC
AAACTATGAACGAACCCATAATCGAACTTTACTATTAACCCGCAGCATAc
AAACCTTACTACCCTTAATAACCCTTTGATGGTTGcTaGCCAACTTAATA
AATATAGCCATACCCCCCaCAATTAACCTTaTGGGaGaACTAACAATCaT
CGCATcATTATTcAGcTGAGCCAACATTACTATTGTACTaaCTGGATTAG
GaaCACTAaTCTCAGCTCTcTACTCCcTCCAcaTaTTCTCAACCACACaa
TGAGGaGGAAcCCCTCCACcCCATATACACAcTATCACTCCATCcCATAC
ACGAGAAcACTTAATCATAATACTCCACATCaCCCCTCTAATCCTATTAA
TAATAAAACCCCAACTCATAACAACCTTCTGTTAGTATAGTTTCAACACA
AACGTTAGAATGTGAGCCTAAAAATAGAGGTTCAAACCCTCTTATTGACC
GAGGAAGAAAACAAGAAACCGCTAACTTCTAACCTGAAACTAACACTTCA
GC
>16195
TAGCTTAAAACTCAAAGGACTtGGCGGTGTCCCACACCCCACTAGAGGAG
CCTGTTCTATAAGCGATACTCCACGATCAACCTTACCACCCTTtGCCAT-
CAGCCTATATACCGCCGTCGCCAGCTTACCTTGTGAAAGCCAAAAAGTAA
GCGAAATAGCTCCTACAGCTAGAAAGTCAGGTCCAGGTGTAGCCAATAAG
GTGGGTGCAATGGGCTACATTTTCTAAAATAGAAATATTCACGGACAGAC
CCTTGAAACAGGGACTAATAAGTCGGATTTAGCAGTAATCTAGGAATAGA
AAACCTACATTAAGCCGGCCCTGGGACAAGCCTTAGTCCAATGAATCTGA
GGCGGATTCTCAGTAGATAACGCAACCCTAACCCGCTTCTTTACCTTACA
CTTTCTAACCCCTTTTATTATCGCCGGCTTCTCTTTAATTCACCTTTTAT
TTCTCCACGAAACAGGATCCAATAACCCCACAGGACTCAACTCCAAcTCC
GACAAAATCCCATTTCACCCCTACTTCTCATACAAAGACCTTCTAGGAAT
AAACCTACTCACAATAGGACTATTAACCTTAACCCTATTTCTACCCAATC
TACTAACAGACCCAGAAAACTTCACCCCAGCCAACCCTCTAATTACCCCC
ACACACATTAAACCTGAATGATATTTCCTCTTTGCTTACGCAATCCTACG
CTCCATCCCTAATAAACTAGGGGAGTACTAGCCCTTCTAGCCTCAGTAGC
TATCCTCTTCCTCATACCCACACTACACACCTCCAAACAACGATCAGCTA
CTTTCCGACCCTTCACCCAAACCCTACTCTGATCTTTAATTGCTGATTTA
ATTATCCTCCGTTAACAAAATCACTCAACTACCCCTTCATAACCCTTtCC
TTATGAGGTATTATCATAACAGGCCTAATTTGCCTACGCCAAACAGACCT
AAAATCACTAATTGCTTACTCTTCAGTAGGCCACATAGGCCTAGTAATCT
CTGCAGCCCTTCTACAAACCCCACTATCAATTTCAGGAGCCATTATCCTA
ATAATTGCCCATGGCTTATCATCATCTATACTCTTTTGCCTAGCTAATAC
AAACTATGAACGAACCCATAATCGAACCTTACTATTAACCCGCAGCAtAC
AAaCCTTACTACCCTTAAtAACCCTTTGATGGTTGCTAGCCAaCTTAAtA
AaTATAGCcATACCCCCcACAATTAACCTTATAGGAGAACTAACAATCAT
CGCATCATTATTCAGCTGAGCCAACATTACTATTGTACTAACTGGATTAG
GAACACTAATCTCAGCTCTCTACTCCCTCCACATATTCTCAACCACACAA
TGAGGAGGAACCCCTCCACCCCATATACACACTATCACTCCAACCCATAC
ACGAGAACACTTAATCATAATACTCCACATCACCCCTCTAATCCTATTAA
TAATAAAACCCCAACTCATAACAACCTTCTGTTAGTATAGTTTCAACACA
AACGTTAGAATGTGAACCTAAAAATAGAGGTTCAAACCCTCTTATTGACC
GAGGAAGaAAACAAGAAACCGCTAACTTCTAACCTaAAACTAACACTTCA
GC
>16198
TAGCTTAAAACTCAAAGGACTtGGCGGtGTCCCACACCCCACTAGAGGAG
CCTGTTCTATAAGCGATATTCCACGATCAACCTTACCACCTTttGCCAT-
CAGCCTATATACCGCCGTCGCCAGCTTACCTTGTGAAAGCCAAAAAGTAA
GCGAAATAGCTCCTACAGCTAGAAAGTCAGGTCCAGGTGTAGCCAATAAG
GTGGGTGCAATGGGCTACATTTTCTAAAATAGAAATATTCACGGACAGAC
CCTTGAAACAGGGACTAATAAGTCGGATTTAGCAGTAACCTAGGAATAGA
AAACCTACATTAAGCCGGCCCTGGGACAAGCCTTAGTCCAATGAATCTGG
GGCGGATTCTCAGTAGATAACGCAACCCTAACCCGCTTCTTTACCTTACA
CTTTCTAACCCCTTTTATTATCGCCGGCTTCTCTTTAATTCACCTTTTAT
TTCTCCACGAAACAGGATCTAATAACCCCACAGGACTCAACTCCAACTCC
GACAAAATCCCATTTCACCCCTACTTCTCATACAAAGACCTTCTAGGAAT
AAACCTACTCACAATAGGACTATTAACCTTAACCCTATTTCTACCCAATC
TACTAACAAACCCAGAAAACTTCACCCCAGCCAACCCTCTAATCACCCCC
ACACACATTAAACCTGAATGATATTTCCTCTTTGCTTACGCAATCCTACG
CTCCATCCCTAATAAACTAGGGGAGTACTAGCCCTTCTAGCCTCAGTAGC
TATCCTCTTCCTCATACCCACACTACACACCTCCAAACAACGATCAGCTA
CTTTCCGACCCTTCACCCAAACCCTACTCTGATCTTTAATTGCCGATTTA
ATTATCCTCCGTTAACAAAATCACTCAACTACCCCTTCATAACCCTCTCC
TTATGAGGTATTATCATAACAGGCCTAATTTGCCTACGCCAAACAGACCT
AAAATCACTAATTGCTTACTCTTCAGTAGGCCACATAGGCCTAGTAATCT
CTGCAGCCCTCCTGCAAACCCCTCTATCAATTTCAGGAGCCATTATCCTA
ATAATTGCCCATGGTTTATCATCATCTATACTCTTTTGCCTAGCTAATAC
AAACTATGAACGAACCCATAATCGAACCTTACTATTAACCCGCAGCATAC
AAACCTTACTACCCTTAATAACCCTTTGATGGTTGCTAGCCAACTTAATA
AATATAGCCATACCCCCCACAATTAATCTTATAGGAGAACTAACAATCAT
CGCATCATTATTCAGCTGAGCCAACATTACTATTGTACTAACTGGATTAG
GAACACTAATCTCAGCTCTCTACTCCCTCCACATATTCTCAACCACACAA
TGAGGAGGAACCCCTCCACCCCATATACACACTATCACCCCATCCCATAC
ACGAGAACACTTAATCATAATACTCCACATCACCCCTCTAATCCTATTAA
TAATAAAACCCCAACTCATAACAACCTTCTGTTAGTATAGTTTCAACACA
AACGTTAGAATGTGAGCCTAAAAATAGAGGTTCGAACCCTCTTATTAACC
GAGGAAGAAAACAAGAAACCGCTAACTTCTAACCTGAAACTAACACTTCA
GC
>16201
TAGCTTAAAACTCAAAGGACTTGGCGGTGTCCCACACCCCACTAGAGGAG
CCtGTTCTATAAGCGATATTCCACGATCAACCTTACCACCCTTtGCCAT-
CAGCCTATATACCGCCGTCGCCAGCTTACCTtGTGAAAGCCAAAAAGTAA
GCGAAATAGCTCCTACAGCTAGAAAGTCAGGTCCAGGTGTAGCCAATAAG
GTGGGTGCAATGGGCTACATTTTCTAAAATAGAAATATTCACGGACAGAC
CCTTGAAACAGGGACTAATAAGTCGGATTTAGCAGTAATCTAGGAATAGA
AAACCTACATTAAGCCGGCCCTGGGACAAGCCTTAGTCCAATGAATCTGA
GGCGGATTCTCAGTAGATAACGCAACCCTAACCCGCTTCTTTACCTTACA
CTTTCTAACCCCCTTTATTATCGCCGGCTTCTCTTTAATTCACCTTTTAT
TTCTCCACGAAACAGGATCCAATAACCCCACAGGACTCAACTCCAACTCC
GACAAAATCCCATTTCACCCCTACTTCTCATACAAAGATCTTCTAGGAAT
AAACCTACTCACAATAGGACTATTAACCTTAACCCTATTCCTACCCAATC
TACTAACAGACCCAGAAAACTTCACCCCAGCCAACCCTCTAATTACCCCC
ACACACATTAAACCTGAATGATATTTCCTCTTCGCTTACGCAATCCTACG
CTCCATCCCTAATAAACTAGGGGAGTACTAGCCCTTCTAGCCTCAGTAGC
TATCCTCTTCCTCATACCCACACTACACACCTCCAAACAACGATCAGCCA
CTTTCCGACCCTTCACCCAAACCCTACTCTGATCTTTAATTGCCGATTTA
ATTATCCTCCGTTAACAAAATCACTCAACTACCCCTTCATAACCCTTTCC
TTATGAGGTATTATCATAACAGGCCTAATTTGCCTACGCCAAACAGACCT
AAAATCACTAATTGCTTACTCTTCAGTAGGCCACATAGGCCTAGTAATCT
CTGCAGCCCTCCTACAAACCCCACTATCAATTTCAGGAGCCATTATCCTA
ATAATTGCCCATGGTTTATCATCATCTATACTCTTTTGCCTAGCTAATAC
AAACTATGAACGAACCCATAATCGAACTTTACTATTAACCCGCAGCATAc
AAACCTTACtACCcTTAataACCCTTTGatGaTTGCTAGCCAaCTTAAtA
AatAtAGCCATACCCCCCACAATTAACcTTAtGGGaGAACTAACAATCAT
CGCATCATTATTCAGCtGAgCCAACATtaCTATTGTACTAaCTGGATTAG
GAACACTAATcTCAgCTcTcTACTCCCTCCACATATTCTCAACCACACAA
TGAGGAGGAACCCCTCCACCCCATATACACACTATCACTCCATCCCATAC
ACGAGAACACTTAATCATAATACTCCACATCACCCCTCTAATCCTATTAA
TAATAAAACCCCAACTCATAACAACCTTCTGTTAGTATAGTTTCAACACA
AACGTTAGAATGTGAGCCTAAAAATAGAGGTTCAAACCCTCTTATTGACC
GAGGAAGAAAACAAGAAACCGCTAACTTCTAACCTGAAACTAACACTTCA
GC
>16211
TAGCTTAAAACTCAAAGGACTTGGCGGTGTCCCATACCCCACTAGAGGAG
CCTGTTCTATAAGCGATAATCCACGATCAACCTTACCACCCCTTGCCATT
CAGCCTATATACCGCCGTCTCCAGCTTACCTTGTGAAAGCCTAAAAGTAA
GCAAAATAGCTCTTACAGCTAGAAAGTCAGGTCCAGGTGTAGCCGATGGG
GTGGATGCAATGGGCTACATTTTCTAAAATAGAAATATTCACGGACAGAC
CATTGAAATATGGACTGACAAGTCGGATTTAGCAGTAATCTAGGAATAGA
AAACCTACATTAAGCTGGCCCTGGGACAAGCcttagTCCAATGAATCTGA
GGTGGATTCTCAGTAGACAACGCAACTCTAACCCGCTTTTTCACCTTACA
CTTCCTAACCCCCTTTATTATCGCCGGCTTCACTTCAATTCACCTTTTAT
TCCTTCACGAAACAGGCTCCAACAACCCCACAGGACTCAACTCCAACTCC
GACAAAATTCCATTCCATCCCTACTTCTCACACAAAGATCTTCTAGGAGT
AAACCTACTCATAATAGGACTATTAACCCTAACCCTCTTTCTACCTAATT
TACTAACAGACCCAGAAAACTTCACCCCAGCCAATCCCTTAGTTACCCCC
CCCCACATTAAACCTGAATGATACTTCCTCTTCGCCTACGCAATCCTACG
CTCCATCCCTAACAAACTAGGGGAGTACTAGCCCTCCTGGCCTCAGTAGC
CATCCTCTTCCTTATACCTGTATTACACACTTCCAAACAACGATCAGCTA
CCTTCCGACCCTTCACACAAACCCTACTCTGATCTTTAACCGCCGATCTA
ATTATTCTCCACTAACAAAATCACTTAGCTACCCCTTCATAACCCTTTCC
CTATGAGGCATTATCATAACAGGCCTAATCTGCTTACGCCAAACAGACCT
AAAATCATTAATCGCTTATTCCTCTGTAGGTCATATAGGACTAGTAATCT
CTGCAaCCCTTCTACAAACCCCATTATCAATTACAGGAGCCATAATCCTA
ATAATCGCCCATGGCTTATCATCATCTATACTCTTTTGCCTAGCCAAtac
AAACTATGAACGAACCCATAATCGAACCCTatTATTAAcAcACAGCAtAc
AAaCCCTACTACCcTTAAtAACCcTTTGAtgATtGCTAGCTAACcTAAtA
AAcatAgCCcTACCCCCAACAATCAACCTCATAGGAGAACTAACAATCAT
CGCATCCTTATTTAGCTGAGCCAACATTACCATCGTACTAACCGGATTAG
GAACACTAATCTCAGCTCTCTACTCCCTCCATATATTCTCAACCACACAG
TGAGGAGGAACTCCTCCACCCCATATAAACACTATCACCCCAACCCATAC
ACGAGAACACTTAATCATAATACTCCACATCACCCCCTTAATCCTTCTAA
TAATAAAACCCCAACTCATAA---CCTTTTGTTAATATAGTTTCAACACA
AACATTAGAATGTGAGCCTAAAAATAGAGATTCAACCCCTCTTATTAACC
GAGGAAGAAAACAAGAAACCGCTAACTTCTAACTTGAAACTAACACTTCA
GC
>16215
TAGCTTAAAACTCAAAGGACTTGGCGGTGTCCCATACCCAACTAGAGGAG
CCtGTTCTATAAGCGATAATCCACGATCAACCTTACCACCCCTTGCCATT
CAGCCTATATACCGCCGTCTCCAGCTTACCTtGTGAAAGCCTAAAAGTAA
GCAAAATAGCTCTTACAGCTAGAAAGTCAGGTCCAGGTGTAGCCGATGGG
GTGGATGCAATGGGCTACATTTTCTAAAATAGAAATATTCACGGACAGAC
CATTGAAATATGGACTGACAAGTCGGATTTAGCAGTAATCTAGGAGTAGA
AAACCTACATTAAGCCGGCCCTGGGACAAGCcttagTCCAATGAATCTGA
GGTGGATTCTCAGTAGACAACGCAACTCTAACCCGCTTTTTCACCTTACA
CTTCCTAACCCCCTTTATTATCGCCGGCTTCACTTCAATTCACCTTTTAT
TCCTTCACGAAACAGGCTCCAACAACCCTACAGGACTCAACTCCAACTCC
GACAAAATTCCATTCCATCCCTACTTCTCATACAAAGATCTTCTAGGAGT
AAACCTACTCATAATAGGACTATTAACCCTAACCCTCTTTCTACCTAATC
TACTAACAGACCCAGAAAACTTCACCCCAGCCAATCCCTTAGTTACCCCC
CCCCACATTAAACCTGAATGATACTTCCTCTTCGCCTACGCAATCCTACG
CTCTATCCCTAACAAATTAGGGGAGTACTAGCCCTCCTGGCCTCAGTAGC
CATCCTCTTCCTTATACCTGTATTACACACCTCTAAACAACGATCAGCTA
CCTTCCGACCCTTTACACAAACCCTACTCTGATCTTTAACCGCCGATCTA
ACTATTCTCCACTAACAAAATCACTCAGCTACCCCTTCATAACCCTTTCC
CTATGAGGTATTATCATAACAGGCCTAATCTGCTTACGCCAAACAGACCT
AAAATCATTAATCGCTTATTCCTCTGTAGGTCATATAGGACTAGTAATCT
CTGCAACCCTCCTACAAACCCCATTATCAATTACAGGAGCCATAATCCTA
ATAATCGCCCATGGCTTATCATCATCTATACTCTTTTGCCTAGCCAATAC
AAACTATGAACGAACCCATAATCGAACCCTATTATTAACACACAGCATAC
AAaCCCTACTACCCTTAATAACCCTTTGATGATTACTAGCTAaCTTAATA
AACATAGCCCTaCCCCCAaCAaTTAaCCTTATAGGAGAaCTAACAaTCAT
CGCATCCTTATTTAGCTGAGCCAACATTACCATCGTACTAACCGGATTAG
GAACACTAATCTCAGCTCTCTACTCCCTCCACATATTcTCAaCCACACAG
TGAGGAGGAACTCCTCCACCCCATATAAACACTATCACCCCATCCCATAC
ACGAGAACACTTAATTATAATACTCCACATCACCCCCTTAATCCTTCTAA
TAATAAAACCCCAACTCATAA---CCTTTTGTTAATATAGTTTCAACACA
AACATTAGAATGTGAGCCTAAAAATAGAGATTCAAACCCTCTTATTAACC
GAGGAAGAAAACAAGAAACCGCTAACTTCTAACTTGAAACTAACACTTCA
GC
>11694
TAGCTTAAAACTCAAAGGACTTGGCGGTGTCCCACACCCCACTAGAGGAG
CCTGTTCTATAAGCGATATTCCACGATCAACCTTACCACCTTTTGCCAT-
CAGCCTATATACCGCCGTCGCCAGCTTACCTTGTGAAAGCCAAAAAGTAA
GCGAAATAGCTCCTACAGCTAGAAAGTCAGGTCCAGGTGTAGCCAATAAG
GTGGGTGCAATGGGCTACATTTTCTAAAATAGAAATATTCACGGACAGAC
CCTTGAAACAGGGACTAATAAGTCGGATTTAGCAGTAACCTAGGAATAGA
AAACCTACATTAAGCCGGCCCTGGGACAAGCCTTAGTCCAATGAATCTGG
GGCGGATTCTCAGTAGATAACGCAACCCTAACCCGCTTCTTTACCTTACA
CTTTCTAACCCCTTTTATTATCGCCGGCTTCTCTTTAATTCACCTTTTAT
TTCTCCACGAAACAGGATCTAATAACCCCACAGGACTCAACTCCAACTCC
GACAAAATCCCATTTCACCCCTACTTCTCATACAAAGACCTTCTAGGAAT
AAACCTACTCACAATAGGACTATTAACCTTAACCCTATTTCTACCCAATC
TACTAACAGACCCAGAAAACTTCACCCCAGCCAACCCTCTAATCACCCCC
ACACACATTAAACCTGAATGATATTTCCTCTTTGCTTACGCAATCCTACG
CTCCATCCCTAATAAACTAGGGGAGTACTAGCCCTTCTAGCCTCAGTAGC
TATCCTCTTCCTCATACCCACACTACACACCTCCAAACAACGATCAGCTA
CTTTCCGACCCTTCACCCAAACCCTACTTTGATCTTTAATTGCCGATTTA
ATTATCCTCCGTTAACAAAATCACTCAACTACCCCTTCATAACCCTCTCC
TTATGAGGTATTATCATAACAGGCCTAATTTGCcTACGCCAAACAGACCT
AAAATCACTAATTGCTTACTCTTCAGTAGGCCACATAGGCCTAGTAATCT
CTGCAGCCCTCCTACAAACCCCACTATCAATTTCAGGAGCCATTATCCTA
ATAATTGCCCATGGTTTATCATCATCTATACTCTTTTGCCTAGCTAATAC
AAACTATGAACGAACCCATAATCGAACCTTACTATTAACCCGCAGCATAC
AAACCTTACTACCCTTAATAACCCTTTGATGGTTGCTAGCCAACTTAATA
AATATAGCCATACCCCCCACAATTAATCTTATAGGAGAACTAACAATCAT
CGCATCATTATTCAGCTGAGCCAACATTACTATTGTACTAACTGGATTAG
GAACACTAATCTCAGCTCTCTACTCCCTCCACATATTCTCAACCACACAA
TGAGGAGGAACCCCTCCACCCCATATACACACTATCACCCCATCCCATAC
ACGAGAACACTTAATCATAATACTCCACATCACCCCTCTAATCCTATTAA
TAATAAAACCCCAACTCATAACAACCTTCTGTTAGTATAGTTTCAACACA
AACGTTAGAATGTGAGCCTAAAAATAGAGGTTCAAACCCTCTTATTAACC
GAGGAAGAAAACAAGAAACCGCTAACTTCTAACCTGAAACTAACACTTCA
GC
>13019
TAGCTTAAAACTCAAAGGACTTGGCGGTGTCCCATACCCAACTAGAGGAG
CCTGTTCTATAAGCGATAATCCACGATCAACCTTACCACCCCTTGCCATT
CAGCCTATATACCGCCGTCTCCAGCTTACCTTGTGAAAGCCTAAAAGTAA
GCAAAATAGCTCTTACAGCTAGAAAGTCAGGTCCAGGTGTAGCCGATGGG
GTGGATGCAATGGGCTACATTTTCTAAAATAGAAATATTCACGGACAGAC
CATTGAAATATGGACTGACAAGTCGGATTTAGCAGTAATCTAGGAGTAGA
AAACCTACATTAAGCCGGCCCTGGGACAAGCCTTAGTCCAATGAATCTGA
GGCGGATTCTCAGTAGACAACGCAACTCTAACCCGCTTTTTTACCTTACA
CTTCCTAACCCCCTTTATTATCGCCGGCTTCACTTCAATTCACCTTTTAT
TCCTTCACGAAACAGGCTCCAACAACCCTACAGGACTCAACTCCAACTCC
GACAAAATTCCATTCCATCCCTACTTCTCATACAAAGATCTTCTAGGAGT
AAACCTACTCATAATAGGACTATTAACCCTAACCCTCTTTCTACCTAATC
TACTAACAGACCCAGAAAACTTCACCCCAGCCAATCCCTTAGTTACCCCC
CCCCACATTAAACCTGAATGATACTTCCTCTTCGCCTACGCAATCCTACG
CTCTATCCCTAACAAATTAGGGGAGTACTAGCCCTCCTGGCCTCAGTAGC
CATCCTCTTCCTTATACCTGTATTACACACCTCTAAaCAaCGATCAGCTA
CCTTCCGACCCTTTACACAAACCCTACTCTGATCTTTAACCGCCGATCTA
ATTATTCTCCACTAACAAAATCACTCAGCTACCCCTTCATAACCCTTTCC
CTATGAGGTATTATCATAACAGGCCTAATCTGCTTACGCCAAACAGACCT
AAAATCATTAATCGCTTATTCCTCTGTAGGTCATATAGGACTAGTAATCT
CTGCAACCCTCCTACAAACCCCATTATCAATTACAGGAGCCATAATCCTA
ATAATCGCCCATGGCTTATCATCATCTATACTCTTTTGCCTAGCCAATAC
AAACTATGAACGAACCCATAATCGAACCCTATTATTAACACACAGCATAC
AAACCCTACTACCCTTAATAACCCTTTGATGATTACTAGCTAACTTAATA
AACATAGCCCTACCCCCAACAATTAACCTTATAGGAGAACTAACAATCAT
CGCATCCTTATTTAGCTGAGCCAACATTACCATCGTACTAACCGGATTAG
GAACACTAATCTCAGCTCTCTACTCCCTCCACATATTCTCAACCACACAG
TGAGGAGGAACTCCTCCACCCCATATAAACACTATCACCCCATCCCATAC
ACGAGAACACTTAATTATAATACTCCACATCACCCCCTTAATCCTTCTAA
TAATAAAACCCCAACTCATAAC---CTTTTGTTAATATAGTTTCAACACA
AACATTAGAATGTGAGCCTAAAAATAGAGATTCAAACCCTCTTATTAACC
GAGGAAGAAAACAAGAAACCGCTAACTTCTAACTTGAAACTAACACTTCA
GC
>13024
TAGCTTAAAACTCAAAGGACTTGGCGGTGTCCCATACCCAACTAGAGGAG
CCTGTTCTATAAGCGATAATCCACGATCAACCTTACCACCCCTTGCCATT
CAGCCTATATACCGCCGTCTCCAGCTTACCTTGTGAAAGCCTAAAAGTAA
GCAAAATAGCTCTTACAGCTAGAAAGTCAGGTCCAGGTGTAGCCGATGGG
GTGGATGCAATGGGCTACATTTTCTAAAATAGAAATATTCACGGACAGAC
CATTGAAATATGGACTGACAAGTCGGATTTAGCAGTAATCTAGGAGTAGA
AAACCTACATTAAGCCGGCCCTGGGACAAGCCTTAGTCCAATGAATCTGA
GGCGGATTCTCAGTAGACAACGCAACTCTAACCCGCTTTTTTACCTTACA
CTTCCTAACCCCCTTTATTATCGCCGGCTTCACTTCAATTCACCTTTTAT
TCCTTCACGAAACAGGCTCCAACAACCCTACAGGACTCAACTCCAACTCC
GACAAAATTCCATTCCATCCCTACTTCTCATACAAAGATCTTCTAGGAGT
AAACCTACTCATAATAGGACTATTAACCCTAACCCTCTTTCTACCTAATC
TACTAACAGACCCAGAAAACTTCACCCCAGCCAATCCCTTAGTTACCCCC
CCCCACATTAAACCTGAATGATACTTCCTCTTCGCCTACGCAATCCTACG
CTCTATCCCTAACAAATTAGGGGAGTACTAGCCCTCCTGGCCTCAGTAGC
CATCCTCTTCCTTATACCTGTATTACACACCTCTAAACAACGATCAGCTA
CCTTCCGACCCTTTACACAAACCCTACTCTGATCTTTAACCGCCGATCTA
ATTATTCTCCACTAACAAAATCACTCAGCTACCCCTTCATAACCCTTTCC
CTATGAGGTATTATCATAACAGGCCTAATCTGCTTACGCCAAACAGACCT
AAAATCATTAATCGCTTATTCCTCTGTAGGTCATATAGGACTAGTAATCT
CTGCAACCCTCCTACAAACCCCATTATCAATTACAGGAGCCATAATCCTA
ATAATCGCCCATGGCTTATCATCATCTATACTCTTTTGCCTAGCCAATAC
AAACTATGAACGAACCCATAATCGAACCCTATTATTAACACACAGCATAC
AAACCCTACTACCCTTAATAACCCTTTGATGATTACTAGCTAACTTAATA
AACATAGCCCTACCCCCAACAATTAACCTTATAGGAGAACTAACAATCAT
CGCATCCTTATTTAGCTGAGCCAACATTACCATCGTACTAACCGGATTAG
GAACACTAATCTCAGCTCTCTACTCCCTCCACATATTCTCAACCACACAG
TGAGGAGGAACTCCTCCACCCCATATAAACACTATCACCCCATCCCATAC
ACGAGAACACTTAATTATAATACTCCACATCACCCCCTTAATCCTTCTAA
TAATAAAACCCCAACTCATAAC---CTTTTGTTAATATAGTTTCAACACA
AACATTAGAATGTGAGCCTAAAAATAGAGATTCAAACCCTCTTATTAACC
GAGGAAGAAAACAAGAAACCGCTAACTTCTAACTTGAAACTAACACTTCA
GC
>17099
TAGCTTAAAACTCAAAGGACTTGGCGGTGTCCCACACCCCACTAGAGGAG
CCTGTTCTATAAGCGATATTCCACGATCAACCTTACCACCTTTTGCCAT-
CAGCCTATATACCGCCGTCGCCAGCTTACCTTGTGAAAGCCAAAAAGTAA
GCGAAATAGCTCCTACAGCTAGAAAGTCAGGTCCAGGTGTAGCCAATAAG
GTGGGTGCAATGGGCTACATTTTCTAAAATAGAAATATTCACGGACAGAC
CCTTGAAACAGGGACTAATAAGTCGGATTTAGCAGTAACCTAGGAATAGA
AAACCTACATTAAGCCGGCCCTGGGACAAGCCTTAGTCCaAtGAAtCtGG
GGcGGATTCTCAGTAgATAAcGcAACCCTAACCCGCTTCTTTACCTTACA
CTTTCTAACCCCCTTTATTATCGCCGGCTTCTCTTTAATTCACCTTTTAT
TTCTCCACGAAACAGGATCTAATAACCCCACAGGACTCAACTCCAACTCC
GACAAAATCCCATTTCACCCCTACTTCTCATACAAAGACCTTCTAGGAAT
AAACCTACTCACAATAGGACTATTAACCTTAACCCTATTTCTACCCAATC
TACTAACAGACCCAGAAAACTTCACCCCAGCCAACCCTCTAATCACCCCC
ACACACATTAAACCTGAATGATATTTCCTCTTTGCTTACGCAATCCTACG
CTCCATCCCTAATAAACTAGGGGAGTACTAGCCCTTCTAGCCTCAGTAGC
TATCCTCTTCCTCATACCCACACTACACACCTCCAAACAACGATCAGCTA
CTTTCCGACCCTTCACCCAAACCCTACTCTGATCTTTAATTGCCGATTTA
ATTATCCTCCGTTAACAAAATCACTCAACTACCCCTTCATAACCCTCTCC
TTATGAGGTATTATCATAACAGGCCTAATTTGCCTACGCCAAACAGACCT
AAAATCACTAATTGCTTACTCTTCAGTAGGCCACATAGGCCTAGTAATCT
CTGCAGCCCTCCTACAAACCCCACTATCAATTTCAGGAGCCATTATCCTA
ATAATTGCCCATGGTTTATCATCATCTATACTCTTTTGCCTAGCTAATAC
AAACTATGAACGAACCCATAATCGAACCTTACTATTAACCCGCAGCATAC
AAACCTTACTACCCTTAATAACCCTTTGATGGTTGCTAGCCAACTTAATA
AATATAGCCATACCCCCCACAATTAATCTTATAGGAGAACTAACAATCAT
CGCATCATTATTCAGCTGAGCCAACATTACTATTGTACTAACTGGATTAG
GAACACTAATCTCAGCTCTCTACTCCCTCCACATATTCTCAACCACACAA
TGAGGAGGAACCCCTCCACCCCATATACACACTATCACCCCATCCCATAC
ACGAGAACACTTAATCATAATACTCCACATCACCCCTCTAATCCTATTAA
TAATAAAACCCCAACTCATAACAACCTTCTGTTAGTATAGTTTCAACACA
AACGTTAGAATGTGAGCCTAAAAATAGAGGTTCGAACCCTCTTATTAACC
GAGGAAGAAAACAAGAAACCGCTAACTTCTAACCTGAAACTAACACTTCA
GC
>17059
TAGCTTAAAACTCAAAGGACTTGGCGGTGTCCCATACCCAACTAGAGGAG
CCTGTTCTATAAGCGATAATCCACGATCAACCTTACCACCCCTTGCCATT
CAGCCTATATACCGCCGTCTCCAGCTTACCTTGTGAAAGCCTAAAAGTAA
GCAAAATAGCTCTTACAGCTAGAAAGTCAGGTCCAGGTGTAGCCGATGGG
GTGGATGCAATGGGCTACATTTTCTAAAATAGAAATATTCACGGACAGAC
CATTGAAATACGGACTGACAAGTCGGATTTAGCAGTAATCTAGGAGTAGA
AAACCTACATTAAGCCGGCCCTGGGACAAGCCTTAGTCCAATGAATCTGA
GGTGGATTCTCAGTAGACAACGCAACTCTAACCCGCTTTTTCACCTTACA
CTTCCTAACCCCCTTTATTATCGCCGGCTTCACTTCAATTCACCTTTTAT
TCCTTCACGAAACAGGCTCCAACAACCCTACAGGACTCAACTCCAACTCC
GACAAAATTCCATTCCATCCCTACTTCTCATACAAAGATCTTCTAGGAGT
AAACCTACTCATAATAGGACTATTAACCCTAACCCTCTTTCTACCTAATC
TACTAACAGACCCAGAAAACTTCACCCCAGCCAATCCCTTAGTTACCCCC
CCCCACATTAAACCTGAATGATACTTCCTCTTCGCCTACGCAATCCTACG
CTCTATCCCTAACAAATTAGGGGAGTACTAGCCCTCCTGGCCTCAGTAGC
CATCCTCTTCCTTATACCTGTATTACACACCTCTAAACAACGATCAGCTA
TCTTCCGACCCTTTACACAAACCCTACTCTGATCTTTAACCGCCGATCTA
ATTATTCTCCACTAACAAAATCACTTAGCTACCCCTTCATAACCCTTTCC
CTATGAGGTATTATCATAACAGGCCTAATCTGCTTACGCCAAACAGACCT
AAAATCATTAATCGCTTATTCCTCTGTAGGTCATATAGGACTAGTAATCT
CTGCAACCCTCCTACAAACCCCATTATCAATTACAGGAGCCATAATCCTA
ATAATCGCCCATGGCTTATCATCATCTATACTCTTTTGCCTAGCCAATAC
AAACTATGAACGAACCCATAATCGAACCCTATTATTAACACACAGCATAC
AAACCCTACTACCCTTAATAACCCTTTGATGATTGCTAGCTAACTTAATA
AACATAGCCCTACCCCCAACAATTAACCTTATAGGAGAACTAACAATCAT
CGCATCCTTATTTAGCTGAGCCAACATTACCATCGTACTAACCGGATTAG
GAACACTAATCTCAGCTCTCTACTCCCTCCACATATTCTCAACCACACAG
TGAGGAGGAACTCCTCCACCCCATATAAACACTATCACCCCATCCCATAC
ACGAGAACACTTAATCATAATACTCCACATCACCCCCTTAATCCTTCTAA
TAATAAAACCCCAACTCATAAC---CTTTTGTTAATATAGTTTCAACACA
AACATTAGAATGTGAGCCTAAAAATAGAGATTCAAACCCTCTTATTAACC
GAGGAAGAAAACAAGAAACCGCTAACTTCTAACTTGAAACTAACACTTCA
GC
>17100
TAGCTTAAAACTCAAAGGACTTGGCGGTGTCCCACACCCCACTAGAGGAG
CCTGTTCTATAAGCGATATTCCACGATCAACCTTACCACCTTTTGCCAT-
CAGCCTATATACCGCCGTCGCCAGCTTACCTTGTGAAAGCCAAAAAGTAA
GCGAAATAGCTCCTACAGCTAGAAAGTCAGGTCCAGGTGTAGCCAATAAG
GTGGGTGCAATGGGCTACATTTTCTAAAATAGAAATATTCACGGACAGAC
CCTTGAAACAGGGACTAATAAGTCGGATTTAGCAGTAACCTAGGAATAGA
AAACCTACATTAAGCCGGCCCTGGGACAAGCCTTAGTCCAATGAATCTGG
GGCGGATTCTCAGTAGATAACGCAACCCTAACCCGCTTCTTTACCTTACA
CTTTCTAACCCCTTTTATTATCGCCGGCTTCTCTTTAATTCACCTTTTAT
TTCTCCACGAAACAGGATCTAATAACCCCACAGGACTCAACTCCAACTCC
GACAAAATCCCATTTCACCCCTACTTCTCATACAAAGACCTTCTAGGAAT
AAACCTACTCACAATAGGACTATTAACCTTAACCCTATTTCTACCCAATC
TACTAACAGACCCAGAAAACTTCACCCCAGCCAACCCTCTAATCACCCCC
ACACACATTAAACCTGAATGATATTTCCTCTTTGCTTACGCAATCCTACG
CTCCATCCCTAATAAACTAGGGGAGTACTAGCCCTTCTAGCCTCAGTAGC
TATCCTCTTCCTCATACCCACACTACACACCTCCAAACAACGATCAGCTA
CTTTCCGACCCTTCACCCAAACCCTACTCTGATCTTTAATTGCCGATTTA
ATTATCCTCCGTTAACAAAATCACTCAACTACCCCTTCATAACCCTCTCC
TTATGAGGTATTATCATAACAGGCCTAATTTGCCTACGCCAAACAGACCT
AAAATCACTAATTGCTTACTCTTCAGTAGGCCACATAGGCCTAGTAATCT
CTGCAGCCCTCCTGCAAACCCCTCTATCAATTTCAGGAGCCATTATCCTA
ATAATTGCCCATGGTTTATCATCATCTATACTCTTTTGCCTAGCTAATAC
AAACTATGAACGAACCCATAATCGAACCTTACTATTAACCCGCAGCATAC
AAACCTTACTACCCTTAATAACCCTTTGATGGTTGCTAGCCAACTTAATA
AATATAGCCATACCCCCCACAATTAATCTTATAGGAGAACTAACAATCAT
CGCATCATTATTCAGCTGAGCCAACATTACTATTGTACTAACTGGATTAG
GAACACTAATCTCAGCTCTCTACTCCCTCCACATATTCTCAACCACACAA
TGAGGAGGAACCCCTCCACCCCATATACACACTATCACCCCATCCCATAC
ACGAGAACACTTAATCATAATACTCCACATCACCCCTCTAATCCTATTAA
TAATAAAACCCCAACTCATAACAACCTTCTGTTAGTATAGTTTCAACACA
AACGTTAGAATGTGAGCCTAAAAATAGAGGTTCGAACCCTCTTATTAACC
GAGGAAGAAAACAAGAAACCGCTAACTTCTAACCTGAAACTAACACTTCA
GC
