# Supplementary material for: In quest of contact: phylogeography of helmeted terrapins (Pelomedusa galeata, P. subrufa sensu stricto)
Source: PeerJ. 2018 Jun 5;6:e4901. doi: 10.7717/peerj.4901 (PMC5993023; doi:10.7717/peerj.4901)
Supplement: Supplemental Information 5 [file peerj-06-4901-s007.txt]

ENTRYNUMBER	ORGANISM	ENVSAM	REGION	SPECVOUCH	COUNTRY	LOCALITY	SEQUENCE
1	Pelomedusa galeata	no	ODC	MTD_T_10594	South Africa	Free State	TTGGAGCGGGCGAAGGAATTGGACATTGACATTATTGGAGTCAGGTTAGTAATGATTTTGATCTTTATATATAAACAGTCAAAACATCCATGTAGAAAAATGCATAATTTATGAAGAGCTTGATTAGAAAAATGGATCTTCTGCTACTACATATTACTTCTGTCCAAATCATTGCTTAAAACTTAAATCTTCAAAAAGACAACCGAGATTTGCTTCTCTTTTCTAGTTTCCATGTTGGAAGTGGCTGTACTGACCCTGAGACATTTGTTCAAGCTATTTCTGATGCCCGTTGTGTCTTTGATATGGGAGTAAGTATGAATTTACTTGCCTAAGAGCATTGCTTTTGGGCCACTCTTTTGTCAGCATAGAAAAAAAGACAGCTGGCTTGTCTGAATGAAA…
2	Pelomedusa galeata	no	ODC	MTD_T_10595	South Africa	Free State	TTGGAGCGGGCGAAGGAATTGGACATTGACATTATTGGAGTCAGGTTAGTAATGATTTTGATCTTTATATATAAACAGTCAAAACATCCATGTAGAAAAATGCATAATTTATGAAGAGCTTGATTAGAAAAATGGATCTTCTGCTACTACATATTACTTCTGTCCAAATCATTGCTTAAAACTTAAATCTTCAAAAAGACAACCGAGATTTGCTTCTCTTTTCTAGTTTCCATGTTGGAAGTGGCTGTACTGACCCWGAGACATTTGTTCAAGCTATTTCTGATGCCCGTTGTGTCTTTGATATGGGAGTAAGTATGAATTTACTTGCCTAAGAGCATTGCTTTTGGGCCACTCTTTTGTCAGCATAGAAAAAAAGACAGCTGGCTTGTCTGAATGAAA…
3	Pelomedusa galeata	no	ODC	MTD_T_10596	South Africa	Free State	TTGGAGCGGGCGAAGGAATTGGACATTGACATTATTGGAGTCAGGTTAGTAATGATTTTGATCTTTATATATAAACAGTCAAAACATCCATGTAGAAAAATGCATAATTTATGAAGAGCTTGATTAGAAAAATGGATCTTCTGCTACTACATATTACTTCTGTCCAAATCATTGCTTAAAACTTAAATCTTCAAAAAGACAACCGAGATTTGCTTCTCTTTTCTAGTTTCCATGTTGGAAGTGGCTGTACTGACCCTGAGACATTTGTTCAAGCTATTTCTGATGCCCGTTGTGTCTTTGATATGGGAGTAAGTATGAATTTACTTGCCTAAGAGCATTGCTTTTGGGCCACTCTTTTGTCAGCATAGAAAAAAAGACAGCTGGCTTGTCTGAATGAAA…
4	Pelomedusa galeata	no	ODC	MTD_T_17082	South Africa	Limpopo	TTGGAGCGGGCGAAGGAATtGGACATTGACATTATTGGAGTCAGGTTAGTAATGATTTTGATCTTTATATATAAACAGTCAAAACATCCATGTAGAAAAATGCATAATTTATGAAGAGCTTGATTAGAAAAATGGATCTTCTGCTACTACATATTACTTCTGTCCAAATCATTGCTTAAAACTTAAATCTTCAAAAAGACAACCGAGATTTGCTTCTCTTTTCTAGTTTCCATGTTGGAAGTGGCTGTACTGACCCTGAGACATTTGTTCAAGCTATTTCTGATGCCCGTTGTGTCTTTGATATGGGAGTAAGTATGAATTTACTTGCCTAAGAGCATTGCTTTTGGGCCACTCTTTTGTCAGCATAGAAAAAAAGACAGCTGGCTTGTCTGAATGAAA…
5	Pelomedusa galeata	no	ODC	MTD_T_17084	South Africa	Limpopo	TTGGAGCGGGCGAAGGAATTGGACATTGACATTATTGGAGTCAGGTTAGTAATGATTTTGATCTTTATATATAAACAGTCAAAACATCCATGTAGAAAAATGCATAATTTATGAAGAGCTTGATTAGAAAAATGGATCTTCTGCTACTACATATTACTTCTGTCCAAATCATTGCTTAAAACTTAAATCTTCAAAAAGACAACCGAGATTTGCTTCTCTTTTCTAGTTTCCATGTTGGAAGTGGCTGTACTGACCCTGAGACATTTGTTCAAGCTATTTCTGATGCCCGTTGTGTCTTTGATATGGGAGTAAGTATGAATTTACTTGCCTAAGAGCATTGCTTTTGGGCCACTCTTTTGTCAGCATAGAAAAAAAgACAGCTGGCTTGTCTGAATGAAA…
6	Pelomedusa galeata	no	ODC	MTD_T_17086	South Africa	Limpopo	TTGGAGCGGGCGAAGGAATTGGACATTGACATTATTGGAGTCAGGTTAGTAATGATTTTGATCTTTATATATAAACAGTCAAAACATCCATGTAGAAAAATGCATAATTTATGAAGAGCTTGATTAGAAAAATGGATCTTCTGCTACTACATATTACTTCTGTCCAAATCATTGCTTAAAACTTAAATCTTCAAAAAGACAACCGAGATTTGCTTCTCTTTTCTAGTTTCCATGTTGGAAGTGGCTGTACTGACCCTGAGACATTTGTTCAAGCTATTTCTGATGCCCGTTGTGTCTTTGATATGGGAGTAAGTATGAATTTACTTGCCTAAGAGCATTGCTTTTGGGCCACTCTTTTGTCAGCATAGAAAAAAAGACAGCTGGCTTGTCTGAATGAAA…
7	Pelomedusa galeata	no	ODC	MTD_T_17087	South Africa	Limpopo	TTGGAGCGGGCGAAGGAATTGGACATTGACATTATTGGAGTCAGGTTAGTAATGATTTTGATCTTTATATATAAACAGTCAAAACATCCATGTAGAAAAATGCATAATTTATGAAGAGCTTGATTAGAAAAATGGATCTTCTGCTACTACATATTACTTCTGTCCAAATCATTGCTTAAAACTTAAATCTTCAAAAAGACAACCGAGATTTGCTTCTCTTTTCTAGTTTCCATGTTGGAAGTGGCTGTACTGACCCTGAGACATTTGTTCAAGCTATTTCTGATGCCCGTTGTGTCTTTGATATGGGAGTAAGTATGAATTTACTTGCCTAAGAGCATTGCTTTTGGGCCACTCTTTTGTCAGCATAGAAAAAAAGACAGCTGGCTTGTCTGAATGAAA…
8	Pelomedusa galeata	no	ODC	MTD_T_17088	South Africa	Limpopo	TTGGAGCGGGCGAAGGAATTGGACATTGACATTATTGGAGTCAGGTTAGTAATGATTTTGATCTTTATATATAAACAGTCAAAACATCCATGTAGAAAAATGCATAATTTATGAAGAGCTTGATTAGAAAAATGGATCTTCTGCTACTACATATTACTTCTGTCCAAATCATTGCTTAAAACTTAAATCTTCAAAAAGACAACCGAGATTTGCTTCTCTTTTCTAGTTTCCATGTTGGAAGTGGCTGTACTGACCCTGAGACATTTGTTCAAGCTATTTCTGATGCCCGTTGTGTCTTTGATATGGGAGTAAGTATGAATTTACTTGCCTAAGAGCATTGCTTTTGGGCCACTCTTTTGTCAGCATAGAAAAAAAGACAGCTGGCTTGTCTGAATGAAA…
9	Pelomedusa galeata	no	ODC	MTD_T_10558	South Africa	North West Province	TTGGAGCGGGCGAAGGAATTGGACATTGACATTATTGGAGTCAGGTTAGTAATGATTTTGATCTTTATATATAAACAGTCAAAACATCCATGTAGAAAAATGCATAATTTATGAAGAGCTTGATTAGAAAAATGGATCTTCTGCTACTACATATTACTTCTGTCCAAATCATTGCTTAAAACTTAAATCTTCAAAAAGACAACCGAGATTTGCTTCTCTTTTCTAGTTTCCATGTTGGAAGTGGCTGTACTGACCCTGAGACATTTGTTCAAGCTATTTCTGATGCCCGTTGTGTCTTTGATATGGGAGTAAGTATGAATTTACTTGCCTAAGAGCATTGCTTTTGGGCCACTCTTTTGTCAGCATAGAAAAAAAGACAGCTGGCTTGTCTGAATGAAA…
10	Pelomedusa galeata	no	ODC	MTD_T_10559	South Africa	North West Province	TTGGAGCGGGCGAAGGAATTGGACATTGACATTATTGGAGTCAGGTTAGTAATGATTTTGATCTTTATATATAAACAGTCAAAACATCCATGTAGAAAAATGCATAATTTATGAAGAGCTTGATTAGAAAAATGGATCTTCTGCTACTACATATTACTTCTGTCCAAATCATTGCTTAAAACTTAAATCTTCAAAAAGACAACCGAGATTTGCTTCTCTTTTCTAGTTTCCATGTTGGAAGTGGCTGTACTGACCCTGAGACATTTGTTCAAGCTATTTCTGATGCCCGTTGTGTCTTTGATATGGGAGTAAGTATGAATTTACTTGCCTAAGAGCATTGCTTTTGGGCCACTCTTTTGTCAGCATAGAAAAAAAGACAGCTGGCTTGTCTGAATGAAA…
11	Pelomedusa galeata	no	ODC	MTD_T_10560	South Africa	North West Province	TtggagCGGGCGAAGGAATTGGACATTGACATTATTGGAGTCAGGTTAGTAATTATTTTGATCTTTATATATAAACAGTTAAAACATCCATGTAGAAAAATGSATAATTTATGAAGAACTTGATTAGAAAAATGGATCTTCTGCTACTACATATTACTTCTGTCCAAATCATTGCTTAAAACTTAAATCTTCAAAAAGACAACCGAGATTTGCTTCTCTTTTCTAGTTTCCATGTTGGAAGTGGCTGTACTGACCCAGAGACATTTGTTCAAGCTATTTCTGATGCCCGTTGTGTCTTTGATATGGGAGTAAGTATGAATTTACTTGCCTAAGAGCATTGCTTTTGGGCCACTCTTTTGTCAGCATAAAAAAAAAGACAGCTGGCTTGTCTGAATGAAA…
12	Pelomedusa galeata	no	ODC	MTD_T_10561	South Africa	North West Province	TTGGAGCGGGCGAAGGAATTGGACATTGACATTATTGGAGTCAGGTTAGTAATGATTTTGATCTTTATATATAAACAGTCAAAACATCCATGTAGAAAAATGCATAATTTATGAAGAGCTTGATTAGAAAAATGGATCTTCTGCTACTACATATTACTTCTGTCCAAATCATTGCTTAAAACTTAAATCTTCAAAAAGACAACCGAGATTTGCTTCTCTTTTCTAGTTTCCATGTTGGAAGTGGCTGTACTGACCCTGAGACATTTGTTCAAGCTATTTCTGATGCCCGTTGTGTCTTTGATATGGGAGTAAGTATGAATTTACTTGCCTAAGAGCATTGCTTTTGGGCCACTCTTTTGTCAGCATAGAAAAAAAGACAGCTGGCTTGTCTGAATGAAA…
13	Pelomedusa galeata	no	ODC	MTD_T_10562	South Africa	North West Province	TTGGAGCGGGCGAAGGAATTGGACATTGACATTATTGGAGTCAGGTTAGTAATGATTTTGATCTTTATATATAAACAGTCAAAACATCCATGTAGAAAAATGCATAATTTATGAAGAGCTTGATTAGAAAAATGGATCTTCTGCTACTACATATTACTTCTGTCCAAATCATTGCTTAAAACTTAAATCTTCAAAAAGACAACCGAGATTTGCTTCTCTTTTCTAGTTTCCATGTTGGAAGTGGCTGTACTGACCCTGAGACATTTGTTCAAGCTATTTCTGATGCCCGTTGTGTCTTTGATATGGGAGTAAGTATGAATTTACTTGCCTAAGAGCATTGCTTTTGGGCCACTCTTTTGTCAGCATAGAAAAAAAGACAGCTGGCTTGTCTGAATGAAA…
14	Pelomedusa galeata	no	ODC	MTD_T_13904	South Africa	Northern Cape	TTGGAGCGGGCGAAGGAATTGGACATTGACATTATTGGAGTCAGGTTAGTAATGATTTTGATCTTTATATATAAACAGTCAAAACATCCATGTAGAAAAATGCATAATTTATGAAGAGCTTGATTAGAAAAATGGATCTTCTGCTACTACATATTACTTCTGTCCAAATCATTGCTTAAAACTTAAATCTTCAAAGAGACAACCGAGATTTGCTTCTCTTTTCTAGTTTCCATGTTGGAAGTGGCTGTACTGACCCTGAGACATTTGTTCAAGCTATTTCTGATGCCCGTTGTGTCTTTGATATGGGAGTAAGTATGAATTTACTTGCCTAAGAGCATTGCTTTTGGGCCTCTCTTTTGTCAGCATAGAAAAAAAGACAGCTGGCTTGTCTGAATGAAA…
15	Pelomedusa galeata	no	ODC	MTD_T_16186	South Africa	Northern Cape	TTGGAGCGGGCGAAGGAATTGGACATTGACATTATTGGAGTCAGGTTAGTAATGATTTTGATCTTTATATATAAACAGTCAAAACATCCATGTAGAAAAATGCATAATTTATGAAGAGCTTGATTAGAAAAATGGATCTTCTGCTACTACATATTACTTCTGTCCAAATCATTGCTTAAAACTTAAATCTTCAAAAAGACAACCGAGATTTGCTTCTCTTTTCTAGTTTCCATGTTGGAAGTGGCTGTACTGACCCTGAGACATTTGTTCAAGCTATTTCTGATGCCCGTTGTGTCTTTGATATGGGAGTAAGTATGAATTTACTTGCCTAAGAGCATTGCTTTTGGGCCACTCTTTTGTCAGCATAGAAAAAAAGACAGCTGGCTTGTCTGAATGAAA…
16	Pelomedusa galeata	no	ODC	MTD_T_16201	South Africa	KwaZulu-Natal	TTGGAGCGGGCGAAGGAATTGGACATTGACATTATTGGAGTCAGGTTAGTAATGATTTTGATCTTTATATATAAACAGTCAAAACATCCATGTAGAAAAATGCATAATTTATGAAGAGCTTGATTAGAAAAATGGATCTTCTGCTACTACATATTACTTCTGTCCAAATCATTGCTTAAAACTTAAATCTTCAAAAAGACAACCGAGATTTGCTTCTCTTTTCTAGTTTCCATGTTGGAAGTGGCTGTACTGACCCTGAGACATTTGTTCAAGCTATTTCTGATGCCCGTTGTGTCTTTGATATGGGAGTAAGTATGAATTTACTTGCCTAAGAGCATTGCTTTTGGGCCACTCTTTTGTCAGCATAGAAAAAAAGACAGCTGGCTTGTCTGAATGAAA…
17	Pelomedusa galeata	no	ODC	MTD_T_17019	South Africa	KwaZulu-Natal	TTGGAGCGGGCGAAGGAATTGGACATTGACATTATTGGAGTCAGGTTAGTAATGATTTTGATCTTTATATATAAACAGTCAAAACATCCATGTAGAAAAATGCATAATTTATGAAGAGCTTGATTAGAAAAATGGATCTTCTGCTACTACATATTACTTCTGTCCAAATCATTGCTTAAAACTTAAATCTTCAAAAAGACAACCGAGATTTGCTTCTCTTTTCTAGTTTCCATGTTGGAAGTGGCTGTACTGACCCTGAGACATTTGTTCAAGCTATTTCTGATGCCCGTTGTGTCTTTGATATGGGAGTAAGTATGAATTTACTTGCCTAAGAGCATTGCTTTTGGGCCACTCTTTTGTCAGCATAGAAAAAAAGACAGCTGGCTTGTCTGAATGAAA…
18	Pelomedusa galeata	no	ODC	MTD_T_17020	South Africa	KwaZulu-Natal	TTGGAGCGGGCGAAGGAATTGGACATTGACATTATTGGAGTCAGGTTAGTAATGATTTTGATCTTTATATATAAACAGTCAAAACATCCATGTAGAAAAATGCATAATTTATGAAGAGCTTGATTAGAAAAATGGATCTTCTGCTACTACATATTACTTCTGTCCAAATCATTGCTTAAAACTTAAATCTTCAAAAAGACAACCGAGATTTGCTTCTCTTTTCTAGTTTCCATGTTGGAAGTGGCTGTACTGACCCTGAGACATTTGTTCAAGCTATTTCTGATGCCCGTTGTGTCTTTGATATGGGAGTAAGTATGAATTTACTTGCCTAAGAGCATTGCTTTTGGGCCACTCTTTTGTCAGCATAGAAAAAAAGACAGCTGGCTTGTCTGAATGAAA…
19	Pelomedusa galeata	no	ODC	MTD_T_17021	South Africa	KwaZulu-Natal	TTGGAGCGGGCGAAGGAATTGGACATTGACATTATTGGAGTCAGGTTAGTAATGATTTTGATCTTTATATATAAACAGTCAAAACATCCATGTAGAAAAATGCATAATTTATGAAGAGCTTGATTAGAAAAATGGATCTTCTGCTACTACATATTACTTCTGTCCAAATCATTGCTTAAAACTTAAATCTTCAAAAAGACAACCGAGATTTGCTTCTCTTTTCTAGTTTCCATGTTGGAAGTGGCTGTACTGACCCTGAGACATTTGTTCAAGCTATTTCTGATGCCCGTTGTGTCTTTGATATGGGAGTAAGTATGAATTTACTTGCCTAAGAGCATTGCTTTTGGGCCACTCTTTTGTCAGCATAGAAAAAAAGACAGCTGGCTTGTCTGAATGAAA…
20	Pelomedusa galeata	no	ODC	MTD_T_17022	South Africa	KwaZulu-Natal	TTGGAGCGGGCGAAGGAATTGGACATTGACATTATTGGAGTCAGGTTAGTAATGATTTTGATCTTTATATATAAACAGTCAAAACATCCATGTAGAAAAATGCATAATTTATGAAGAGCTTGATTAGAAAAATGGATCTTCTGCTACTACATATTACTTCTGTCCAAATCATTGCTTAAAACTTAAATCTTCAAAAAGACAACCGAGATTTGCTTCTCTTTTCTAGTTTCCATGTTGGAAGTGGCTGTACTGACCCTGAGACATTTGTTCAAGCTATTTCTGATGCCCGTTGTGTCTTTGATATGGGAGTAAGTATGAATTTACTTGCCTAAGAGCATTGCTTTTGGGCCACTCTTTTGTCAGCATAGAAAAAAAGACAGCTGGCTTGTCTGAATGAAA…
21	Pelomedusa galeata	no	ODC	MTD_T_17025	South Africa	KwaZulu-Natal	TTGGAGCGGGCGAAGGAATTGGACATTGACATTATTGGAGTCAGGTTAGTAATGATTTTGATCTTTATATATAAACAGTCAAAACATCCATGTAGAAAAATGCATAATTTATGAAGAGCTTGATTAGAAAAATGGATCTTCTGCTACTACATATTACTTCTGTCCAAATCATTGCTTAAAACTTAAATCTTCAAAAAGACAACCGAGATTTGCTTCTCTTTTCTAGTTTCCATGTTGGAAGTGGCTGTACTGACCCTGAGACATTTGTTCAAGCTATTTCTGATGCCCGTTGTGTCTTTGATATGGGAGTAAGTATGAATTTACTTGCCTAAGAGCATTGCTTTTGGGCCACTCTTTTGTCAGCATAGAAAAAAAGACAGCTGGCTTGTCTGAATGAAA…
22	Pelomedusa galeata	no	ODC	MTD_T_11694	South Africa	Eastern Cape	TTGGAGCGGGCGAAGGAATTGGACATTGACATTATTGGAGTCAGGTTAGTAATGATTTTGATCTTTATATATAAACAGTCAAAACATCCATGTAGAAAAATGCATAATTTATGAAGAGCTTGATTAGAAAAATGGATCTTCTGCTACTACATATTACTTCTGTCCAAATCATTGCTTAAAACTTAAATCTTCAAAAAGACAACCGAGATTTGCTTCTCTTTTCTAGTTTCCATGTTGGAAGTGGCTGTACTGACCCWGAGACATTTGTTCAAGCTATTTCTGATGCCCGTTGTGTCTTTGATATGGGAGTAAGTATGAATTTACTTGCCTAAGAGCATTGCTTTTGGGCCACTCTTTTGTCAGCATAGAAAAAAAGACAGCTGGCTTGTCTGAATGAAA…
23	Pelomedusa galeata	no	ODC	MTD_T_11703	South Africa	Eastern_Cape	TTGGAGCGGGCGAAGGAATTGGACATTGACATTATTGGAGTCAGGTTAGTAATGATTTTGATCTTTATATATAAACAGTCAAAACATCCATGTAGAAAAATGCATAATTTATGAAGAGCTTGATTAGAAAAATGGATCTTCTGCTACTACATATTACTTCTGTCCAAATCATTGCTTAAAACTTAAATCTTCAAAAAGACAACCGAGATTTGCTTCTCTTTTCTAGTTTCCATGTTGGAAGTGGCTGTACTGACCCTGAGACATTTGTTCAAGCTATTTyTGATGCCCGTTGTGTCTTTGATATGGGAGTAAGTATGAATTTACTTGCCTAAGAGCATTGCTTTTGGGCCACTCTTTTGTCAGCATAGAAAAAAAGACAGCTGGCTTGTCTGAATGAAA…
24	Pelomedusa galeata	no	ODC	MTD_T_17100	South Africa	Eastern_Cape	TTGGAGCGgGCGAAGGAATTGGACATTGACATTATTGGAGTCAGGTTAGTAATGATTTTGATCTTTATATATAAACAGTCAAAACATCCATGTAGAAAAATGCATAATTTATGAAGAGCTTGATTAGAAAAATGGATCTTCTGCTACTACATATTACTTCTGTCCAAATCATTGCTTAAAACTTAAATCTTCAAAAAGACAACCGAGATTTGCTTCTCTTTTCTAGTTTCCATGTTGGAAGTGGCTGTACTGACCCTGAGACATTTGTTCAAGCTATTTCTGATGCCCGTTGTGTCTTTGATATGGGAGTAAGTATGAATTTACTTGCCTAAGAGCATTGCTTTTGGGCCACTCTTTTGTCAGCATAGAAAAAAAGACAGCTGGCTTGTCTGAATGAAA…
25	Pelomedusa galeata	no	ODC	MTD_T_17099	South Africa	Eastern_Cape	TTGGAGCGGGCGAAGGAATTGGACATTGACATTATTGGAGTCAGGTTAGTAATGATTTTGATCTTTATATATAAACAGTCAAAACATCCATGTAGAAAAATGCATAATTTATGAAGAGCTTGATTAGAAAAATGGATCTTCTGCTACTACATATTACTTCTGTCCAAATCATTGCTTAAAACTTAAATCTTCAAAAAGACAACCGAGATTTGCTTCTCTTTTCTAGTTTCCATGTTGGAAGTGGCTGTACTGACCCWGAGACATTTGTTCAAGCTATTTCTGATGCCCGTTGTGTCTTTGATATGGGAGTAAGTATGAATTTACTTGCCTAAGAGCATTGCTTTTGGGCCACTCTTTTGTCAGCATAGAAAAAAAGACAGCTGGCTTGTCTGAATGAAA…
26	Pelomedusa galeata	no	ODC	MTD_T_16189	South Africa	Eastern_Cape	TTGGAGCGGGCGAAGGAATtGGACATTGACATTATTGGAGTCAGGTTAGTAATGATTTTGATCTTTATATATAAACAGTCAAAACATCCATGTAGAAAAATGCATAATTTATGAAGAGCTTGATTAGAAAAATGGATCTTCTGCTACTACATATTACTTCTGTCCAAATCATTGCTTAAAACTTAAATCTTCAAAAAGACAACCGAGATTTGCTTCTCTTTTCTAGTTTCCATGTTGGAAGTGGCTGTACTGACCCTGAGACATTTGTTCAAGCTATTTCTGATGCCCGTTGTGTCTTTGATATGGGAGTAAGTATGAATTTACTTGCCTAAGAGCATTGCTTTTGGGCCACTCTTTTGTCAGCATAGAAAAAAAGACAGCTGGCTTGTCTGAATGAAA…
27	Pelomedusa galeata	no	ODC	MTD_T_11750	South Africa	Eastern_Cape	TTGGAGCGGGCGAAGGAATTGGACATTGACATTATTGGAGTCAGGTTAGTAATGATTTTGATCTTTATATATAAACAGTCAAAACATCCATGTAGAAAAATGCATAATTTATGAAGAGCTTGATTAGAAAAATGGATCTTCTGCTACTACATATTACTTCTGTCCAAATCATTGCTTAAAACTTAAATCTTCAAAAAGACAACCGAGATTTGCTTCTCTTTTCTAGTTTCCATGTTGGAAGTGGCTGTACTGACCCTGAGACATTTGTTCAAGCTATTTCTGATGCCCGTTGTGTCTTTGATATGGGAGTAAGTATGAATTTACTTGCCTAAGAGCATTGCTTTTGGGCCACTCTTTTGTCAGCATAGAAAAAAAGACAGCTGGCTTGTCTGAATGAAA…
28	Pelomedusa galeata	no	ODC	MTD_T_10511	South Africa	Western_Cape	TTGGAGCGGGCGAAGGAAttgGACATTGACATTATTGGAGTCAGGTTAGTAATGATTTTGATCTTTATATATAAACAGTCAAAACATCCATGTAGAAAAATGCATAATTTATGAAGAGCTTGATTAGAAAAATGGATCTTCTGCTACTACATATTACTTCTGTCCAAATCATTGCTTAAAACTTAAATCTTCAAAAAGACAACCGAGATTTGCTTCTCTTTTCTAGTTTCCATGTTGGAAGTGGCTGTACTGACCCTGAGACATTTGTTCAAGCTATTTCTGATGCCCGTTGTGTCTTTGATATGGGAGTAAGTATGAATTTACTTGCCTAAGAGCATTGCTTTTGGGCCACTCTTTTGTCAGCATAGAAAAAAAGACAGCTGGCTTGTCTGAATGAAA…
29	Pelomedusa galeata	no	ODC	MTD_T_16185	South Africa	Western_Cape	TTGGAGCGGGCGAAGGAATTGGACATTGACATTATTGGAGTCAGGTTAGTAATGATTTTGATCTTTATATATAAACAGTCAAAACATCCATGTAGAAAAATGCATAATTTATGAAGAGCTTGATTAGAAAAATGGATCTTCTGCTACTACATATTACTTCTGTCCAAATCATTGCTTAAAACTTAAATCTTCAAAAAGACAACCGAGATTTGCTTCTCTTTTCTAGTTTCCATGTTGGAAGTGGCTGTACTGACCCTGAGACATTTGTTCAAGCTATTTCTGATGCCCGTTGTGTCTTTGATATGGGAGTAAGTATGAATTTACTTGCCTAAGAGCATTGCTTTTGGGCCACTCTTTTGTCAGCATAGAAAAAAAGACAGCTGGCTTGTCTGAATGAAA…
30	Pelomedusa galeata	no	ODC	MTD_T_15597	South Africa	Western_Cape	TTGGAGCGGGCGAAGGAATTGGACATTGACAttATTGGAGTCAGGTTAGTAATTATTTTGATCTTTATATATAAACAGTTAAAACATCCAtGTAGAAAAAtGGATAATTTATGAAGAACTTGATTAGAAAAATGGATCTtCtGCTACTACATATTACTtCTGTCCAAATCATTGCTTAAAACTTAAATCTTCAAAAAGACAACCGAGATTTGCTTCTCTTTTCTAGTTTCCATGTTGGAAGTGGCTGTACTGACCCAGAGACATTTGTTCAAGCTATTTCTGATGCCCGTTGTGTCTTTGATATGGGAGTAAGTATGAATTTACTTGCCTAAGAGCATTGCTTTTGGGCCACTCTTTTGTCAGCATAAAAAAAAAGaCAGCTGGCTTGTCTGAATGAAA…
31	Pelomedusa galeata	no	ODC	MTD_T_15598	South Africa	Western_Cape	TTGgAGCGGGCGAAGgAATTGGACATTGACaTTATTGGAGTCAGGTTAGTAATTATTTTGATCTTTATATATAAACAGTTAAAACATCCATGTAGAAAAATGSATAATTTATGAAGAACTTGATTAGAAAAATGGATCTTCTGCTACTACATATTACTTCTGTCCAAATCATTGCTTAAAACTTAAATCTTCAAAAAGACAACCGAGATTTGCTTCTCTTTTCTAGTTTCCATGTTGGAAGTGGCTGTACTGACCCAGAGACATTTGTTCAAGCTATTTCTGATGCCCGTTGTGTCTTTGATATGGGAGTAAGTATGAATTTACTTGCCTAAGAGCATTGCTTTTGGGCCACTCTTTTGTCAGCATAAAAAAAAAGACAGCTGGCTTGTCTGAATGAAA…
32	Pelomedusa subrufa	no	ODC	MTD_T_10478	Namibia	Caprivi	TTGGAGCGGGCGAAGGAATTGGACATTGACATTATTGGAGTCAGGTTAGTAATGATTTTGATCTTTATATATAAACAGTCAAAACATCCATGTAGAAAAATGCATAATTTATGAAGAGCTTGATTAGAAAAATGGATCTTCTGCTACTACATATTACTTCTGTCCAAATCATTGCTTAAAACTTAAATCTTCAAAAAGRCAACCGAGATTTGCTTCTCTTTTCTAGTTTCCATGTTGGAAGTGGCTGTACTGACCCAGAGACATTTGTTCAAGCTATTTCTGATGCCCGTTGTGTCTTTGATATGGGAGTAAGTATGAATTTACTTGCCTAAGAGCATTGCTTTTGGGCCACTCTTTTGTCAGCATAGAAAAAAAGACAGCTGGCTTGTCTGAATGAAA…
33	Pelomedusa subrufa	no	ODC	MTD_T_13024	Namibia	Khomas	TTGGAGCGGGCGAAGGAATTGGACATTGACATTATTGGAGTCAGGTTAGTAATGATTTTGATCTTTATATATAAACAGTCAAAACATCCATGTAGAAAAATGCATAATTTATGAAGAGCTTGATTAGAAAAATGGATCTTCTGCTACTACATATTACTTCTGTCCAAATCATTGCTTAAAACTTAAATCTTCAAAAAGACAACCGAGATTTGCTTCTCTTTTCTAGTTTCCATGTTGGAAGTGGCTGTACTGACCCAGAGACATTTGTTCAAGCTATTTCTGATGCCCGTTGTGTCTTTGATATGGGAGTAAGTATGAATTTACTTGCCTAAGAGCATTGCTTTTGGGCCACTCTTTTGTCAGCATAGAAAAAAAGACAGCTGGCTTGTCTGAATGAAA…
34	Pelomedusa subrufa	no	ODC	MTD_T_13019	Namibia	Omaheke	TTGGAGCGGGCGAAGGAATTGGACATTGACATTATTGGAGTCAGGTTAGTAATGATTTTGATCTTTATATATAAACAGTCAAAACATCCATGTAGAAAAATGCATAATTTATGAAGAGCTTGATTAGAAAAATGGATCTTCTGCTACTACATATTACTTCTGTCCAAATCATTGCTTAAAACTTAAATCTTCAAAAAGACAACCGAGATTTGCTTCTCTTTTCTAGTTTCCATGTTGGAAGTGGCTGTACTGACCCAGAGACATTTGTTCAAGCTATTTCTGATGCCCGTTGTGTCTTTGATATGGGAGTAAGTATGAATTTACTTGCCTAAGAGCATTGCTTTTGGGCCACTCTTTTGTCAGCATAGAAAAAAAGaCAGCTGGCTTGTCTGAATGAAA…
35	Pelomedusa galeata	no	ODC	MTD_T_8977	Namibia	Oshikoto	TTGGAGCGGGCGAAGGAATTGGACATTGACATTATTGGAGTCAGGTTAGTAATGATTTTGATCTTTATATATAAACAGTCAAAACATCCATGTAGAAAAATGCATAATTTATGAAGAGCTTGATTAGAAAAATGGATCTTCTGCTACTACATATTACTTCTGTCCAAATCATTGCTTAAAACTTAAATCTTCAAAAAGACAACCGAGATTTGCTTCTCTTTTCTAGTTTCCATGTTGGAAGTGGCTGTACTGACCCAGAGACATTTGTTCAAGCTATTTCTGATGCCCGTTGTGTCTTTGATATGGGAGTAAGTATGAATTTACTTGCCTAAGAGCATTGCTTTTGGGCCACTCTTTTGTCAGCATAGAAAAAAAGACAGCTGGCTTGTCTGAATGAAA…
36	Pelomedusa galeata	no	ODC	MTD_T_10477	Namibia	Otjozondjupa	TTGGAGCGGGCGAAGGAAttGGACATTGACATTATTGGAGTCAGGTTAGTAATGATTTTGATCTTTATATATAAACAGTCAAAACATCCATGTAGAAAAATGCATAATTTATGAAGAGCTTGATTAGAAAAATGGATCTTCTGCTACTACATATTACTTCTGTCCAAATCATTGCTTAAAACTTAAATCTTCAAAAAGACAACCGAGATTTGCTTCTCTTTTCTAGTTTCCATGTTGGAAGTGGCTGTACTGACCCAGAGACATTTGTTCAAGCTATTTCTGATGCCCGTTGTGTCTTTGATATGGGAGTAAGTATGAATTTACTTGCCTAAGAGCATTGCTTTTGGGCCACTCTTTTGTCAGCATAGAAAAAAAGACAGCTGGCTTGTCTGAATGAAA…
37	Pelomedusa subrufa	no	ODC	MTD_T_10613	South Africa	Limpopo	TTGGAGCGGGCGAAGGAATTGGACATTGACATTATTGGAGTCAGGTTAGTAATGATTTTGATCTTTATATATAAACAGTCAAAACATCCATGTAGAAAAATGCATAATTTATGAAGAGCTTGATTAGAAAAATGGATCTTCTGCTACTACATATTACTTCTGTCCAAATCATTGCTTAAAACTTAAATCTTCAAAAAGACAACCGAGATTTGCTTCTCTTTTCTAGTTTCCATGTTGGAAGTGGCTGTACTGACCCAGAGACATTTGTTCAAGCTATTTCTGATGCCCGTTGTGTCTTTGATATGGGAGTAAGTATGAATTTACTTGCCTAAGAGCATTGCTTTTGGGCCACTCTTTTGTCAGCATAGAAAAAAAGACAGCTGGCTTGTCTGAATGAAA…
38	Pelomedusa subrufa	no	ODC	MTD_T_17059	South Africa	Limpopo	TTGGAGCGGGCGAAGGAATTGGACATTGACATTATTGGAGTCAGGTTAGTAATGATTTTGATCTTTATATATAAACAGTCAAAACATCCATGTAGAAAAATGCATAATTTATGAAGAGCTTGATTAGAAAAATGGATCTTCTGCTACTACATATTACTTCTGTCCAAATCATTGCTTAAAACTTAAATCTTCAAAAAGACAACCGAGATTTGCTTCTCTTTTCTAGTTTCCATGTTGGAAGTGGCTGTACTGACCCAGAGACATTTGTTCAAGCTATTTCTGATGCCCGTTGTGTCTTTGATATGGGAGTAAGTATGAATTTACTTGCCTAAGAGCATTGCTTTTGGGCCACTCTTTTGTCAGCATAGAAAAAAAGACAGCTGGCTTGTCTGAATGAAA…
39	Pelomedusa subrufa	no	ODC	MTD_T_17066	South Africa	Limpopo	TTGGAGCGGGCGAAGGAATTGGACATTGACATTATTGGAGTCAGGTTAGTAATGATTTTGATCTTTATATATAAACAGTCAAAACATCCATGTAGAAAAATGCATAATTTATGAAGAGCTTGATTAGAAAAATGGATCTTCTGCTACTACATATTACTTCTGTCCAAATCATTGCTTAAAACTTAAATCTTCAAAAAGACAACCGAGATTTGCTTCTCTTTTCTAGTTTCCATGTTGGAAGTGGCTGTACTGACCCAGAGACATTTGTTCAAGCTATTTYTGATGCCCGTTGTGTCTTTGATATGGGAGTAAGTATGAATTTACTTGCCTAAGAGCATTGCTTTTGGGCCACTCTTTTGTCAGCATAGAAAAAAAGACAGCTGGCTTGTCTGAATGAAA…
40	Pelomedusa subrufa	no	ODC	MTD_T_17054	South Africa	Limpopo	TTGGAGCGGGCGAAGGAATTGGACATTGACATTATTGGAGTCAGGTTAGTAATGATTTTGATCTTTATATATAAACAGTCAAAACATCCATGTAGAAAAATGCATAATTTATGAAGAGCTTGATTAGAAAAATGGATCTTCTGCTACTACATATTACTTCTGTCCAAATCATTGCTTAAAACTTAAATCTTCAAAAAGACAACCGAGATTTGCTTCTCTTTTCTAGTTTCCATGTTGGAAGTGGCTGTACTGACCCAGAGACATTTGTTCAAGCTATTTCTGATGCCCGTTGTGTCTTTGATATGGGAGTAAGTATGAATTTACTTGCCTAAGAGCATTGCTTTTGGGCCACTCTTTTGTCAGCATAGAAAAAAAGACAGCTGGCTTGTCTGAATGAAA…
41	Pelomedusa subrufa	no	ODC	MTD_T_13589	South Africa	Mpumalanga	TTGGAGCGGGCGAAGGAATtGGACATTGACATTATTGGAGtCAGGTTAGtAATGATTTTGATCTTTATATATAAACAGTCAAAACATCCATGTAGAAAAATGCATAATTTATGAAGAGCTTGATTAGAAAAATGGATCTTCTGCTACTACATATTACTTCTGTCCAAATCATTGCTTAAAACTTAAATCTTCAAAAAGACAACCGAGATTTGCTTCTCTTTTCTAGTTTCCATGTTGGAAGTGGCTGTACTGACCCAGAGACATTTGTTCAAGCTATTTCTGATGCCCGTTGTGTCTTTGATATGGGAGTAAGTATGAATTTACTTGCCTAAGAGCATTGCTTTTGGGCCACTCTTTTGTCAGCATAGAAAAAAAGACAGCTGGCTTGTCTGAATGAAA…
