# Supplementary material for: In quest of contact: phylogeography of helmeted terrapins (Pelomedusa galeata, P. subrufa sensu stricto)
Source: PeerJ. 2018 Jun 5;6:e4901. doi: 10.7717/peerj.4901 (PMC5993023; doi:10.7717/peerj.4901)
Supplement: Supplemental Information 6 [file peerj-06-4901-s008.txt]

ENTRYNUMBER	ORGANISM	ENVSAM	REGION	SPECVOUCH	COUNTRY	LOCALITY	SEQUENCE
1	Pelomedusa galeata	no	R35	MTD_T_10594	South Africa	Free State	ATTGACAAAAGTCATTCTCTGGCTCCCAGCRATGGTAAAAAGTCAGGCTTCTTTGCATATTTGTAATGAGAGARGTCGTGTGATATTAATTGAAACAGAGATGCACACTAGTTATCCAGCAGTTATGAACCACATAAATCATCTCCATAAAAGTCATTTCTGTGTTTCAGTGTATGTATTTATCTGSCTTTCATCAGGGTCGATACATTCATAAAAATCATTGCATCTTAAAAATGAAAAGCCAGGTTCATCACTGTTATTCCAGTTTTACATCAGTGTAACTCCACTGACCCCAGCACAGAGTGAGGCTAATGGTAGGGGTGAATCAGATCCAGTGTTTTGWGTTTTAAGCAATCTGGCAGGCATTAGGTTAACTCTACAAGATGAGTTTTACTAAGG…
2	Pelomedusa galeata	no	R35	MTD_T_10595	South Africa	Free State	ATTGACAAAAGTCATTCTCTGGCTCCCAGCRATGGTAAAAAGTCAGGCTTCTTTGCATATTTGTAATGAGAGARGTCGTGTGATATTAATTGAAACAGAGATGCACACTAGTTATCCAGCAGTTATGAACCACATAAATCATCTCCATAAAAGTCATTTCTGTGTTTCAGTGTATGTATTTATCTGSCTTTCATCAGGGTCGATACATTCATAAAAATCATTGCATCTTAAAAATGAAAAGCCAGGTTCATCACTGTTATTCCAGTTTTACATCAGTGTAACTCCACTGACCCCAGCACAGAGTGAGGCTAATGGTAGGGGTGAATCAGATCCAGTGTTTTGWGTTTTAAGCAATCTGGCAGGCATTAGGTTAACTCTACAAGATGAGTTTTACTAAGG…
3	Pelomedusa galeata	no	R35	MTD_T_10596	South Africa	Free State	ATTGACAAAAGTCATTCTCTGGCTCCCAGCRATGGTAAAAAGTCAGGCTTCTTTGCATATTTGTAATGAGAGARGTCGTGTGATATTAATTGAAACAGAGATGCACACTAGTTATCCAGCAGTTATGAACCACATAAATCATCTCCATAAAAGTCATTTCTGTGTTTCAGTGTATGTATTTATCTGSCTTTCATCAGGGTCGATACATTCATAAAAATCATTGCATCTTAAAAATGAAAAGCCAGGTTCATCACTGTTATTCCAGTTTTACATCAGTGTAACTCCACTGACCCCAGCACAGAGTGAGGCTAATGGTAGGGGTGAATCAGATCCAGTGTTTTGWGTTTTAAGCAATCTGGCAGGCATTAGGTTAACTCTACAAGATGAGTTTTACTAAGG…
4	Pelomedusa galeata	no	R35	MTD_T_17082	South Africa	Limpopo	ATTGACAAAAGTCATTCTCTGGCTCCCAGCRATGGTAAAAAGTCAGGCTTCTTTGCATATTTGTAATGAGAGARGTCGTGTGATATTAATTGAAACAGAGATGCACACTAGTTATCCAGCAGTTATGAACCACATAAATCATCTCCATAAAAGTCATTTCTGTGTTTCAGTGTATGTATTTATCTGSCTTTCATCAGGGTCGATACATTCATAAAAATCATTGCATCTTAAAAATGAAAAGCCAGGTTCATCACTGTTATTCCAGTTTTACATCAGTGTAACTCCACTGACCCCAGCACAGAGTGAGGCTAATGGTAGGGGTGAATCAGATCCAGTGTTTTGWGTTTTAAGCAATCTGGCAGGCATTAGGTTAACTCTACAAGATGAGTTTTACTAAGG…
5	Pelomedusa galeata	no	R35	MTD_T_17084	South Africa	Limpopo	ATTGACAAAAGTCATTCTCTGGCTCCCAGCGATGGTAAAAAGTCAGGCTTCTTTGCATATTTGTAATGAGAGAGGTCGTGTGATATTAATTGAAACAGAGATGCACACTAGTTATCCAGCAGTTATGAACCACATAAATCATCTCCATAAAAGTCATTTCTGTGTTTCAGTGTATGTATTTATCTGGCTTTCATCAGGGTCGATACATTCATAAAAATCATTGCATCTTAAAAATGAAAAGCCAGGTTCATCACTGTTATTCCAGTTTTACATCAGTGTAACTCCACTGACCCCAGCACAGAGTGAGGCTAATGGTAGGGGTGAATCAGATCCAGTGTTTTGAGTTTTAAGCAATCTGGCAGGCATTAGGTTAACTCTACAAGATGAGTTTTACTAAGG…
6	Pelomedusa galeata	no	R35	MTD_T_17086	South Africa	Limpopo	ATTGACAAAAGTCATTCTCTGGCTCCCAGCGATGGTAAAAAGTCAGGCTTCTTTGCATATTTGTAATGAGAGAGGTCGTGTGATATTAATTGAAACAGAGATGCACACTAGTTATCCAGCAGTTATGAACCACATAAATCATCTCCATAAAAGTCATTTCTGTGTTTCAGTGTATGTATTTATCTGGCTTTCATCAGGGTCGATACATTCATAAAAATCATTGCATCTTAAAAATGAAAAGCCAGGTTCATCACTGTTATTCCAGTTTTACATCAGTGTAACTCCACTGACCCCAGCACAGAGTGAGGCTAATGGTAGGGGTGAATCAGATCCAGTGTTTTGAGTTTTAAGCAATCTGGCAGGCATTAGGTTAACTCTACAAGATGAGTTTTACTAAGG…
7	Pelomedusa galeata	no	R35	MTD_T_17087	South Africa	Limpopo	ATTGACAAAAGTCATTCTCTGGCTCCCAGCRATGGTAAAAAGTCAGGCTTCTTTGCATATTTGTAATGAGAGARGTCGTGTGATATTAATTGAAACAGAGATGCACACTAGTTATCCAGCAGTTATGAACCACATAAATCATCTCCATAAAAGTCATTTCTGTGTTTCAGTGTATGTATTTATCTGSCTTTCATCAGGGTCGATACATTCATAAAAATCATTGCATCTTAAAAATGAAAAGCCAGGTTCATCACTGTTATTCCAGTTTTACATCAGTGTAACTCCACTGACCCCAGCACAGAGTGAGGCTAATGGTAGGGGTGAATCAGATCCAGTGTTTTGWGTTTTAAGCAATCTGGCAGGCATTAGGTTAACTCTACAAGATGAGTTTTACTAAGG…
8	Pelomedusa galeata	no	R35	MTD_T_17088	South Africa	Limpopo	ATTGACAAAAGTCATTCTCTGGCTCCCAGCGATGGTAAAAAGTCAGGCTTCTTTGCATATTTGTAATGAGAGAGGTCGTGTGATATTAATTGAAACAGAGATGCACACTAGTTATCCAGCAGTTATGAACCACATAAATCATCTCCATAAAAGTCATTTCTGTGTTTCAGTGTATGTATTTATCTGGCTTTCATCAGGGTCGATACATTCATAAAAATCATTGCATCTTAAAAATGAAAAGCCAGGTTCATCACTGTTATTCCAGTTTTACATCAGTGTAACTCCACTGACCCCAGCACAGAGTGAGGCTAATGGTAGGGGTGAATCAGATCCAGTGTTTTGAGTTTTAAGCAATCTGGCAGGCATTAGGTTAACTCTACAAGATGAGTTTTACTAAGG…
9	Pelomedusa galeata	no	R35	MTD_T_10558	South Africa	North West Province	ATTGACAAAAGTCATTCTCTGGCTCCCAGCAATGGTAAAAAGTCAGGCTTCTTTGCATATTTGTAATGAGAGAAGTCGTGTGATATTAATTGAAACAGAGATGCACACTAGTTATCCAGCAGTTATGAACCACATAAATCATCTCCATAAAAGTCATTTCTGTGTTTCAGTGTATGTATTTATCTGCCTTTCATCAGGGTCGATACATTCATAAAAATCATTGCATCTTAAAAATGAAAAGCCAGGTTCATCACTGTTATTCCAGTTTTACATCAGTGTAACTCCACTGACCCCAGCACAGAGTGAGGCTAATGGTAGGGGTGAATCAGATCCAGTGTTTTGTGTTTTAAGCAATCTGGCAGGCATTAGGTTAACTCTACAAGATGAGTTTTACTAAGG…
10	Pelomedusa galeata	no	R35	MTD_T_10559	South Africa	North West Province	ATTGACAAAAGTCATTCTCTGGCTCCCAGCAATGGTAAAAAGTCAGGCTTCTTTGCATATTTGTAATGAGAGAAGTCGTGTGATATTAATTGAAACAGAGATGCACACTAGTTATCCAGCAGTTATGAACCACATAAATCATCTCCATAAAAGTCATTTCTGTGTTTCAGTGTATGTATTTATCTGCCTTTCATCAGGGTCGATACATTCATAAAAATCATTGCATCTTAAAAATGAAAAGCCAGGTTCATCACTGTTATTCCAGTTTTACATCAGTGTAACTCCACTGACCCCAGCACAGAGTGAGGCTAATGGTAGGGGTGAATCAGATCCAGTGTTTTGTGTTTTAAGCAATCTGGCAGGCATTAGGTTAACTCTACAAGATGAGTTTTACTAAGG…
11	Pelomedusa galeata	no	R35	MTD_T_10560	South Africa	North West Province	ATTGACAAAAGTCATTCTCTGGCTCCCAGCAATGGTAAAAAGTCAGGCTTCTTTGCATATTTGTAATGAGAGAAGTCGTGTGATATTAATTGAAACAGAGATGCACACTAGTTATCCAGCAGTTATGAACCACATAAATCATCTCCATAAAAGTCATTTCTGTGTTTCAGTGTATGTATTTATCTGCCTTTCATCAGGGTCGATACATTCATAAAAATCATTGCATCTTAAAAATGAAAAGCCAGGTTCATCACTGTTATTCCAGTTTTACATCAGTGTAACTCCACTGACCCCAGCACAGAGTGAGGCTAATGGTAGGGGTGAATCAGATCCAGTGTTTTGTGTTTTAAGCAATCTGGCAGGCATTAGGTTAACTCTACAAGATGAGTTTTACTAAGG…
12	Pelomedusa galeata	no	R35	MTD_T_10561	South Africa	North West Province	ATTGACAAAAGTCATTCTCTGGCTCCCAGCAATGGTAAAAAGTCAGGCTTCTTTGCATATTTGTAATGAGAGAAGTCGTGTGATATTAATTGAAACAGAGATGCACACTAGTTATCCAGCAGTTATGAACCACATAAATCATCTCCATAAAAGTCATTTCTGTGTTTCAGTGTATGTATTTATCTGCCTTTCATCAGGGTCGATACATTCATAAAAATCATTGCATCTTAAAAATGAAAAGCCAGGTTCATCACTGTTATTCCAGTTTTACATCAGTGTAACTCCACTGACCCCAGCACAGAGTGAGGCTAATGGTAGGGGTGAATCAGATCCAGTGTTTTGTGTTTTAAGCAATCTGGCAGGCATTAGGTTAACTCTACAAGATGAGTTTTACTAAGG…
13	Pelomedusa galeata	no	R35	MTD_T_10562	South Africa	North West Province	ATTGACAAAAGTCATTCTCTGGCTCCCAGCRATGGTAAAAAGTCAGGCTTCTTTGCATATTTGTAATGAGAGARGTCGTGTGATATTAATTGAAACAGAGATGCACACTAGTTATCCAGCAGTTATGAACCACATAAATCATCTCCATAAAAGTCATTTCTGTGTTTCAGTGTATGTATTTATCTGSCTTTCATCAGGGTCGATACATTCATAAAAATCATTGCATCTTAAAAATGAAAAGCCAGGTTCATCACTGTTATTCCAGTTTTACATCAGTGTAACTCCACTGACCCCAGCACAGAGTGAGGCTAATGGTAGGGGTGAATCAGATCCAGTGTTTTGWGTTTTAAGCAATCTGGCAGGCATTAGGTTAACTCTACAAGATGAGTTTTACTAAGG…
14	Pelomedusa galeata	no	R35	MTD_T_16186	South Africa	Northern Cape	ATTGACAAAAGTCATTCTCTGGCTCCCAGCAATGGTAAAAAGTCAGGCTTCTTTGCATATTTGTAATGAGAGAAGTCGTGTGATATTAATTGAAACAGAGATGCACACTAGTTATCCAGCAGTTATGAACCACATAAATCATCTCCATAAAAGTCATTTCTGTGTTTCAGTGTATGTATTTATCTGCCTTTCATCAGGGTCGATACATTCATAAAAATCATTGCATCTTAAAAATGAAAAGCCAGGTTCATCACTGTTATTCCAGTTTTACATCAGTGTAACTCCACTGACCCCAGCACAGAGTGAGGCTAATGGTAGGGGTGAATCAGATCCAGTGTTTTGTGTTTTAAGCAATCTGGCAGGCATTAGGTTAACTCTACAAGATGAGTTTTACTAAGG…
15	Pelomedusa galeata	no	R35	MTD_T_16201	South Africa	KwaZulu-Natal	ATTGACAAAAGTCATTCTCTGGCTCCCAGCGATGGTAAAAAGTCAGGCTTCTTTGCATATTTGTAATGAGAGAGGTCGTGTGATATTAATTGAAACAGAGATGCACACTAGTTATCCAGCAGTTATGAACCACATAAATCATCTCCATAAAAGTCATTTCTGTGTTTCAGTGTATGTATTTATCTGGCTTTCATCAGGGTCGATACATTCATAAAAATCATTGCATCTTAAAAATGAAAAGCCAGGTTCATCACTGTTATTCCAGTTTTACATCAGTGTAACTCCACTGACCCCAGCACAGAGTGAGGCTAATGGTAGGGGTGAATCAGATCCAGTGTTTTGAGTTTTAAGCAATCTGGCAGGCATTAGGTTAACTCTACAAGATGAGTTTTACTAAGG…
16	Pelomedusa galeata	no	R35	MTD_T_17019	South Africa	KwaZulu-Natal	ATTGACAAAAGTCATTCTCTGGCTCCCAGCGATGGTAAAAAGTCAGGCTTCTTTGCATATTTGTAATGAGAGAGGTCGTGTGATATTAATTGAAACAGAGATGCACACTAGTTATCCAGCAGTTATGAACCACATAAATCATCTCCATAAAAGTCATTTCTGTGTTTCAGTGTATGTATTTATCTGGCTTTCATCAGGGTCGATACATTCATAAAAATCATTGCATCTTAAAAATGAAAAGCCAGGTTCATCACTGTTATTCCAGTTTTACATCAGTGTAACTCCACTGACCCCAGCACAGAGTGAGGCTAATGGTAGGGGTGAATCAGATCCAGTGTTTTGAGTTTTAAGCAATCTGGCAGGCATTAGGTTAACTCTACAAGATGAGTTTTACTAAGG…
17	Pelomedusa galeata	no	R35	MTD_T_17020	South Africa	KwaZulu-Natal	ATTGACAAAAGTCATTCTCTGGCTCCCAGCGATGGTAAAAAGTCAGGCTTCTTTTCATATTTGTAATGAGAGAGGTCGTGTGATATTAATTGAAACAGAGATGCACACTAGTTATCCAGCAGTTATGAACCACATAAATCATCTCCATAAAAGTCATTTCTGTGTTTCAGTGTATGTATTTATCTGGCTTTCATCAGGGTCGATACATTCATAAAAATCATTGCATCTTAAAAATGAAAAGCCAGGTTCATCACTGTTATTCCAGTTTTACATCAGTGTAACTCCACTGACCCCAGCACAGAGTGAGGCTAATGGTAGGGGTGAATCAGATCCAGTGTTTTGAGTTTTAAGCAATCTGGCAGGCATTAGGTTAACTCTACAAGATGAGTTTTACTAAGG…
18	Pelomedusa galeata	no	R35	MTD_T_17021	South Africa	KwaZulu-Natal	ATTGACAAAAGTCATTCTCTGGCTCCCAGCGATGGTAAAAAGTCAGGCTTCTTTKCATATTTGTAATGAGAGAGGTCGTGTGATATTAATTGAAACAGAGATGCACACTAGTTATCCAGCAGTTATGAACCACATAAATCATCTCCATAAAAGTCATTTCTGTGTTTCAGTGTATGTATTTATCTGGCTTTCATCAGGGTCGATACATTCATAAAAATCATTGCATCTTAAAAATGAAAAGCCAGGTTCATCACTGTTATTCCAGTTTTACATCAGTGTAACTCCACTGACCCCAGCACAGAGTGAGGCTAATGGTAGGGGTGAATCAGATCCAGTGTTTTGAGTTTTAAGCAATCTGGCAGGCATTAGGTTAACTCTACAAGATGAGTTTTACTAAGG…
19	Pelomedusa galeata	no	R35	MTD_T_17022	South Africa	KwaZulu-Natal	ATTGACAAAAGTCATTCTCTGGCTCCCAGCGATGGTAAAAAGTCAGGCTTCTTTGCATATTTGTAATGAGAGAGGTCGTGTGATATTAATTGAAACAGAGATGCACACTAGTTATCCAGCAGTTATGAACCACATAAATCATCTCCATAAAAGTCATTTCTGTGTTTCAGTGTATGTATTTATCTGGCTTTCATCAGGGTCGATACATTCATAAAAATCATTGCATCTTAAAAATGAAAAGCCAGGTTCATCACTGTTATTCCAGTTTTACATCAGTGTAACTCCACTGACCCCAGCACAGAGTGAGGCTAATGGTAGGGGTGAATCAGATCCAGTGTTTTGAGTTTTAAGCAATCTGGCAGGCATTAGGTTAACTCTACAAGATGAGTTTTACTAAGG…
20	Pelomedusa galeata	no	R35	MTD_T_17025	South Africa	KwaZulu-Natal	ATTGACAAAAGTCATTCTCTGGCTCCCAGCGATGGTAAAAAGTCAGGCTTCTTTTCATATTTGTAATGAGAGAGGTCGTGTGATATTAATTGAAACAGAGATGCACACTAGTTATCCAGCAGTTATGAACCACATAAATCATCTCCATAAAAGTCATTTCTGTGTTTCAGTGTATGTATTTATCTGGCTTTCATCAGGGTCGATACATTCATAAAAATCATTGCATCTTAAAAATGAAAAGCCAGGTTCATCACTGTTATTCCAGTTTTACATCAGTGTAACTCCACTGACCCCAGCACAGAGTGAGGCTAATGGTAGGGGTGAATCAGATCCAGTGTTTTGAGTTTTAAGCAATCTGGCAGGCATTAGGTTAACTCTACAAGATGAGTTTTACTAAGG…
21	Pelomedusa galeata	no	R35	MTD_T_11694	South Africa	Eastern Cape	ATTGACAAAAGTCATTCTCTGGCTCCCAGCGATGGTAAAAAGTCAGGCTTCTTTGCATATTTGTAATGAGAGAGGTCGTGTGATATTAATTGAAACAGAGATGCACACTAGTTATCCAGCAGTTATGAACCACATAAATCATCTCCATAAAAGTCATTTCTGTGTTTCAGTGTATGTATTTATCTGGCTTTCATCAGGGTCGATACATTCATAAAAATCATTGCATCTTAAAAATGAAAAGCCAGGTTCATCACTGTTATTCCAGTTTTACATCAGTGTAACTCCACTGACCCCAGCACAGAGTGAGGCTAATGGTAGGGGTGAATCAGATCCAGTGTTTTGAGTTTTAAGCAATCTGGCAGGCATTAGGTTAACTCTACAAGATGAGTTTTACTAAGG…
22	Pelomedusa galeata	no	R35	MTD_T_11703	South Africa	Eastern Cape	ATTGACAAAAGTCATTCTCTGGCTCCCAGCGATGGTAAAAAGTCAGGCTTCTTTGCATATTTGTAATGAGAGAGGTCGTGTGATATTAATTGAAACAGAGATGCACACTAGTTATCCAGCAGTTATGAACCACATAAATCATCTCCATAAAAGTCATTTCTGTGTTTCAGTGTATGTATTTATCTGGCTTTCATCAGGGTCGATACATTCATAAAAATCATTGCATCTTAAAAATGAAAAGCCAGGTTCATCACTGTTATTCCAGTTTTACATCAGTGTAACTCCACTGACCCCAGCACAGAGTGAGGCTAATGGTAGGGGTGAATCAGATCCAGTGTTTTGAGTTTTAAGCAATCTGGCAGGCATTAGGTTAACTCTACAAGATGAGTTTTACTAAGG…
23	Pelomedusa galeata	no	R35	MTD_T_17100	South Africa	Eastern Cape	ATTGACAAAAGTCATTCTCTGGCTCCCAGCGATGGTAAAAAGTCAGGCTTCTTTGCATATTTGTAATGAGAGAGGTCGTGTGATATTAATTGAAACAGAGATGCACACTAGTTATCCAGCAGTTATGAACCACATAAATCATCTCCATAAAAGTCATTTCTGTGTTTCAGTGTATGTATTTATCTGGCTTTCATCAGGGTCGATACATTCATAAAAATCATTGCATCTTAAAAATGAAAAGCCAGGTTCATCACTGTTATTCCAGTTTTACATCAGTGTAACTCCACTGACCCCAGCACAGAGTGAGGCTAATGGTAGGGGTGAATCAGATCCAGTGTTTTGAGTTTTAAGCAATCTGGCAGGCATTAGGTTAACTCTACAAGATGAGTTTTACTAAGG…
24	Pelomedusa galeata	no	R35	MTD_T_17099	South Africa	Eastern Cape	ATTGACAAAAGTCATTCTCTGGCTCCCAGCGATGGTAAAAAGTCAGGCTTCTTTGCATATTTGTAATGAGAGAGGTCGTGTGATATTAATTGAAACAGAGATGCACACTAGTTATCCAGCAGTTATGAACCACATAAATCATCTCCATAAAAGTCATTTCTGTGTTTCAGTGTATGTATTTATCTGGCTTTCATCAGGGTCGATACATTCATAAAAATCATTGCATCTTAAAAATGAAAAGCCAGGTTCATCACTGTTATTCCAGTTTTACATCAGTGTAACTCCACTGACCCCAGCACAGAGTGAGGCTAATGGTAGGGGTGAATCAGATCCAGTGTTTTGAGTTTTAAGCAATCTGGCAGGCATTAGGTTAACTCTACAAGATGAGTTTTACTAAGG…
25	Pelomedusa galeata	no	R35	MTD_T_16189	South Africa	Eastern Cape	ATTGACAAAAGTCATTCTCTGGCTCCCAGCGATGGTAAAAAGTCAGGCTTCTTTGCATATTTGTAATGAGAGAGGTCGTGTGATATTAATTGAAACAGAGATGCACACTAGTTATCCAGCAGTTATGAACCACATAAATCATCTCCATAAAAGTCATTTCTGTGTTTCAGTGTATGTATTTATCTGGCTTTCATCAGGGTCGATACATTCATAAAAATCATTGCATCTTAAAAATGAAAAGCCAGGTTCATCACTGTTATTCCAGTTTTACATCAGTGTAACTCCACTGACCCCAGCACAGAGTGAGGCTAATGGTAGGGGTGAATCAGATCCAGTGTTTTGAGTTTTAAGCAATCTGGCAGGCATTAGGTTAACTCTACAAGATGAGTTTTACTAAGG…
26	Pelomedusa galeata	no	R35	MTD_T_11750	South Africa	Eastern Cape	ATTGACAAAAGTCATTCTCTGGCTCCCAGCGATGGTAAAAAGTCAGGCTTCTTTGCATATTTGTAATGAGAGAGGTCGTGTGATATTAATTGAAACAGAGATGCACACTAGTTATCCAGCAGTTATGAACCACATAAATCATCTCCATAAAAGTCATTTCTGTGTTTCAGTGTATGTATTTATCTGGCTTTCATCAGGGTCGATACATTCATAAAAATCATTGCATCTTAAAAATGAAAAGCCAGGTTCATCACTGTTATTCCAGTTTTACATCAGTGTAACTCCACTGACCCCAGCACAGAGTGAGGCTAATGGTAGGGGTGAATCAGATCCAGTGTTTTGAGTTTTAAGCAATCTGGCAGGCATTAGGTTAACTCTACAAGATGAGTTTTACTAAGG…
27	Pelomedusa galeata	no	R35	MTD_T_10511	South Africa	Western Cape	ATTGACAAAAGTCATTCTCTGGCTCCCAGCGATGGTAAAAAGTCAGGCTTCTTTGCATATTTGTAATGAGAGAGGTCGTGTGATATTAATTGAAACAGAGATGCACACTAGTTATCCAGCAGTTATGAACCACATAAATCATCTCCATAAAAGTCATTTCTGTGTTTCAGTGTATGTATTTATCTGGCTTTCATCAGGGTCGATACATTCATAAAAATCATTGCATCTTAAAAATGAAAAGCCAGGTTCATCACTGTTATTCCAGTTTTACATCAGTGTAACTCCACTGACCCCAGCACAGAGTGAGGCTAATGGTAGGGGTGAATCAGATCCAGTGTTTTGAGTTTTAAGCAATCTGGCAGGCATTAGGTTAACTCTACAAGATGAGTTTTACTAAGG…
28	Pelomedusa galeata	no	R35	MTD_T_16185	South Africa	Western Cape	ATTGACAAAAGTCATTCTCTGGCTCCCAGCGATGGTAAaaAGTCAGGCTTCTTTGCATATTTGTAATGAGAGAGGTCGTGTGATATTAATTGAAACAGAGATGCACACTAGTTATCCAGCAGTTATGAACCACATAAATCATCTCCATAAAAGTCATTTCTGTGTTTCAGTGTATGTATTTATCTGGCTTTCATCAGGGTCGATACATTCATAAAAATCATTGCATCTTAAAAATGAAAAGCCAGGTTCATCACTGTTATTCCAGTTTTACATCAGTGTAACTCCACTGACCCCAGCACAGAGTGAGGCTAATGGTAGGGGTGAATCAGATCCAGTGTTTTGAGTTTTAAGCAATCTGGCAGGCATTAGGTTAACTCTACAAGATGAGTTTTACTAAGG…
29	Pelomedusa galeata	no	R35	MTD_T_15597	South Africa	Western Cape	ATTGACAAAAGTCATTCTCTGGCTCCCAGCGATGGTAAAAAGTCAGGCTTCTTTGCATATTTGTAATGAGAGAGGTCGTGTGATATTAATTGAAACAGAGATGCACATTAGTTATCCAGCAGTTATGAACCACATAAATCATCTCCATAAAAGTCATTTCTGTGTTTGTGTATGTATTTATCTGGCTTTCATCAGGGTCGATACATTCATAAAAATCATTGCATCTTAAAAATGAAAAGCTAGGTTCATCACTGTTGTTCCAGTTTTACATCAGTGTAACTCCACTGACCCCAGCACAGAGTGAGGCTAATGGTAGGGGTGAATCAGATYCAGTGTTTTGAGTTTTAAGCAATCTGGCAGGCATTAGGTTAACTCTACAAGATGAGTTTTACTAAGGCA…
30	Pelomedusa galeata	no	R35	MTD_T_15598	South Africa	Western Cape	ATTGACAAAAGTCATTCTCTGGCTCCCAGCGATGGTAAAAAGTCAGGCTTCTTTGCATATTTGTAATGAGAGAGGTCGTGTGATATTAATTGAAACAGAGATGCACATTAGTTATCCAGCAGTTATGAACCACATAAATCATCTCCATAAAAGTCATTTCTGTGTTTGTGTATGTATTTATCTGGCTTTCATCAGGGTCGATACATTCATAAAAATCATTGCATCTTAAAAATGAAAAGCTAGGTTCATCACTGTTGTTCCAGTTTTACATCAGTGTAACTCCACTGACCCCAGCACAGAGTGAGGCTAATGGTAGGGGTGAATCAGATCCAGTGTTTTGAGTTTTAAGCAATCTGGCAGGCATTAGGTTAACTCTACAAGATGAGTTTTACTAAGGCA…
31	Pelomedusa galeata	no	R35	MTD_T_15599	South Africa	Western Cape	ATTGACAAAAGTCATTCTCTGGCTCCCAGCGATGGTAAAAAGTCAGGCTTCTTTGCATATTTGTAATGAGAGAGGTCGTGTGATATTAATTGAAACAGAGATGCACATTAGTTATCCAGCAGTTATGAACCACATAAATCATCTCCATAAAAGTCATTTCTGTGTTTGTGTATGTATTTATCTGGCTTTCATCAGGGTCGATACATTCATAAAAATCATTGCATCTTAAAAATGAAAAGCTAGGTTCATCACTGTTGTTCCAGTTTTACATCAGTGTAACTCCACTGACCCCAGCACAGAGTGAGGCTAATGGTAGGGGTGAATCAGATCCAGTGTTTTGAGTTTTAAGCAATCTGGCAGGCATTAGGTTAACTCTACAAGATGAGTTTTACTAAGGCA…
32	Pelomedusa galeata	no	R35	MTD_T_15600	South Africa	Western Cape	ATTGACAAAAGTCATTCTCTGGCTCCCAGCGATGGTAAAAAGTCAGGCTTCTTTGCATATTTGTAATGAGAGAGGTCGTGTGATATTAATTGAAACAGAGATGCACATTAGTTATCCAGCAGTTATGAACCACATAAATCATCTCCATAAAAGTCATTTCTGTGTTTGTGTATGTATTTATCTGGCTTTCATCAGGGTCGATACATTCATAAAAATCATTGCATCTTAAAAATGAAAAGCTAGGTTCATCACTGTTGTTCCAGTTTTACATCAGTGTAACTCCACTGACCCCAGCACAGAGTGAGGCTAATGGTAGGGGTGAATCAGATCCAGTGTTTTGAGTTTTAAGCAATCTGGCAGGCATTAGGTTAACTCTACAAGATGAGTTTTACTAAGGCA…
33	Pelomedusa galeata	no	R35	MTD_T_15601	South Africa	Western Cape	ATTGACAAAAGTCATTCTCTGGCTCCCAGCGATGGTAAAAAGTCAGGCTTCTTTGCATATTTGTAATGAGAGAGGTCGTGTGATATTAATTGAAACAGAGATGCACATTAGTTATCCAGCAGTTATGAACCACATAAATCATCTCCATAAAAGTCATTTCTGTGTTTGTGTATGTATTTATCTGGCTTTCATCAGGGTCGATACATTCATAAAAATCATTGCATCTTAAAAATGAAAAGCTAGGTTCATCACTGTTGTTCCAGTTTTACATCAGTGTAACTCCACTGACCCCAGCACAGAGTGAGGCTAATGGTAGGGGTGAATCAGATCCAGTGTTTTGAGTTTTAAGCAATCTGGCAGGCATTAGGTTAACTCTACAAGATGAGTTTTACTAAGGCA…
34	Pelomedusa subrufa	no	R35	MTD_T_10478	Namibia	Caprivi	ATTGACAAAAGTCATTCTCTGGCTCCCAGCGATGGTAAAAAGTCAGGCTTCTTTGCATATTTGTAATGAGAGAGGTCGTGTGATATTAATTGAAACAGAGATGCACACTAGTTATCCAGCAGTTATGAACCACATAAATCATCTCCATAAAAGTCATTTCTGTGTTTCAGTGTATGTATTTATCTGGCTTTCATCAGGGTCAATACATTCATAAAAGTCATTGCATCTTAAAAATGAAAAGCCAGGTTCATCACTGTTATTCCAGTTTTACATCAGTGTAACTCCACTGACCCCAGCACAGAGTGAGGCTAATGGTAGGGGTGAATCAGATCCAGTGTTTTGAGTTTTAAGCAATCTGGCAGGCATTAGGTTAACTCTACAAGATGAGTTTTACTAAGG…
35	Pelomedusa subrufa	no	R35	MTD_T_13024	Namibia	Khomas	ATTGACAAAAGTCATTCTCTGGCTCCCAGCGATGGTAAAAAGTCAGGCTTCTTTGCATATTTGTAATGAGAGAGGTCGTGTGATATTAATTGAAACAGAGATGCACACTAGTTATCCAGCAGTTATGAACCACATAAATCATCTCCATAAAAGTCATTTCTGTGTTTCAGTGTATGTATTTATCTGGCTTTCATCAGGGTCAATACATTCATAAAAGTCATTGCATCTTAAAAATGAAAAGCCAGGTTCATCACTGTTATTCCAGTTTTACATCAGTGTAACTCCACTGACCMCAGCACAGAGTGAGGCTAATGGTAGGGGTGAATCAGATCCAGTGTTTTGAGTTTTAAGCAATCTGGCAGGCATTAGGTTAACTCTACAAGATGAGTTTTACTAAGG…
36	Pelomedusa subrufa	no	R35	MTD_T_13019-1	Namibia	Omaheke	ATTGACAAAAGTCATTCTCTGGCTCCCAGCGATGGTAAAAAGTCAGGCTTCTTTGCATATTTGTAATGAGAGAGGTCGTGTGATATTAATTGAAACAGAGATGCACACTAGTTATCCAGCAGTTATGAACCACATAAATCATCTCCATAAAAGTCATTTCTGTGTTTCAGTGTATGTATTTATCTGGCTTTCATCAGGGTCAATACATTCATAAAAGTCATTGCATCTTAAAAATGAAAAGCCAGGTTCATCACTGTTATTCCAGTTTTACATCAGTGTAACTCCACTGACCCCAGCACAGAGTGAGGCTAATGGTAGGGGTGAATCAGATCCAGTGTTTTGAGTTTTAAGCAATCTGGCAGGCATTAGGTTAACTCTACAAGATGAGTTTTACTAAGG…
37	Pelomedusa subrufa	no	R35	MTD_T_13019-2	Namibia	Omaheke	ATTGACAAAAGTCATTCTCTGGCTCCCAGCGATGGTAAAAAGTCAGGCTTCTTTGCATATTTGTAATGAGAGAGGTCGTGTGATATTAATTGAAACAGAGATGCACACTAGTTATCCAGCAGTTATGAACCACATAAATCATCTCCATAAAAGTCATTTCTGTGTTTCAGTGTATGTATTTATCTGGCTTTCATCAGGGTCAATACATTCATAAAAGTCATTGCATCTTAAAAATGAAAAGCCAGGTTCATCACTGTTATTCCAGTTTTACATCAGTGTAACTCCACTGACCCCAGCACAGAGTGAGGCTAATGGTAGGGGTGAATCAGATCCAGTGTTTTGAGTTTTAAGCAATCTGGCAGGCATTAGGTTAACTCTACAAGATGAGTTTTACTAAGG…
38	Pelomedusa galeata	no	R35	MTD_T_8977-1	Namibia	Oshikoto	ATTGACAAAAGTCATTCTCTGGCTCCCAGCGATGGTAAAAAGTCAGGCTTCTTTGCATATTTGTAATGAGAGAGGTCGTGTGATATTAATTGAAACAGAGATGCACACTAGTTATCCAGCAGTTATGAACCACATAAATCATCTCCATAAAAGTCATTTCTGTGTTTCAGTGTATGTATTTATCTGGCTTTCATCAGGGTCAATACATTCATAAAAGTCATTGCATCTTAAAAATGAAAAGCCAGGTTCATCACTGTTATTCCAGTTTTACATCAGTGTAACTCCACTGACCCCAGCACAGAGTGAGGCTAATGGTAGGGGTGAATCAGATCCAGTGTTTTGAGTTTTAAGCAATCTGGCAGGCATTAGGTTAACTCTACAAGATGAGTTTTACTAAGG…
39	Pelomedusa galeata	no	R35	MTD_T_8977-2	Namibia	Oshikoto	ATTGACAAAAGTCATTCTCTGGCTCCCAGCGATGGTAAAAAGTCAGGCTTCTTTGCATATTTGTAATGAGAGAGGCCGTGAGATATTAATTGAAACAGATATGCAGACTAGTTATCCAGCAGTTATGAACCACATAAATCATCTCCATAAAAGTCATTTCTGTGTTTCAGTGTATGTATTTATCTGGCTTTCATCAGGGTCAATACATTCATAAAAGTCATTGCATCTTAAAAATGAAAAGCCAGGTTCATCACTGTTATTCCAGTTTTACATCAGTGTAACTCCACTGACCCCAGCACAGAGTGAGGCTAATGGTAGGGGTGAATCAGATCCAGTGTTTTGAGTTTTAAGCAATCTGGCAGGCATTAGGTTAACTCTACAAGATGAGTTTTACTAAGG…
40	Pelomedusa galeata	no	R35	MTD_T_10477	Namibia	Otjozondjupa	ATTGACAAAAGTCATTCTCTGGCTCCCAGCGATGGTAAAAAGTCAGGCTTCTTTGCATATTTGTAATGAGAGAGGTCGTGTGATATTAATTGAAACAGAGATGCACACTAGTTATCCAGCAGTTATGAACCACATAAATCATCTCCATAAAAGTCATTTCTGTGTTTCAGTGTATGTATTTATCTGGCTTTCATCAGGGTCAATACATTCATAAAAGTCATTGCATCTTAAAAATGAAAAGCCAGGTTCATCACTGTTATTCCAGTTTTACATCAGTGTAACTCCACTGACCCCAGCACAGAGTGAGGCTAATGGTAGGGGTGAATCAGATCCAGTGTTTTGAGTTTTAAGCAATCTGGCAGGCATTAGGTTAACTCTACAAGATGAGTTTTACTAAGG…
41	Pelomedusa subrufa	no	R35	MTD_T_10613	South Africa	Limpopo	ATTGACAAAAGTCATTCTCTGGCTCCCAGCGATGGTAAAAAGTCAGGCTTCTTTGCATATTTGTAATGAGAGAGGTCGTGTGATATTAATTGAAACAGAGATGCACACTAGTTATCCAGCAGTTATGAACCACATAAATCATCTCCATAAAAGTCATTTCTGTGTTTCAGTGTATGTATTTATCTGGCTTTCATCAGGGTCAATACATTCATAAAAGTCATTGCATCTTAAAAATGAAAAGCCAGGTTCATCACTGTTATTCCAGTTTTACATCAGTGTAACTCCACTGACCACAGCACAGAGTGAGGCTAATGGTAGGGGTGAATCAGATCCAGTGTTTTGAGTTTTAAGCAATCTGGCAGGCATTAGGTTAACTCTACAAGATGAGTTTTACTAAGG…
42	Pelomedusa subrufa	no	R35	MTD_T_17059	South Africa	Limpopo	ATTGACAAAAGTCATTCTCTGGCTCCCAGCGATGGTAAAAAGTCAGGCTTCTTTGCATATTTGTAATGAGAGAGGTCGTGTGATATTAATTGAAACAGAGATGCACACTAGTTATCCAGCAGTTATGAACCACATAAATCATCTCCATAAAAGTCATTTCTGTGTTTCAGTGTATGTATTTATCTGGCTTTCATCAGGGTCAATACATTCATAAAAGTCATTGCATCTTAAAAATGAAAAGCCAGGTTCATCACTGTTATTCCAGTTTTACATCAGTGTAACTCCACTGACCACAGCACAGAGTGAGGCTAATGGTAGGGGTGAATCAGATCCAGTGTTTTGAGTTTTAAGCAATCTGGCAGGCATTAGGTTAACTCTACAAGATGAGTTTTACTAAGG…
43	Pelomedusa subrufa	no	R35	MTD_T_17066	South Africa	Limpopo	ATTGACAAAAGTCATTCTCTGGCTCCCAGCGATGGTAAAAAGTCAGGCTTCTTTGCATATTTGTAATGAGAGAGGTCGTGTGATATTAATTGAAACAGAGATGCACACTAGTTATCCAGCAGTTATGAACCACATAAATCATCTCCATAAAAGTCATTTCTGTGTTTCAGTGTATGTATTTATCTGGCTTTCATCAGGGTCAATACATTCATAAAAGTCATTGCATCTTAAAAATGAAAAGCCAGGTTCATCACTGTTATTCCAGTTTTACATCAGTGTAACTCCACTGACCACAGCACAGAsTGAGGCTAATGGTAGGGGTGAATCAGATCCAGTGTTTTGAGTTTTAAGCAATCTGGCAGGCATTAGGTTAACTCTACAAGATGAGTTTTACTAAGG…
44	Pelomedusa subrufa	no	R35	MTD_T_17054	South Africa	Limpopo	ATTGACAAAAGTCATTCTCTGGCTCCCAGCGATGGTAAAAAGTCAGGCTTCTTTGCATATTTGTAATGAGAGAGGTCGTGTGATATTAATTGAAACAGAGATGCACACTAGTTATCCAGCAGTTATGAACCACATAAATCATCTCCATAAAAGTCATTTCTGTGTTTCAGTGTATGTATTTATCTGGCTTTCATCAGGGTCAATACATTCATAAAAGTCATTGCATCTTAAAAATGAAAAGCCAGGTTCATCACTGTTATTCCAGTTTTACATCAGTGTAACTCCACTGACCMCAGCACAGAGTGAGGCTAATGGTAGGGGTGAATCAGATCCAGTGTTTTGAGTTTTAAGCAATCTGGCAGGCATTAGGTTAACTCTACAAGATGAGTTTTACTAAGG…
45	Pelomedusa subrufa	no	R35	MTD_T_13589	South Africa	Mpumalanga	ATTGACAAAAGTCATTCTCTGGCTCCCAGCGATGGTAAAAAGTCAGGCTTCTTTGCATATTTGTAATGAGAGAGGTCGTGTGATATTAATTGAAACAGAGATGCACACTAGTTATCCAGCAGTTATGAACCACATAAATCATCTCCATAAAAGTCATTTCTGTGTTTCAGTGTATGTATTTATCTGGCTTTCATCAGGGTCAATACATTCATAAAAGTCATTGCATCTTAAAAATGAAAAGCCAGGTTCATCACTGTTATTCCAGTTTTACATCAGTGTAACTCCACTGACCMCAGCACAGAGTGAGGCTAATGGTAGGGGTGAATCAGATCCAGTGTTTTGAGTTTTAAGCAATCTGGCAGGCATTAGGTTAACTCTACAAGATGAGTTTTACTAAGG…
